# Supplementary material for: A new hydrated crystalline form of N-[(E)-(4-hy­droxy­phen­yl)methyl­idene]-1H-1,2,4-triazol-3-amine and its anti­fungal activity
Source: Acta Crystallogr E Crystallogr Commun. 2025 Jan 1;81(Pt 1):80–4. doi: 10.1107/S205698902401209X (PMC11701766; doi:10.1107/S205698902401209X)
Supplement: Supplementary file 1 [file e-81-00080-sup1.cif]

##############################################################################
#                                                                            #
# This CIF contains the data in a paper accepted for publication in          #
# Acta Crystallographica Section E. It conforms to the requirements of       #
# Notes for Authors for Acta Crystallographica Section E, and has been       #
# peer reviewed under the auspices of the IUCr Commission on Journals.       #
#                                                                            #
# Full details of the Crystallographic Information File format               #
# are given in the paper "The Crystallographic Information File (CIF):       #
# a New Standard Archive File for Crystallography" by S. R. Hall, F. H.      #
# Allen and I. D. Brown [Acta Cryst. (1991), A47, 655-685].                  #
#                                                                            #
# The current version of the core CIF dictionary is obtainable from          #
# ftp://ftp.iucr.org/pub/cif_core.dic.                                       #
#                                                                            #
# Software is freely available for graphical display of the structure(s)     #
# in this CIF. For information consult the CIF software page                 #
# http://www.iucr.org/resources/cif/software.                                #
#                                                                            #
# This file may be used for bona fide research purposes within the           #
# scientific community so long as proper attribution is given to the journal # 
# article from which it was obtained.                                        #
#                                                                            #
##############################################################################
data_global
_audit_creation_method
;
Olex2 1.2
(compiled Mar 28 2017 19:26:29 for OlexSys, GUI svn.r5337)
;
_audit_conform_dict_name     cif_core.dic
_audit_conform_dict_version     2.3
_journal_date_recd_electronic     2024-11-04
_journal_date_accepted     2024-12-12
_journal_name_full     'Acta Crystallographica, Section E'
_journal_year     2025
_journal_volume     81
_journal_issue      1
_journal_page_first     0
_journal_page_last     0
_journal_paper_category     GO
_journal_paper_doi     10.1107/S205698902401209X
_journal_coeditor_code     ZN2040
_publ_contact_author_name     'Cherouana, Aouatef'
_publ_contact_author_address
;
Unit\'e de Recherche de Chimie de l'Environnement
et Mol\'eculaire Structurale (URCHEMS).
D\'epartement de Chimie
Universit\'e Mentouri de Constantine
25000 Constantine
Algeria
;
_publ_contact_author_email
;
cherouana.aouatef@umc.edu.dz
;
_publ_contact_author_fax     '00(213)31 81 88 16'
_publ_contact_author_phone     '00(213)5 52 52 21 49'
_publ_section_title
;\
A new hydrated crystalline form of
<i>N</i>-[(<i>E</i>)-(4-hydroxyphenyl)methylidene]-1<i>H</i>-1,2,4-triazol-3-\
amine and its antifungal activity
;
_publ_section_title_footnote     .
loop_
    _publ_author_name
    _publ_author_footnote
    _publ_author_address
    'Boualia Boutheina' .
;
Unit\'e de Recherche de Chimie de l'Environnement \
et Mol\'eculaire Structurale (URCHEMS)
D\'epartement de Chimie
Universit\'e Mentouri de Constantine
25000 Constantine
Algeria
;
    'Bouhidel Zakaria' .
;
Unit\'e de Recherche de Chimie de l'Environnement \
et Mol\'eculaire Structurale (URCHEMS)
D\'epartement de Chimie
Universit\'e Mentouri de Constantine
25000 Constantine
Algeria
;
    'Cherouana, Aouatef' .
;
Unit\'e de Recherche de Chimie de l'Environnement \
et Mol\'eculaire Structurale (URCHEMS)
D\'epartement de Chimie
Universit\'e Mentouri de Constantine
25000 Constantine
Algeria
;
    'Bendeif El-Eulmi' .
;
Synchrotron SOLEIL, L'Orme des Merisiers, BP48, Saint Aubin, 91192
 Gif-sur-Yvette, France
Laboratoire de Cristallographie, R\'esonance Magn\'etique et Mod\'elisation
 CRM2. UMR 7036
Institut Jean Barriol Facult\'e des Sciences et Technologies, BP 70239
54506 Vandoeuvre l\`es Nancy, France
;
_publ_section_synopsis
;
The synthesis, crystal structure, Hirshfeld analysis, and antifungal assessment
of a new monohydrated Schiff base with a triazole moiety are reported.
;
data_I
_chemical_name_systematic
;\
<i>N</i>-[(<i>E</i>)-(4-Hydroxyphenyl)methylidene]-1<i>H</i>-\
1,2,4-triazol-3-amine
;
_chemical_name_common     ?
_chemical_formula_moiety     'C9 H8 N4 O, H2 O'
_chemical_formula_sum     'C9 H10 N4 O2'
_chemical_formula_structural     ?
_chemical_formula_iupac     'C9 H10 N4 O2'
_chemical_formula_weight     206.21
_chemical_melting_point     ?
_chemical_compound_source     'see text'
_symmetry_cell_setting     monoclinic
_symmetry_space_group_name_H-M     'P 21/c'
_symmetry_space_group_name_Hall     '-P 2ybc'
loop_
    _space_group_symop_id
    _space_group_symop_operation_xyz
    1 x,y,z
    2 -x,1/2+y,1/2-z
    3 -x,-y,-z
    4 x,1/2-y,1/2+z
_cell_length_a     3.76380(10)
_cell_length_b     9.286(3)
_cell_length_c     26.194(2)
_cell_angle_alpha     90
_cell_angle_beta     93.786(2)
_cell_angle_gamma     90
_cell_volume     913.5(3)
_cell_formula_units_Z     4
_cell_measurement_reflns_used     11656
_cell_measurement_theta_min     2.69
_cell_measurement_theta_max     30.45
_cell_measurement_temperature     100
_cell_special_details
;
;
_exptl_crystal_description     prism
_exptl_crystal_colour     colourless
_exptl_crystal_size_max     0.100
_exptl_crystal_size_mid     0.100
_exptl_crystal_size_min     0.090
_exptl_crystal_size_rad     ?
_exptl_crystal_density_diffrn     1.499
_exptl_crystal_density_meas     ?
_exptl_crystal_density_method     'Not Measured'
_exptl_crystal_F_000     432
_exptl_absorpt_coefficient_mu     0.111
_exptl_absorpt_correction_type     none
_exptl_absorpt_process_details     ?
_exptl_absorpt_correction_T_min     ?
_exptl_absorpt_correction_T_max     ?
_exptl_special_details
;
;
_diffrn_ambient_temperature     100
_diffrn_radiation_type     'MoK\a'
_diffrn_radiation_wavelength     0.71073
_diffrn_radiation_source     'fine-focus sealed tube'
_diffrn_radiation_monochromator     graphite
_diffrn_measurement_device_type     'Nonius KappaCCD'
_diffrn_measurement_method     '\w scans'
_diffrn_detector_area_resol_mean     18.4
_diffrn_reflns_number     11656
_diffrn_reflns_av_R_equivalents     0.0522
_diffrn_reflns_av_unetI/netI     0.0501
_diffrn_reflns_theta_min     2.69
_diffrn_reflns_theta_max     30.45
_diffrn_reflns_theta_full     25.24
_diffrn_measured_fraction_theta_max     0.996
_diffrn_measured_fraction_theta_full     0.998
_diffrn_reflns_limit_h_min     -5
_diffrn_reflns_limit_h_max     3
_diffrn_reflns_limit_k_min     -13
_diffrn_reflns_limit_k_max     13
_diffrn_reflns_limit_l_min     -37
_diffrn_reflns_limit_l_max     36
_diffrn_reflns_reduction_process
;
;
_diffrn_radiation_probe     x-ray
_reflns_number_total     2769
_reflns_number_gt     1890
_reflns_threshold_expression     I>2\s(I)
_refine_ls_structure_factor_coef     Fsqd
_refine_ls_matrix_type     full
_refine_ls_R_factor_all     0.0761
_refine_ls_R_factor_gt     0.0476
_refine_ls_wR_factor_gt     0.1193
_refine_ls_wR_factor_ref     0.1385
_refine_ls_goodness_of_fit_ref     1.098
_refine_ls_restrained_S_all     1.098
_refine_ls_number_reflns     2769
_refine_ls_number_parameters     139
_refine_ls_number_restraints     0
_refine_ls_number_constraints     ?
_refine_ls_hydrogen_treatment     constr
_refine_ls_weighting_scheme     calc
_refine_ls_weighting_details
              'W=1/[\S^2^(FO^2^)+(0.0656P)^2^+0.0206P] WHERE P=(FO^2^+2FC^2^)/3'
_atom_sites_solution_hydrogens     mixed
_atom_sites_solution_primary     ?
_atom_sites_solution_secondary     ?
_refine_ls_shift/su_max     0.000
_refine_ls_shift/su_mean     0.000
_refine_diff_density_max     0.359
_refine_diff_density_min     -0.275
_refine_ls_extinction_method     'none'
_refine_ls_abs_structure_details     ?
_refine_ls_abs_structure_Flack     .
loop_
    _atom_type_symbol
    _atom_type_description
    _atom_type_scat_dispersion_real
    _atom_type_scat_dispersion_imag
    _atom_type_scat_source
    C C 0.0033 0.0016 ' International Tables Vol C Tables 4.2.6.8 and 6.1.1.4'
    H H 0.0000 0.0000 ' International Tables Vol C Tables 4.2.6.8 and 6.1.1.4'
    N N 0.0061 0.0033 ' International Tables Vol C Tables 4.2.6.8 and 6.1.1.4'
    O O 0.0106 0.0060 ' International Tables Vol C Tables 4.2.6.8 and 6.1.1.4'
_computing_data_collection
;<i>CrysAlis CCD</i> and <i>CrysAlis RED</i> (Rigaku OD, 2017)
;
_computing_cell_refinement
;<i>CrysAlis CCD</i> and <i>CrysAlis RED</i> (Rigaku OD, 2017)
;
_computing_data_reduction
;<i>CrysAlis CCD</i> and <i>CrysAlis RED</i> (Rigaku OD, 2017)
;
_computing_structure_solution
;
<i>SHELXL</i> (Sheldrick, 2015a)
;
_computing_structure_refinement
;
ShelXL (Sheldrick, 2015b)
;
_computing_molecular_graphics
;
Olex2 (Dolomanov et al., 2009)
;
_computing_publication_material
;
Olex2 (Dolomanov et al., 2009)
;
loop_
    _atom_site_type_symbol
    _atom_site_label
    _atom_site_fract_x
    _atom_site_fract_y
    _atom_site_fract_z
    _atom_site_U_iso_or_equiv
    _atom_site_thermal_displace_type
    _atom_site_calc_flag
    _atom_site_refinement_flags
    _atom_site_occupancy
    _atom_site_disorder_assembly
    _atom_site_disorder_group
    O O1 -0.1647(3) 0.88452(11) 0.47038(4) 0.0185(3) Uani d . 1.000 . .
    N N1 0.4773(3) 0.06341(13) 0.25638(5) 0.0163(3) Uani d . 1.000 . .
    N N2 0.4122(3) 0.20806(13) 0.25489(5) 0.0162(3) Uani d . 1.000 . .
    N N3 0.3004(3) 0.11316(13) 0.33251(5) 0.0171(4) Uani d . 1.000 . .
    N N4 0.2200(3) 0.37277(13) 0.31666(5) 0.0143(3) Uani d . 1.000 . .
    C C1 -0.1362(4) 0.76242(16) 0.44207(6) 0.0141(4) Uani d . 1.000 . .
    O O1W 0.4942(3) 0.14542(12) 0.44149(4) 0.0217(3) Uani d G 1.000 . .
    C C2 -0.2342(4) 0.62794(15) 0.45996(6) 0.0140(4) Uani d . 1.000 . .
    C C3 -0.1841(4) 0.50761(16) 0.43005(5) 0.0143(4) Uani d . 1.000 . .
    C C4 -0.0353(4) 0.51821(16) 0.38247(6) 0.0129(4) Uani d . 1.000 . .
    C C5 0.0497(4) 0.65532(16) 0.36412(6) 0.0144(4) Uani d . 1.000 . .
    C C6 -0.0017(4) 0.77665(16) 0.39366(6) 0.0149(4) Uani d . 1.000 . .
    C C7 0.0418(4) 0.38374(15) 0.35701(6) 0.0135(4) Uani d . 1.000 . .
    C C8 0.3027(4) 0.23219(16) 0.30156(6) 0.0136(4) Uani d . 1.000 . .
    C C9 0.4127(4) 0.01051(17) 0.30206(6) 0.0178(4) Uani d . 1.000 . .
    H H1 -0.23441 0.86312 0.49923 0.0280 Uiso c RU 1.000 . .
    H H1A 0.55125 0.01248 0.23081 0.0200 Uiso c RU 1.000 . .
    H H2 -0.33393 0.61887 0.49219 0.0170 Uiso c RU 1.000 . .
    H H3 -0.25199 0.41572 0.44203 0.0170 Uiso c RU 1.000 . .
    H H5 0.14259 0.66495 0.33143 0.0170 Uiso c RU 1.000 . .
    H H6 0.05423 0.86934 0.38109 0.0180 Uiso c RU 1.000 . .
    H H7 -0.04532 0.29740 0.37110 0.0160 Uiso c RU 1.000 . .
    H H9 0.44289 -0.08761 0.31165 0.0210 Uiso c RU 1.000 . .
    H H1WA 0.40240 0.13060 0.41063 0.0330 Uiso d GU 1.000 . .
    H H1WB 0.64128 0.07412 0.44732 0.0330 Uiso d GU 1.000 . .
loop_
    _atom_site_aniso_label
    _atom_site_aniso_U_11
    _atom_site_aniso_U_22
    _atom_site_aniso_U_33
    _atom_site_aniso_U_12
    _atom_site_aniso_U_13
    _atom_site_aniso_U_23
    O1 0.0281(6) 0.0130(5) 0.0149(6) 0.0007(4) 0.0050(5) -0.0020(4)
    N1 0.0209(6) 0.0137(6) 0.0148(6) 0.0010(5) 0.0050(5) -0.0028(5)
    N2 0.0209(6) 0.0135(6) 0.0146(6) -0.0006(5) 0.0043(5) -0.0012(5)
    N3 0.0241(6) 0.0129(6) 0.0149(7) 0.0003(5) 0.0050(5) 0.0000(5)
    N4 0.0170(6) 0.0129(6) 0.0132(6) 0.0005(5) 0.0015(5) -0.0023(5)
    C1 0.0138(6) 0.0135(7) 0.0148(7) 0.0016(5) -0.0006(5) -0.0020(6)
    O1W 0.0299(6) 0.0187(6) 0.0164(6) 0.0037(5) 0.0005(5) 0.0000(4)
    C2 0.0145(6) 0.0158(7) 0.0120(7) 0.0017(5) 0.0035(5) 0.0005(5)
    C3 0.0146(6) 0.0145(7) 0.0137(7) -0.0001(6) 0.0014(5) 0.0017(5)
    C4 0.0123(6) 0.0138(7) 0.0127(7) 0.0005(5) 0.0007(5) -0.0019(5)
    C5 0.0164(7) 0.0138(7) 0.0132(7) 0.0006(5) 0.0027(6) 0.0006(5)
    C6 0.0173(7) 0.0119(7) 0.0157(7) -0.0008(5) 0.0022(6) 0.0015(6)
    C7 0.0135(6) 0.0130(7) 0.0137(7) -0.0018(5) -0.0002(5) -0.0008(5)
    C8 0.0149(6) 0.0129(7) 0.0130(7) -0.0014(5) 0.0012(5) -0.0008(5)
    C9 0.0238(7) 0.0144(7) 0.0158(8) 0.0012(6) 0.0049(6) 0.0006(6)
_geom_special_details
;
 Bond distances, angles etc. have been calculated using the
 rounded fractional coordinates. All su's are estimated
 from the variances of the (full) variance-covariance matrix.
 The cell esds are taken into account in the estimation of
 distances, angles and torsion angles
;
loop_
    _geom_bond_atom_site_label_1
    _geom_bond_atom_site_label_2
    _geom_bond_site_symmetry_1
    _geom_bond_site_symmetry_2
    _geom_bond_distance
    _geom_bond_publ_flag
    O1 C1 . . 1.3629(19) yes
    N1 N2 . . 1.3655(18) yes
    N1 C9 . . 1.331(2) yes
    O1 H1 . . 0.8400 no
    N2 C8 . . 1.335(2) yes
    N3 C8 . . 1.371(2) yes
    N3 C9 . . 1.330(2) yes
    N4 C7 . . 1.293(2) yes
    N4 C8 . . 1.405(2) yes
    C1 C6 . . 1.402(2) no
    N1 H1A . . 0.8800 no
    C1 C2 . . 1.392(2) no
    C2 C3 . . 1.385(2) no
    C3 C4 . . 1.403(2) no
    C4 C5 . . 1.405(2) no
    C4 C7 . . 1.454(2) no
    C5 C6 . . 1.388(2) no
    O1W H1WB . . 0.8700 no
    O1W H1WA . . 0.8700 no
    C2 H2 . . 0.9500 no
    C3 H3 . . 0.9500 no
    C5 H5 . . 0.9500 no
    C6 H6 . . 0.9500 no
    C7 H7 . . 0.9500 no
    C9 H9 . . 0.9500 no
loop_
    _geom_angle_atom_site_label_1
    _geom_angle_atom_site_label_2
    _geom_angle_atom_site_label_3
    _geom_angle_site_symmetry_1
    _geom_angle_site_symmetry_2
    _geom_angle_site_symmetry_3
    _geom_angle
    _geom_angle_publ_flag
    N2 N1 C9 . . . 110.23(12) yes
    C1 O1 H1 . . . 109.00 no
    N1 N2 C8 . . . 101.81(12) yes
    C8 N3 C9 . . . 102.04(13) yes
    C7 N4 C8 . . . 116.10(12) yes
    O1 C1 C6 . . . 117.37(13) yes
    C2 C1 C6 . . . 120.56(14) no
    C9 N1 H1A . . . 125.00 no
    O1 C1 C2 . . . 122.07(14) yes
    N2 N1 H1A . . . 125.00 no
    C1 C2 C3 . . . 118.97(14) no
    C2 C3 C4 . . . 121.55(14) no
    C3 C4 C5 . . . 118.73(14) no
    C3 C4 C7 . . . 116.79(13) no
    C5 C4 C7 . . . 124.36(14) no
    C4 C5 C6 . . . 120.11(14) no
    C1 C6 C5 . . . 119.98(14) no
    N4 C7 C4 . . . 124.95(13) yes
    N2 C8 N3 . . . 114.88(13) yes
    N2 C8 N4 . . . 120.10(13) yes
    N3 C8 N4 . . . 124.92(14) yes
    N1 C9 N3 . . . 111.04(14) yes
    H1WA O1W H1WB . . . 105.00 no
    C1 C2 H2 . . . 121.00 no
    C3 C2 H2 . . . 121.00 no
    C4 C3 H3 . . . 119.00 no
    C2 C3 H3 . . . 119.00 no
    C4 C5 H5 . . . 120.00 no
    C6 C5 H5 . . . 120.00 no
    C5 C6 H6 . . . 120.00 no
    C1 C6 H6 . . . 120.00 no
    N4 C7 H7 . . . 118.00 no
    C4 C7 H7 . . . 118.00 no
    N1 C9 H9 . . . 124.00 no
    N3 C9 H9 . . . 124.00 no
loop_
    _geom_torsion_atom_site_label_1
    _geom_torsion_atom_site_label_2
    _geom_torsion_atom_site_label_3
    _geom_torsion_atom_site_label_4
    _geom_torsion_site_symmetry_1
    _geom_torsion_site_symmetry_2
    _geom_torsion_site_symmetry_3
    _geom_torsion_site_symmetry_4
    _geom_torsion
    _geom_torsion_publ_flag
    C9 N1 N2 C8 . . . . -1.03(15) no
    N2 N1 C9 N3 . . . . 0.71(17) no
    N1 N2 C8 N3 . . . . 1.06(16) no
    N1 N2 C8 N4 . . . . 177.48(12) no
    C9 N3 C8 N2 . . . . -0.67(17) no
    C9 N3 C8 N4 . . . . -176.90(14) no
    C8 N3 C9 N1 . . . . -0.05(16) no
    C8 N4 C7 C4 . . . . 172.52(14) no
    C7 N4 C8 N2 . . . . 164.83(14) no
    C7 N4 C8 N3 . . . . -19.1(2) no
    O1 C1 C2 C3 . . . . -177.31(14) no
    C6 C1 C2 C3 . . . . 2.5(2) no
    O1 C1 C6 C5 . . . . 176.87(14) no
    C2 C1 C6 C5 . . . . -2.9(2) no
    C1 C2 C3 C4 . . . . 0.4(2) no
    C2 C3 C4 C5 . . . . -2.8(2) no
    C2 C3 C4 C7 . . . . 173.30(14) no
    C3 C4 C5 C6 . . . . 2.3(2) no
    C7 C4 C5 C6 . . . . -173.45(15) no
    C3 C4 C7 N4 . . . . -170.48(15) no
    C5 C4 C7 N4 . . . . 5.4(2) no
    C4 C5 C6 C1 . . . . 0.5(2) no
loop_
    _geom_hbond_atom_site_label_D
    _geom_hbond_atom_site_label_H
    _geom_hbond_atom_site_label_A
    _geom_hbond_site_symmetry_A
    _geom_hbond_distance_DH
    _geom_hbond_distance_HA
    _geom_hbond_distance_DA
    _geom_hbond_angle_DHA
    _geom_hbond_publ_flag
    O1 H1 O1W 3_566 0.84 1.89 2.7060(17) 163 yes
    O1W H1WA N3 . 0.87 2.06 2.9147(19) 166 yes
    N1 H1A N4 2_645 0.88 2.03 2.895(2) 168 yes
    O1W H1WB O1 1_645 0.87 1.98 2.8217(18) 161 yes
    C7 H7 N3 . 0.95 2.41 2.785(2) 103 yes
_shelx_hkl_file
;
   1   0   0    2.72    0.16
  -1   0   0    2.80    0.16
  -1   0   0    2.71    0.16
  -2   0   0    7.08    0.21
  -2   0   0    6.95    0.21
  -2   0   0    7.42    0.36
  -2   0   0    6.79    0.36
  -3   0   0    1.25    0.12
  -3   0   0    1.06    0.20
  -3   0   0    1.36    0.24
  -4   0   0    6.82    0.52
  -4   0   0    6.17    0.46
  -4   0   0    5.92    0.28
  -5   0   0    1.93    0.37
  -5   0   0    0.83    0.29
   0  -1   0   -0.01    0.01
   0  -1   0    0.00    0.01
   1   1   0  197.74    4.26
   1   1   0  190.78    4.27
  -2  -1   0    0.40    0.12
  -2  -1   0    0.27    0.07
  -2  -1   0    0.36    0.11
  -2   1   0    0.19    0.09
   2   1   0    0.28    0.09
  -2   1   0    0.31    0.10
  -3  -1   0    0.22    0.13
  -3  -1   0    0.50    0.10
  -3   1   0    0.40    0.13
  -3   1   0    0.29    0.12
  -4  -1   0    1.07    0.27
  -4  -1   0    0.65    0.22
  -4   1   0    0.80    0.23
  -4   1   0    0.85    0.10
  -4   1   0    1.02    0.24
  -5  -1   0    0.22    0.18
  -5  -1   0    0.21    0.20
  -5   1   0    0.12    0.18
  -5   1   0   -0.04    0.17
   0  -2   0    1.13    0.12
   0  -2   0    0.96    0.09
   0   2   0    0.78    0.10
   0   2   0    1.04    0.08
  -1  -2   0    4.07    0.24
  -1  -2   0    3.98    0.24
   1   2   0    3.80    0.23
   1   2   0    3.87    0.20
   1   2   0    3.53    0.22
  -2  -2   0    0.06    0.08
  -2  -2   0    0.06    0.08
  -2  -2   0    0.12    0.06
   2   2   0    0.08    0.04
  -2   2   0    0.14    0.07
   2   2   0    0.08    0.04
  -3  -2   0    2.00    0.31
  -3  -2   0    1.84    0.29
  -3  -2   0    2.13    0.23
  -3   2   0    2.36    0.30
  -3   2   0    2.14    0.27
  -4  -2   0   -0.03    0.11
  -4  -2   0    0.06    0.13
  -4   2   0    0.25    0.15
  -4   2   0    0.02    0.11
  -5  -2   0    0.30    0.24
  -5   2   0    0.31    0.21
  -5   2   0    0.20    0.18
   0  -3   0   -0.05    0.03
   0  -3   0    0.02    0.05
   0   3   0    0.03    0.05
   0   3   0    0.04    0.04
   0   3   0   -0.01    0.05
  -1  -3   0   15.82    0.60
  -1  -3   0   16.37    0.54
  -1  -3   0   15.86    0.59
   1   3   0   16.60    0.55
   1   3   0   16.65    0.60
   1   3   0   15.97    0.58
  -1   3   0   16.09    0.46
  -1   3   0   17.09    0.55
  -2  -3   0    2.34    0.28
  -2  -3   0    2.15    0.27
  -2  -3   0    2.49    0.20
   2   3   0    2.22    0.28
   2   3   0    2.92    0.21
   2   3   0    2.57    0.19
  -3  -3   0    1.99    0.32
  -3  -3   0    1.72    0.21
  -3  -3   0    1.89    0.30
  -3   3   0    1.79    0.24
  -3   3   0    2.04    0.29
  -4  -3   0    0.24    0.18
  -4  -3   0    0.01    0.13
  -4   3   0    0.19    0.15
  -4   3   0    0.10    0.12
  -5  -3   0    1.21    0.34
  -5  -3   0    1.42    0.38
  -5   3   0    1.86    0.37
  -5   3   0    1.35    0.30
   0  -4   0   23.33    0.70
   0  -4   0   23.26    0.75
   0   4   0   22.49    0.70
   0   4   0   23.62    0.68
   0   4   0   22.60    0.75
  -1  -4   0    0.08    0.07
  -1  -4   0    0.03    0.06
  -1   4   0    0.05    0.06
   1   4   0    0.06    0.08
  -1   4   0    0.01    0.04
   1   4   0    0.01    0.06
  -2  -4   0    5.40    0.33
  -2  -4   0    4.63    0.36
  -2  -4   0    5.04    0.37
  -2   4   0    5.27    0.27
   2   4   0    5.12    0.33
   2   4   0    5.24    0.31
  -3  -4   0    1.99    0.34
  -3  -4   0    1.85    0.31
   3   4   0    1.92    0.12
  -3   4   0    2.05    0.24
  -4  -4   0    3.86    0.59
  -4  -4   0    3.97    0.50
  -4   4   0    3.61    0.44
  -4   4   0    4.18    0.47
  -5  -4   0    0.39    0.26
  -5  -4   0    0.51    0.30
  -5   4   0    0.21    0.17
  -5   4   0    0.17    0.20
   0  -5   0   -0.05    0.05
   0  -5   0   -0.01    0.05
   0   5   0   -0.01    0.05
   0   5   0   -0.01    0.06
   0   5   0   -0.05    0.05
  -1  -5   0    0.84    0.19
  -1  -5   0    0.41    0.13
   1  -5   0    0.51    0.14
   1  -5   0    0.49    0.09
  -1   5   0    0.44    0.12
  -1   5   0    0.49    0.08
   1   5   0    0.47    0.14
   1   5   0    0.28    0.11
   1   5   0    0.66    0.15
  -2  -5   0   -0.06    0.08
  -2  -5   0    0.04    0.14
  -2   5   0   -0.05    0.04
  -2   5   0    0.11    0.10
   2   5   0    0.06    0.11
   2   5   0    0.02    0.10
  -3  -5   0    6.12    0.50
  -3  -5   0    5.64    0.58
   3   5   0    6.00    0.36
  -3   5   0    6.44    0.33
  -3   5   0    5.84    0.35
   3   5   0    6.52    0.36
  -4  -5   0    0.63    0.23
  -4  -5   0    1.08    0.30
  -4   5   0    0.58    0.17
   0  -6   0    0.09    0.09
   0  -6   0    0.03    0.07
   0   6   0    0.03    0.06
   1  -6   0   -0.02    0.07
  -1  -6   0    0.02    0.08
  -1  -6   0    0.00    0.09
  -1   6   0    0.02    0.05
  -1   6   0   -0.03    0.08
  -2  -6   0    2.72    0.39
  -2  -6   0    2.59    0.36
   2   6   0    2.44    0.36
  -2   6   0    2.42    0.16
  -3  -6   0    0.18    0.17
  -3  -6   0    0.20    0.16
  -3   6   0    0.09    0.09
  -3   6   0    0.22    0.09
   3   6   0    0.12    0.13
   3   6   0    0.25    0.17
  -4  -6   0   -0.07    0.14
  -4  -6   0    0.20    0.20
  -4   6   0    0.08    0.10
  -4   6   0   -0.07    0.12
   0  -7   0   -0.08    0.07
   0  -7   0    0.11    0.14
  -1  -7   0   18.78    0.83
   1  -7   0   17.83    0.78
   1  -7   0   18.79    0.62
  -1  -7   0   18.52    0.80
  -1   7   0   18.10    0.59
  -2  -7   0    3.24    0.43
  -2  -7   0    2.71    0.39
  -2   7   0    3.08    0.16
   2   7   0    3.22    0.43
  -3  -7   0    0.75    0.26
  -3  -7   0    1.08    0.29
  -3   7   0    1.06    0.11
  -3   7   0    1.25    0.13
   3   7   0    1.49    0.29
  -4  -7   0    0.55    0.28
  -4  -7   0    0.54    0.28
   0  -8   0   51.84    1.54
   0  -8   0   55.36    1.70
   0   8   0   52.75    1.52
   1  -8   0    7.26    0.36
   1  -8   0    7.75    0.51
  -1  -8   0    7.88    0.53
  -1  -8   0    7.48    0.50
  -1   8   0    7.54    0.35
  -2  -8   0    6.45    0.51
  -2  -8   0    5.54    0.61
   2   8   0    6.09    0.67
  -3  -8   0   -0.02    0.15
  -3  -8   0    0.03    0.12
   3   8   0    0.19    0.20
  -4  -8   0    0.31    0.28
  -4  -8   0    0.15    0.21
   0  -9   0   -0.08    0.09
   0  -9   0    0.04    0.10
   1  -9   0    7.34    0.53
   1  -9   0    7.77    0.39
  -1  -9   0    6.96    0.52
  -1  -9   0    7.99    0.57
  -1   9   0    6.72    0.35
  -2  -9   0    1.60    0.35
  -2  -9   0    1.99    0.36
   2   9   0    1.86    0.40
  -3  -9   0    0.16    0.20
  -3  -9   0    0.59    0.25
   3   9   0    0.71    0.30
   0 -10   0    0.27    0.17
   0 -10   0    0.27    0.15
  -1 -10   0    0.42    0.20
   1 -10   0    0.41    0.22
   1 -10   0    0.30    0.13
  -1 -10   0    0.12    0.17
  -1  10   0    0.12    0.11
  -2 -10   0    0.76    0.28
  -2 -10   0    0.71    0.28
   2  10   0    0.51    0.31
  -3 -10   0    0.46    0.26
  -3 -10   0    0.73    0.30
   3  10   0    0.50    0.31
   0 -11   0   -0.02    0.11
   0 -11   0   -0.06    0.12
  -1 -11   0    8.22    0.61
  -1 -11   0    8.83    0.68
  -2 -11   0    0.36    0.25
  -2 -11   0    0.43    0.27
   2  11   0    0.37    0.30
   0 -12   0    3.78    0.57
  -1 -12   0    0.09    0.20
   1 -12   0    0.00    0.12
  -1 -12   0    0.03    0.20
   1  12   0    0.16    0.25
  -2 -12   0    0.61    0.31
  -2 -12   0    0.73    0.34
   2  12   0    0.40    0.36
   0 -13   0    0.37    0.28
   0 -13   0    0.00    0.17
  -1 -13   0   -0.02    0.18
  -1 -13   0    0.08    0.22
   1  13   0    0.13    0.39
  -5   0   1    0.05    0.18
  -5   0   1    0.26    0.21
  -4   0   1    0.16    0.14
  -4   0   1    0.08    0.11
  -3   0   1   -0.01    0.04
  -3   0   1    0.03    0.09
  -3   0   1   -0.01    0.05
  -3   0   1   -0.07    0.07
  -2   0   1    0.08    0.07
  -2   0   1    0.08    0.06
  -2   0   1    0.00    0.03
  -2   0   1    0.02    0.02
  -1   0   1   -0.04    0.04
  -1   0   1    0.06    0.05
  -1   0  -1   -0.06    0.04
  -2   0  -1   -0.01    0.03
  -2   0  -1   -0.02    0.03
  -2   0  -1    0.10    0.08
  -2   0  -1   -0.03    0.05
  -3   0  -1    0.01    0.05
  -3   0  -1    0.05    0.10
  -3   0  -1   -0.01    0.08
  -4   0  -1   -0.07    0.11
  -4   0  -1   -0.04    0.10
  -4   0  -1    0.02    0.07
  -5   0  -1   -0.06    0.15
  -5   0  -1   -0.12    0.14
  -5  -1   1    1.13    0.32
  -5  -1   1    0.87    0.27
  -5   1   1    1.64    0.33
  -4  -1   1    0.02    0.11
  -4  -1   1    0.20    0.16
  -4   1   1    0.25    0.14
  -3  -1   1    4.91    0.54
  -3  -1   1    4.61    0.24
  -3  -1   1    4.77    0.35
  -3   1   1    4.33    0.34
  -3   1   1    4.50    0.32
  -2  -1   1   19.49    0.66
  -2  -1   1   18.58    0.54
  -2  -1   1   18.78    0.70
  -2  -1   1   18.21    0.57
  -2   1   1   18.58    0.64
   2   1  -1   17.65    0.65
  -2   1   1   19.12    0.63
  -1  -1   1   92.54    2.07
  -1  -1   1   91.58    2.11
  -1  -1   1   88.69    2.17
  -1  -1   1   95.97    2.15
   1   1  -1   89.96    2.14
   1   1  -1   90.90    2.17
  -1   1   1   89.57    2.09
   1   1  -1   93.73    2.08
   1   1  -1   91.48    2.05
  -1  -1  -1   14.47    0.41
  -1  -1  -1   14.25    0.48
   1   1   1   14.52    0.40
   1   1   1   13.35    0.46
   1   1   1   14.28    0.39
  -2  -1  -1    6.63    0.36
  -2  -1  -1    7.03    0.38
  -2  -1  -1    7.02    0.27
  -2   1  -1    6.82    0.35
   2   1   1    6.09    0.35
  -2   1  -1    5.88    0.33
  -3  -1  -1    0.01    0.06
  -3  -1  -1    0.02    0.10
  -3  -1  -1    0.12    0.11
  -3   1  -1    0.03    0.09
  -3   1  -1    0.12    0.10
  -4  -1  -1    2.40    0.24
  -4  -1  -1    3.15    0.43
  -4  -1  -1    2.14    0.35
  -4   1  -1    2.14    0.15
  -4   1  -1    2.92    0.40
  -4   1  -1    2.61    0.37
  -5  -1  -1    0.93    0.29
  -5  -1  -1    1.20    0.33
  -5   1  -1    0.38    0.23
  -5   1  -1    0.85    0.27
  -5  -2   1    3.81    0.54
  -5  -2   1    3.76    0.55
  -5   2   1    4.73    0.54
  -5   2   1    4.42    0.52
  -4  -2   1   -0.04    0.11
  -4  -2   1   -0.10    0.11
  -4   2   1   -0.01    0.10
  -4   2   1    0.01    0.11
  -3  -2   1    1.86    0.20
  -3  -2   1    1.69    0.30
  -3  -2   1    2.10    0.30
  -3   2   1    1.84    0.26
  -3   2   1    1.98    0.25
  -2  -2   1    5.86    0.28
  -2  -2   1    6.43    0.36
  -2  -2   1    6.28    0.38
  -2   2   1    6.12    0.30
   2   2  -1    6.60    0.22
   2   2  -1    6.08    0.22
   2   2  -1    7.00    0.37
  -1  -2   1   25.20    0.78
  -1  -2   1   25.92    0.76
   1   2  -1   26.11    0.76
   1   2  -1   26.90    0.71
   1   2  -1   25.03    0.77
  -1   2   1   25.48    0.70
   0  -2  -1   31.75    0.77
   0  -2  -1   33.10    0.83
   0  -2   1   31.48    0.80
   0  -2   1   30.97    0.82
   0   2  -1   32.40    0.80
   0   2   1   30.91    0.77
   0   2   1   32.85    0.83
   0   2  -1   29.76    0.82
   0   2   1   31.59    0.80
  -1  -2  -1   63.35    1.65
  -1  -2  -1   63.97    1.65
   1   2   1   66.06    1.58
   1   2   1   65.90    1.66
  -1   2  -1   66.10    1.56
   1   2   1   67.20    1.65
  -2  -2  -1    0.94    0.17
  -2  -2  -1    1.70    0.24
  -2  -2  -1    0.86    0.13
   2   2   1    1.05    0.08
   2   2   1    1.43    0.21
   2   2   1    1.17    0.08
  -3  -2  -1    0.72    0.19
  -3  -2  -1    0.59    0.13
  -3  -2  -1    0.75    0.19
  -3   2  -1    0.61    0.17
  -3   2  -1    0.67    0.16
  -4  -2  -1    0.08    0.14
  -4  -2  -1   -0.09    0.09
  -4  -2  -1    0.00    0.08
  -4   2  -1   -0.03    0.10
  -4   2  -1    0.01    0.11
  -5  -2  -1    0.05    0.18
  -5  -2  -1   -0.02    0.17
  -5   2  -1   -0.01    0.15
  -5   2  -1    0.07    0.17
  -5  -3   1    0.74    0.32
  -5  -3   1    0.33    0.23
  -5   3   1    0.38    0.20
  -5   3   1    0.89    0.27
  -4  -3   1    0.01    0.12
  -4  -3   1    0.04    0.12
  -4   3   1    0.00    0.09
  -4   3   1    0.04    0.11
  -3  -3   1    0.19    0.13
  -3   3   1    0.17    0.10
  -3   3   1    0.20    0.12
  -2  -3   1   17.05    0.72
  -2  -3   1   16.70    0.69
  -2  -3   1   17.11    0.61
  -2   3   1   17.47    0.56
   2   3  -1   18.26    0.58
   2   3  -1   17.01    0.69
   2   3  -1   18.40    0.61
  -1  -3   1    0.95    0.16
  -1  -3   1    1.22    0.18
  -1   3   1    1.18    0.14
   1   3  -1    0.86    0.15
   1   3  -1    1.25    0.17
  -1   3   1    0.99    0.08
   1   3  -1    1.02    0.14
   0  -3   1   31.04    0.83
   0  -3  -1   29.29    0.85
   0  -3   1   30.86    0.86
   0  -3  -1   30.02    0.79
   0   3  -1   31.82    0.82
   0   3   1   30.00    0.86
   0   3   1   29.99    0.79
   0   3   1   30.54    0.83
  -1  -3  -1    5.56    0.31
  -1  -3  -1    4.98    0.30
  -1  -3  -1    5.70    0.28
   1   3   1    5.68    0.29
   1   3   1    6.08    0.32
  -1   3  -1    5.41    0.23
  -1   3  -1    5.56    0.28
   1   3   1    4.92    0.29
  -2  -3  -1    3.42    0.36
  -2  -3  -1    2.74    0.22
  -2  -3  -1    2.75    0.32
   2   3   1    2.98    0.22
   2   3   1    2.77    0.31
   2   3   1    3.63    0.22
  -3  -3  -1    6.86    0.47
  -3  -3  -1    6.47    0.37
  -3  -3  -1    6.56    0.49
  -3   3  -1    7.33    0.41
  -3   3  -1    7.03    0.45
  -4  -3  -1   -0.03    0.14
  -4  -3  -1    0.10    0.15
  -4   3  -1    0.05    0.12
  -4   3  -1    0.01    0.12
  -5  -3  -1    0.78    0.30
  -5  -3  -1    0.25    0.23
  -5   3  -1    1.09    0.30
  -5   3  -1    0.91    0.26
  -5  -4   1    0.09    0.21
  -5  -4   1   -0.01    0.18
  -5   4   1    0.00    0.17
  -5   4   1    0.10    0.16
  -4  -4   1    0.23    0.15
  -4  -4   1    0.14    0.17
  -4   4   1    0.11    0.14
  -4   4   1    0.02    0.06
  -4   4   1   -0.07    0.08
  -3  -4   1    2.17    0.35
  -3  -4   1    1.91    0.32
   3   4  -1    2.34    0.16
   3   4  -1    2.30    0.15
  -3   4   1    2.35    0.25
  -2  -4   1   -0.01    0.08
  -2  -4   1    0.04    0.07
   2   4  -1   -0.06    0.06
  -2   4   1    0.02    0.05
   2   4  -1    0.04    0.08
  -2   4   1   -0.01    0.06
  -1  -4   1    0.25    0.11
  -1  -4   1    0.10    0.07
   1  -4  -1    0.12    0.08
  -1   4   1    0.18    0.08
   1   4  -1    0.10    0.07
   1   4  -1    0.33    0.10
  -1   4   1    0.29    0.05
   0  -4   1    0.10    0.06
   0  -4   1    0.04    0.06
   0  -4  -1    0.01    0.06
   0   4  -1    0.06    0.06
   0   4   1    0.08    0.05
   0   4  -1    0.05    0.05
   0   4   1   -0.02    0.06
   0   4   1    0.07    0.06
  -1  -4  -1    0.15    0.09
  -1  -4  -1    0.05    0.06
   1  -4   1    0.11    0.05
  -1  -4  -1    0.02    0.06
  -1   4  -1    0.13    0.06
   1   4   1    0.03    0.08
   1   4   1    0.01    0.07
  -1   4  -1    0.03    0.06
   1   4   1    0.09    0.07
  -2  -4  -1    1.97    0.29
  -2  -4  -1    2.83    0.34
  -2  -4  -1    2.18    0.25
   2   4   1    1.72    0.23
  -2   4  -1    2.56    0.19
  -2   4  -1    2.36    0.27
   2   4   1    2.45    0.28
  -3  -4  -1   -0.04    0.10
  -3  -4  -1   -0.02    0.08
  -3  -4  -1   -0.06    0.08
  -3   4  -1    0.06    0.09
  -3   4  -1   -0.08    0.05
  -4  -4  -1    2.01    0.36
  -4   4  -1    1.73    0.27
  -5  -4  -1   -0.07    0.18
  -5  -4  -1    0.03    0.22
  -5   4  -1   -0.03    0.16
  -5   4  -1   -0.06    0.14
  -4  -5   1    1.98    0.40
  -4  -5   1    1.76    0.35
  -4   5   1    2.44    0.38
  -4   5   1    1.97    0.26
  -3  -5   1    0.27    0.17
  -3  -5   1    0.24    0.16
   3   5  -1    0.12    0.10
  -3   5   1    0.04    0.08
  -3   5   1    0.03    0.06
   3   5  -1    0.09    0.10
  -2  -5   1    0.88    0.21
  -2  -5   1    0.99    0.22
  -2   5   1    1.01    0.18
  -2   5   1    0.77    0.10
   2   5  -1    0.91    0.20
   2   5  -1    0.60    0.16
   1  -5  -1    7.11    0.38
   1  -5  -1    7.30    0.27
  -1  -5   1    7.56    0.42
  -1  -5   1    6.73    0.41
   1   5  -1    6.97    0.38
  -1   5   1    7.57    0.35
  -1   5   1    7.14    0.43
   1   5  -1    7.48    0.44
   1   5  -1    7.94    0.42
   0  -5  -1    2.89    0.24
   0  -5   1    2.86    0.22
   0  -5   1    2.40    0.26
   0  -5  -1    3.42    0.22
   0   5   1    2.97    0.23
   0   5  -1    2.63    0.29
   0   5  -1    2.62    0.21
   0   5   1    2.75    0.19
   0   5   1    3.24    0.32
   0   5  -1    2.56    0.19
  -1  -5  -1    2.64    0.30
   1  -5   1    3.55    0.21
  -1  -5  -1    3.54    0.28
   1   5   1    3.16    0.27
  -1   5  -1    3.23    0.19
  -1   5  -1    3.11    0.25
   1   5   1    3.32    0.26
   1   5   1    3.85    0.38
  -2  -5  -1    0.09    0.10
   2   5   1    0.16    0.12
   2   5   1    0.17    0.13
  -2   5  -1    0.11    0.10
  -2   5  -1    0.30    0.09
  -3  -5  -1    7.67    0.56
  -3  -5  -1    7.53    0.55
   3   5   1    6.60    0.38
  -3   5  -1    7.04    0.37
   3   5   1    6.63    0.37
  -3   5  -1    6.29    0.38
  -4  -5  -1    0.25    0.20
  -4  -5  -1    0.10    0.21
  -4   5  -1    0.11    0.14
  -4   5  -1    0.01    0.10
  -4  -6   1    0.00    0.20
  -4  -6   1    0.08    0.20
  -4   6   1    0.03    0.09
  -4   6   1   -0.06    0.11
  -3  -6   1    1.42    0.30
  -3  -6   1    1.76    0.32
  -3   6   1    1.64    0.20
  -3   6   1    1.28    0.19
   3   6  -1    1.41    0.26
   3   6  -1    1.55    0.26
  -3   6   1    1.73    0.18
  -2  -6   1   -0.07    0.10
  -2  -6   1    0.02    0.11
  -2   6   1    0.12    0.07
  -2   6   1    0.00    0.08
   2   6  -1    0.21    0.15
   1  -6  -1    2.31    0.16
   1  -6  -1    2.23    0.28
  -1  -6   1    2.34    0.30
  -1  -6   1    2.37    0.32
  -1   6   1    2.31    0.15
  -1   6   1    2.90    0.32
   0  -6   1   16.87    0.69
   0  -6   1   16.13    0.62
   0  -6  -1   16.01    0.68
   0  -6  -1   16.76    0.61
   0   6  -1   15.69    0.59
   0   6   1   16.06    0.58
   1  -6   1    1.69    0.25
  -1  -6  -1    1.18    0.21
   1  -6   1    1.83    0.19
  -1  -6  -1    1.73    0.27
   1   6   1    1.40    0.24
  -1   6  -1    1.76    0.18
  -2  -6  -1    1.25    0.28
  -2  -6  -1    0.62    0.19
   2   6   1    0.75    0.20
  -2   6  -1    0.76    0.12
  -3  -6  -1   -0.07    0.10
  -3  -6  -1    0.00    0.12
  -3   6  -1   -0.03    0.06
  -3   6  -1    0.04    0.09
   3   6   1    0.00    0.12
   3   6   1   -0.01    0.13
  -4  -6  -1    0.04    0.18
  -4  -6  -1    0.03    0.17
  -4   6  -1    0.00    0.15
  -4   6  -1    0.03    0.11
  -4  -7   1   -0.04    0.17
  -4  -7   1   -0.05    0.16
  -4   7   1    0.38    0.22
  -3  -7   1    0.12    0.16
  -3  -7   1    0.15    0.19
   3   7  -1    0.87    0.24
  -2  -7   1   -0.04    0.10
  -2  -7   1    0.11    0.13
   2   7  -1    0.00    0.13
   1  -7  -1    5.94    0.39
  -1  -7   1    5.28    0.43
  -1  -7   1    6.92    0.46
   1  -7  -1    6.73    0.43
  -1   7   1    6.52    0.28
   0  -7  -1    4.80    0.31
   0  -7  -1    4.84    0.39
   0  -7   1    3.99    0.31
   0   7   1    4.65    0.29
   0   7  -1    4.46    0.30
   1  -7   1   18.09    0.90
   1  -7   1   21.14    0.70
  -1  -7  -1   22.01    0.91
  -1  -7  -1   20.21    0.84
  -1   7  -1   21.04    0.66
  -2  -7  -1    1.74    0.33
  -2  -7  -1    1.73    0.29
  -2   7  -1    1.49    0.20
   2   7   1    1.41    0.29
  -3  -7  -1    1.68    0.37
  -3  -7  -1    1.68    0.35
  -3   7  -1    1.31    0.15
   3   7   1    1.12    0.25
  -3   7  -1    1.20    0.16
  -4  -7  -1    0.13    0.19
  -4  -7  -1    0.83    0.32
  -4  -8   1    0.89    0.35
  -4  -8   1    0.51    0.29
  -3  -8   1    0.01    0.13
   3   8  -1    0.20    0.21
  -2  -8   1    2.13    0.35
  -2  -8   1    2.51    0.38
   2   8  -1    2.42    0.42
  -1  -8   1    1.12    0.26
  -1  -8   1    0.49    0.17
   1  -8  -1    0.59    0.12
   1  -8  -1    0.93    0.22
  -1   8   1    0.90    0.13
   0  -8  -1    1.22    0.25
   0  -8   1    1.84    0.25
   0  -8  -1    1.32    0.22
   0  -8   1    1.28    0.25
   0   8   1    1.61    0.24
   0   8  -1    1.49    0.24
  -1  -8  -1   12.95    0.67
  -1  -8  -1   13.06    0.71
   1  -8   1   13.47    0.54
   1  -8   1   13.65    0.71
  -1   8  -1   12.84    0.51
  -2  -8  -1    8.48    0.60
  -2  -8  -1    9.01    0.63
   2   8   1    9.67    0.67
  -2   8  -1    8.41    0.32
  -3  -8  -1    0.49    0.27
  -3  -8  -1    0.33    0.18
   3   8   1    0.00    0.18
  -4  -8  -1   -0.01    0.20
  -4  -8  -1    0.18    0.23
  -3  -9   1   -0.10    0.16
  -3  -9   1    0.10    0.17
   3   9  -1    0.11    0.22
  -2  -9   1    3.18    0.48
  -2  -9   1    2.21    0.40
   2   9  -1    3.26    0.52
  -1  -9   1    0.73    0.22
   1  -9  -1    0.32    0.11
  -1  -9   1    0.21    0.16
   1  -9  -1    0.82    0.22
  -1   9   1    0.71    0.13
   0  -9   1    0.94    0.20
   0  -9  -1    0.65    0.17
   0  -9   1    1.21    0.27
   0  -9  -1    0.47    0.19
  -1  -9  -1    5.12    0.55
   1  -9   1    5.40    0.57
   1  -9   1    5.35    0.33
  -1  -9  -1    4.68    0.50
  -1   9  -1    4.32    0.29
  -2  -9  -1    1.85    0.35
  -2  -9  -1    2.13    0.41
  -2   9  -1    2.19    0.22
   2   9   1    2.46    0.45
  -3  -9  -1    0.87    0.30
  -3  -9  -1    0.01    0.20
   3   9   1    0.74    0.32
  -3 -10   1    2.41    0.48
  -3 -10   1    2.41    0.47
   3  10  -1    1.86    0.46
  -2 -10   1    1.91    0.37
  -2 -10   1    1.17    0.32
   2  10  -1    2.53    0.49
  -1 -10   1    1.67    0.35
  -1 -10   1    2.42    0.40
   1 -10  -1    2.82    0.43
   1 -10  -1    2.20    0.25
   0 -10  -1   -0.10    0.09
   0 -10  -1   -0.07    0.13
   0 -10   1    0.09    0.14
   1 -10   1    2.56    0.43
  -1 -10  -1    2.21    0.36
   1 -10   1    2.23    0.26
  -1 -10  -1    2.40    0.39
  -1  10  -1    2.60    0.28
  -2 -10  -1    0.15    0.20
  -2 -10  -1    0.00    0.18
   2  10   1    0.43    0.30
  -3 -10  -1    0.09    0.24
  -3 -10  -1    0.38    0.28
   3  10   1   -0.02    0.25
  -2 -11   1    2.79    0.48
  -2 -11   1    3.28    0.54
   2  11  -1    2.49    0.51
   1 -11  -1    0.61    0.32
  -1 -11   1    0.74    0.26
  -1 -11   1    0.41    0.24
   1  11  -1    0.82    0.33
   0 -11   1    2.10    0.34
   0 -11   1    2.01    0.40
   0 -11  -1    1.98    0.43
   0 -11  -1    2.09    0.32
  -1 -11  -1   -0.16    0.13
   1 -11   1    0.02    0.10
  -1 -11  -1    0.04    0.16
  -2 -11  -1   -0.06    0.18
  -2 -11  -1    0.08    0.18
   2  11   1    0.04    0.26
  -2 -12   1    0.77    0.32
  -2 -12   1    1.58    0.43
   2  12  -1    0.95    0.44
  -1 -12   1    0.22    0.21
  -1 -12   1    0.46    0.25
   1  12  -1    0.43    0.35
   0 -12  -1    0.06    0.17
   0 -12   1    0.04    0.17
   0 -12   1   -0.03    0.20
   0 -12  -1   -0.05    0.16
  -1 -12  -1    0.82    0.30
  -1 -12  -1    0.76    0.30
  -2 -12  -1    0.05    0.20
  -2 -12  -1   -0.12    0.21
   2  12   1    0.30    0.32
  -1 -13   1    0.55    0.31
  -1 -13   1   -0.08    0.22
   1  13  -1    0.93    0.52
   0 -13   1   -0.05    0.17
   0 -13   1    0.18    0.26
   0 -13  -1    0.17    0.26
   0 -13  -1   -0.07    0.16
  -1 -13  -1    0.22    0.24
  -1 -13  -1    0.03    0.21
  -5   0   2    0.37    0.25
  -5   0   2    0.91    0.26
  -4   0   2    4.20    0.44
  -4   0   2    3.68    0.45
  -3   0   2   12.18    0.37
  -3   0   2   11.55    0.54
  -3   0   2   11.24    0.58
  -3   0   2   11.77    0.41
  -2   0   2    3.03    0.12
  -2   0   2    2.04    0.23
  -1   0   2   40.06    0.91
  -1   0   2   39.60    0.90
   1   0  -2   40.06    0.98
  -1   0   2   40.22    1.02
  -1   0   2   40.53    0.98
   1   0  -2   40.67    1.02
  -1   0  -2  143.21    3.13
  -2   0  -2   33.35    1.03
  -2   0  -2   33.33    1.04
  -2   0  -2   34.10    0.82
  -3   0  -2    6.85    0.28
  -3   0  -2    6.45    0.44
  -3   0  -2    6.64    0.43
  -4   0  -2    2.43    0.38
  -4   0  -2    2.16    0.21
  -4   0  -2    2.04    0.39
  -5   0  -2    2.01    0.41
  -5   0  -2    1.99    0.39
  -5  -1   2    2.42    0.44
  -5  -1   2    2.45    0.41
  -5   1   2    2.43    0.41
  -5   1   2    2.11    0.36
  -4  -1   2   -0.03    0.10
  -4  -1   2    0.10    0.13
  -4   1   2   -0.05    0.09
  -4   1   2   -0.08    0.10
  -3  -1   2    0.18    0.13
  -3  -1   2    0.08    0.10
  -3  -1   2    0.00    0.05
  -3   1   2    0.06    0.08
  -3   1   2   -0.01    0.08
  -2  -1   2    8.69    0.40
  -2  -1   2    8.95    0.31
  -2  -1   2    8.61    0.35
  -2  -1   2   10.23    0.46
  -2   1   2    8.58    0.37
  -2   1   2    8.90    0.39
   2   1  -2    8.55    0.40
  -1  -1   2   69.52    1.70
  -1  -1   2   70.17    1.65
  -1  -1   2   70.33    1.66
   1   1  -2   68.52    1.61
   1   1  -2   70.05    1.59
   1   1  -2   71.32    1.70
  -1   1   2   68.95    1.61
   1   1  -2   68.90    1.65
   0  -1   2    0.56    0.07
   0  -1   2    0.34    0.05
   0  -1  -2    0.43    0.06
   0  -1  -2    0.47    0.06
   0   1  -2    0.49    0.06
   0   1   2    0.50    0.06
   0   1   2    0.35    0.05
   0   1  -2    0.45    0.06
   0   1  -2    0.27    0.05
  -1  -1  -2   51.13    1.31
  -1  -1  -2   50.57    1.23
   1   1   2   49.52    1.30
   1   1   2   52.02    1.20
  -2  -1  -2   44.43    1.30
  -2  -1  -2   45.28    1.13
  -2  -1  -2   45.83    1.32
   2   1   2   43.79    1.29
  -2   1  -2   43.52    1.27
  -3  -1  -2    0.02    0.10
  -3  -1  -2    0.12    0.13
  -3  -1  -2    0.09    0.07
  -3   1  -2    0.09    0.10
  -3   1  -2    0.03    0.09
  -3   1  -2    0.04    0.04
  -4  -1  -2    1.62    0.31
  -4  -1  -2    1.56    0.32
  -4  -1  -2    1.24    0.18
  -4   1  -2    0.98    0.25
  -4   1  -2    1.02    0.38
  -4   1  -2    1.22    0.14
  -5  -1  -2   -0.08    0.17
  -5  -1  -2    0.17    0.22
  -5   1  -2   -0.05    0.16
  -5   1  -2    0.05    0.17
  -5  -2   2    0.54    0.27
  -5  -2   2    1.15    0.29
  -5   2   2    0.93    0.26
  -5   2   2    0.20    0.18
  -4  -2   2    0.62    0.22
  -4   2   2    0.28    0.15
  -3  -2   2    0.61    0.17
  -3  -2   2    0.23    0.14
  -3   2   2    0.76    0.16
  -3   2   2    0.45    0.13
  -2  -2   2    3.48    0.34
  -2  -2   2    3.48    0.21
  -2  -2   2    3.66    0.27
   2   2  -2    3.58    0.16
   2   2  -2    3.11    0.24
   2   2  -2    3.40    0.34
  -2   2   2    3.86    0.22
   2   2  -2    3.47    0.16
  -1  -2   2    7.88    0.34
  -1  -2   2    7.82    0.35
   1   2  -2    8.15    0.34
  -1   2   2    7.58    0.28
   1   2  -2    8.62    0.39
  -1   2   2    7.90    0.23
   1   2  -2    7.56    0.35
   1   2  -2    8.00    0.30
   0  -2   2    0.31    0.07
   0  -2  -2    0.46    0.06
   0  -2  -2    0.48    0.09
   0  -2   2    0.50    0.08
   0  -2  -2    0.60    0.09
   0   2  -2    0.63    0.10
   0   2  -2    0.48    0.09
   0   2   2    0.54    0.09
   0   2   2    0.53    0.08
  -1  -2  -2    0.04    0.06
  -1  -2  -2    0.27    0.10
  -1  -2  -2    0.26    0.08
  -1   2  -2    0.10    0.05
   1   2   2    0.16    0.07
   1   2   2    0.18    0.07
  -2  -2  -2   15.48    0.53
  -2  -2  -2   15.21    0.65
  -2  -2  -2   14.78    0.62
   2   2   2   15.43    0.63
   2   2   2   14.98    0.42
   2   2   2   14.52    0.41
  -3  -2  -2    2.97    0.38
  -3  -2  -2    3.03    0.23
  -3   2  -2    3.38    0.37
  -3   2  -2    3.39    0.36
  -4  -2  -2    0.95    0.19
  -4  -2  -2    1.20    0.27
  -4  -2  -2    0.87    0.25
  -4   2  -2    0.97    0.27
  -5  -2  -2    0.07    0.21
  -5  -2  -2   -0.05    0.16
  -5   2  -2   -0.05    0.17
  -5  -3   2   -0.09    0.15
  -5  -3   2    0.07    0.19
  -5   3   2   -0.04    0.14
  -5   3   2    0.04    0.15
  -4  -3   2    0.01    0.13
  -4  -3   2    0.33    0.21
  -4   3   2    0.14    0.14
  -3  -3   2    0.00    0.09
  -3  -3   2    0.22    0.10
  -3   3   2   -0.02    0.08
  -3   3   2   -0.05    0.06
  -2  -3   2    0.51    0.13
  -2  -3   2    0.51    0.15
  -2   3   2    0.67    0.13
   2   3  -2    0.45    0.11
   2   3  -2    0.49    0.14
   2   3  -2    0.33    0.09
  -1  -3   2    8.09    0.38
  -1  -3   2    7.55    0.38
   1   3  -2    7.68    0.38
   1   3  -2    8.15    0.38
  -1   3   2    8.05    0.22
   1   3  -2    7.99    0.34
  -1   3   2    7.81    0.31
   1   3  -2    7.48    0.37
   0  -3  -2   28.82    0.82
   0  -3  -2   27.70    0.79
   0  -3   2   29.53    0.83
   0  -3   2   28.65    0.80
   0  -3  -2   28.87    0.75
   0   3   2   27.73    0.82
   0   3   2   29.46    0.81
   0   3  -2   28.20    0.82
   0   3   2   28.97    0.75
   0   3  -2   29.06    0.80
  -1  -3  -2    1.04    0.17
  -1  -3  -2    0.84    0.14
  -1  -3  -2    1.07    0.15
  -1   3  -2    0.80    0.11
   1   3   2    0.97    0.15
   1   3   2    0.80    0.14
  -1   3  -2    1.40    0.18
  -2  -3  -2    3.59    0.37
  -2  -3  -2    3.59    0.37
  -2  -3  -2    2.68    0.26
   2   3   2    3.30    0.22
   2   3   2    3.13    0.21
  -2   3  -2    3.23    0.23
   2   3   2    2.73    0.31
  -3  -3  -2    0.47    0.17
  -3  -3  -2    0.63    0.19
  -3  -3  -2    0.52    0.14
  -3   3  -2    0.45    0.14
  -3   3  -2    0.75    0.19
  -4  -3  -2    0.41    0.15
  -4  -3  -2    0.33    0.21
  -4  -3  -2    0.44    0.22
  -4   3  -2    0.32    0.16
  -5  -3  -2   -0.01    0.17
  -5  -3  -2   -0.12    0.17
  -5   3  -2   -0.01    0.15
  -5   3  -2   -0.03    0.17
  -5  -4   2    1.16    0.33
  -5  -4   2    0.62    0.31
  -5   4   2    0.85    0.24
  -5   4   2    1.17    0.28
  -4  -4   2    0.87    0.25
  -4  -4   2    0.25    0.19
  -4   4   2    0.93    0.12
  -4   4   2    1.03    0.21
  -4   4   2    0.77    0.21
  -3  -4   2    2.34    0.36
  -3  -4   2    1.89    0.31
  -3   4   2    2.24    0.27
  -3   4   2    1.97    0.22
   3   4  -2    2.04    0.13
  -3   4   2    2.13    0.14
  -2  -4   2    5.76    0.40
  -2  -4   2    5.31    0.39
  -2   4   2    6.05    0.24
  -2   4   2    5.36    0.24
   2   4  -2    5.50    0.32
  -2   4   2    4.82    0.29
   2   4  -2    5.57    0.35
  -1  -4   2   68.67    1.82
  -1  -4   2   70.72    1.84
   1  -4  -2   69.33    1.74
   1   4  -2   66.01    1.83
  -1   4   2   66.17    1.71
  -1   4   2   67.87    1.67
   1   4  -2   69.26    1.75
  -1   4   2   68.76    1.53
   1   4  -2   67.83    1.81
   0  -4  -2   18.06    0.64
   0  -4   2   19.03    0.63
   0  -4   2   19.58    0.67
   0  -4  -2   21.16    0.68
   0   4   2   19.62    0.64
   0   4   2   20.09    0.59
   0   4   2   19.81    0.67
   0   4  -2   18.65    0.66
   0   4  -2   19.28    0.62
  -1  -4  -2    1.90    0.23
   1  -4   2    1.90    0.19
  -1  -4  -2    1.55    0.19
  -1  -4  -2    1.88    0.25
   1   4   2    1.50    0.21
  -1   4  -2    1.89    0.21
  -1   4  -2    1.87    0.14
   1   4   2    1.98    0.23
   1   4   2    1.92    0.22
  -2  -4  -2   11.44    0.60
  -2  -4  -2   11.43    0.59
  -2  -4  -2   11.70    0.52
   2   4   2   12.24    0.51
   2   4   2   11.94    0.53
  -2   4  -2   11.92    0.53
  -2   4  -2   11.82    0.48
  -3  -4  -2    0.09    0.10
  -3  -4  -2    0.30    0.15
  -3  -4  -2    0.16    0.14
  -3   4  -2    0.21    0.11
  -3   4  -2    0.03    0.10
  -4  -4  -2    1.84    0.37
  -4   4  -2    1.14    0.28
  -4   4  -2    0.88    0.20
  -4   4  -2    1.43    0.16
  -5  -4  -2    0.11    0.24
  -5  -4  -2    0.88    0.31
  -5   4  -2    0.71    0.25
  -5   4  -2    0.26    0.23
  -4  -5   2   -0.04    0.14
  -4  -5   2    0.16    0.19
  -4   5   2    0.06    0.13
  -4   5   2    0.17    0.12
  -3  -5   2    0.19    0.15
  -3  -5   2    0.10    0.26
  -3   5   2    0.04    0.07
   3   5  -2    0.21    0.11
  -3   5   2    0.09    0.08
  -3   5   2    0.08    0.08
   3   5  -2    0.12    0.11
  -2  -5   2    0.04    0.10
  -2  -5   2    0.21    0.13
   2   5  -2    0.07    0.10
  -2   5   2    0.05    0.06
  -2   5   2    0.09    0.04
   2   5  -2    0.12    0.12
  -2   5   2    0.14    0.05
  -2   5   2    0.06    0.08
  -1  -5   2    3.35    0.28
   1  -5  -2    3.61    0.16
   1  -5  -2    2.85    0.23
  -1  -5   2    3.68    0.37
   1   5  -2    3.44    0.36
   1   5  -2    3.05    0.26
  -1   5   2    3.51    0.25
   1   5  -2    3.47    0.27
  -1   5   2    3.78    0.15
   0  -5   2    9.09    0.45
   0  -5  -2    9.50    0.45
   0  -5   2    8.77    0.41
   0  -5  -2    9.35    0.39
   0   5   2   10.18    0.44
   0   5  -2    8.93    0.39
   0   5   2   10.02    0.52
   0   5   2    9.41    0.38
   0   5  -2    9.06    0.45
  -1  -5  -2    1.34    0.23
   1  -5   2    1.41    0.17
  -1  -5  -2    0.95    0.17
  -1   5  -2    1.52    0.21
   1   5   2    1.35    0.21
   1   5   2    1.31    0.25
  -1   5  -2    1.38    0.16
   1   5   2    1.38    0.21
  -2  -5  -2    7.79    0.44
  -2  -5  -2    8.28    0.51
  -2  -5  -2    6.99    0.49
   2   5   2    7.80    0.46
   2   5   2    7.35    0.43
  -2   5  -2    7.46    0.36
  -3  -5  -2    0.28    0.14
  -3  -5  -2    0.76    0.23
  -3  -5  -2    0.51    0.20
   3   5   2    0.27    0.13
  -3   5  -2    0.67    0.15
  -3   5  -2    0.16    0.12
   3   5   2    0.30    0.13
  -4  -5  -2    0.64    0.23
  -4  -5  -2    1.12    0.29
  -4   5  -2    0.86    0.23
  -4   5  -2    0.55    0.23
  -4  -6   2    2.77    0.49
  -4   6   2    2.76    0.40
  -4   6   2    3.09    0.23
  -3  -6   2    1.88    0.34
  -3  -6   2    1.76    0.33
   3   6  -2    1.67    0.27
  -3   6   2    1.82    0.12
  -3   6   2    1.92    0.14
  -3   6   2    1.58    0.25
   3   6  -2    1.66    0.28
  -2  -6   2    0.03    0.11
  -2  -6   2    0.10    0.13
   2   6  -2   -0.02    0.11
  -2   6   2    0.04    0.08
  -1  -6   2    2.42    0.32
  -1  -6   2    2.81    0.34
   1  -6  -2    2.56    0.15
   1  -6  -2    2.99    0.31
  -1   6   2    2.54    0.14
  -1   6   2    2.67    0.31
   0  -6   2    1.74    0.22
   0  -6   2    1.58    0.25
   0  -6  -2    1.77    0.25
   0  -6  -2    1.93    0.22
   0   6   2    1.81    0.20
   0   6  -2    1.66    0.21
  -1  -6  -2    5.36    0.40
   1  -6   2    5.71    0.31
  -1  -6  -2    5.30    0.37
  -1   6  -2    6.70    0.31
   1   6   2    6.36    0.40
  -2  -6  -2    0.32    0.16
  -2  -6  -2    0.37    0.18
   2   6   2    0.37    0.17
  -2   6  -2    0.33    0.09
  -3  -6  -2    0.40    0.22
  -3  -6  -2    0.78    0.24
   3   6   2    0.61    0.20
  -3   6  -2    0.59    0.14
   3   6   2    0.25    0.15
  -3   6  -2    0.59    0.16
  -4  -6  -2    0.68    0.28
  -4  -6  -2    0.94    0.31
  -4   6  -2    0.89    0.19
  -4   6  -2    0.72    0.25
  -4  -7   2    0.14    0.21
  -4  -7   2    0.06    0.20
  -4   7   2    0.19    0.18
  -3  -7   2    8.35    0.63
  -3  -7   2    8.72    0.65
   3   7  -2    7.65    0.54
  -2  -7   2    1.11    0.26
  -2  -7   2    0.16    0.14
   2   7  -2    0.63    0.23
   1  -7  -2    3.49    0.37
  -1  -7   2    2.49    0.33
   1  -7  -2    2.52    0.17
  -1  -7   2    2.81    0.38
  -1   7   2    2.69    0.16
   0  -7   2    4.78    0.33
   0  -7   2    3.95    0.45
   0  -7  -2    4.50    0.30
   0  -7  -2    4.71    0.37
   0   7  -2    3.88    0.29
   0   7   2    4.49    0.29
  -1  -7  -2    0.19    0.12
   1  -7   2    0.36    0.10
  -1  -7  -2    0.02    0.11
  -1   7  -2    0.26    0.10
  -2  -7  -2    0.79    0.22
  -2  -7  -2    0.55    0.18
   2   7   2    0.81    0.24
  -2   7  -2    0.92    0.15
  -3  -7  -2    0.56    0.23
  -3  -7  -2    1.14    0.32
  -3   7  -2    0.72    0.14
  -3   7  -2    0.52    0.13
   3   7   2    0.62    0.23
  -4  -7  -2    5.72    0.70
  -4  -7  -2    5.66    0.71
  -4  -8   2    0.36    0.27
  -4  -8   2    0.54    0.32
  -3  -8   2    5.29    0.65
   3   8  -2    6.09    0.64
  -2  -8   2    5.59    0.60
  -2  -8   2    4.37    0.52
   2   8  -2    5.79    0.61
  -1  -8   2    0.46    0.18
  -1  -8   2    0.54    0.19
   1  -8  -2    0.25    0.14
   1  -8  -2    0.48    0.11
  -1   8   2    0.35    0.09
   0  -8  -2    7.66    0.50
   0  -8   2    7.84    0.45
   0  -8   2    6.25    0.48
   0  -8  -2    7.03    0.41
   0   8  -2    7.39    0.47
   0   8   2    6.62    0.39
  -1  -8  -2   -0.01    0.10
  -1  -8  -2    0.01    0.10
   1  -8   2    0.11    0.08
   1  -8   2    0.00    0.10
  -1   8  -2    0.01    0.07
  -2  -8  -2    0.56    0.23
  -2  -8  -2    0.62    0.21
   2   8   2    0.38    0.22
  -2   8  -2    0.89    0.14
  -3  -8  -2    6.70    0.72
  -3  -8  -2    5.51    0.64
   3   8   2    5.60    0.61
  -4  -8  -2    1.01    0.35
  -4  -8  -2    1.56    0.42
  -3  -9   2    0.19    0.20
  -3  -9   2    0.07    0.17
   3   9  -2    0.07    0.22
  -2  -9   2   -0.09    0.10
  -2  -9   2   -0.14    0.13
   2   9  -2    0.03    0.18
   1  -9  -2    1.13    0.25
  -1  -9   2    2.16    0.36
   1  -9  -2    1.62    0.19
  -1  -9   2    2.51    0.41
   0  -9   2    0.05    0.10
   0  -9   2    0.18    0.16
   0  -9  -2    0.15    0.12
   0  -9  -2    0.00    0.11
   1  -9   2    7.06    0.41
  -1  -9  -2    7.57    0.53
  -1  -9  -2    7.55    0.56
   1  -9   2    8.53    0.59
  -1   9  -2    8.95    0.47
  -2  -9  -2    0.74    0.23
  -2  -9  -2    0.19    0.19
   2   9   2    0.35    0.24
  -2   9  -2    0.43    0.10
  -3  -9  -2    0.33    0.23
  -3  -9  -2    0.35    0.27
   3   9   2    0.54    0.29
  -3 -10   2   -0.06    0.18
  -3 -10   2    0.11    0.23
   3  10  -2    0.13    0.26
  -2 -10   2    0.15    0.18
  -2 -10   2    0.41    0.24
   2  10  -2   -0.01    0.21
   1 -10  -2    1.92    0.21
  -1 -10   2    1.94    0.35
   1 -10  -2    1.71    0.34
  -1 -10   2    2.30    0.41
   1  10  -2    1.56    0.38
   0 -10  -2    0.19    0.17
   0 -10   2    0.62    0.22
   0 -10   2    0.24    0.16
   0 -10  -2    0.20    0.13
  -1 -10  -2    1.41    0.29
  -1 -10  -2    0.93    0.26
   1 -10   2    0.98    0.20
  -1  10  -2    0.95    0.20
  -2 -10  -2    3.00    0.47
  -2 -10  -2    3.15    0.49
   2  10   2    3.21    0.56
  -3 -10  -2   -0.06    0.17
  -3 -10  -2    0.17    0.24
   3  10   2   -0.05    0.24
  -2 -11   2    0.50    0.28
  -2 -11   2    0.71    0.28
   2  11  -2    0.40    0.29
  -1 -11   2   -0.06    0.14
   1 -11  -2    0.02    0.08
  -1 -11   2    0.01    0.16
   1 -11  -2   -0.09    0.13
   1  11  -2    0.23    0.27
   0 -11   2    0.29    0.20
   0 -11  -2    0.46    0.34
   0 -11   2    0.91    0.25
   0 -11  -2    0.57    0.20
  -1 -11  -2   -0.06    0.16
  -1 -11  -2    0.10    0.18
   1 -11   2    0.01    0.11
  -2 -11  -2    0.50    0.29
  -2 -11  -2    0.51    0.27
   2  11   2    0.70    0.37
  -2 -12   2    0.12    0.25
  -2 -12   2    0.57    0.31
   2  12  -2    0.44    0.37
  -1 -12   2    0.46    0.29
   1 -12  -2   -0.01    0.18
  -1 -12   2    0.28    0.23
   1  12  -2   -0.07    0.27
   0 -12  -2    0.07    0.17
   0 -12   2    0.05    0.17
   0 -12  -2    0.09    0.19
   0 -12   2   -0.14    0.12
   1 -12   2   -0.05    0.12
  -1 -12  -2    0.41    0.24
  -1 -12  -2    0.45    0.26
  -2 -12  -2   -0.01    0.19
  -2 -12  -2    0.10    0.24
   2  12   2    0.10    0.31
  -1 -13   2    0.02    0.24
   0 -13  -2    0.25    0.25
   0 -13   2   -0.01    0.18
   0 -13  -2    0.08    0.18
   0 -13   2    0.45    0.30
   0  13  -2    0.85    0.38
  -5   0   3   -0.02    0.15
  -5   0   3    0.13    0.18
  -4   0   3   -0.06    0.10
  -4   0   3   -0.05    0.10
  -3   0   3   -0.01    0.06
  -3   0   3    0.07    0.09
  -3   0   3   -0.06    0.07
  -2   0   3    0.11    0.06
  -2   0   3    0.01    0.04
  -1   0   3    0.04    0.05
   1   0  -3    0.00    0.04
  -1   0   3    0.02    0.03
  -1   0   3   -0.01    0.03
   1   0  -3    0.04    0.03
   0   0   3    0.02    0.03
   0   0   3    0.05    0.03
   0   0  -3    0.00    0.02
   0   0  -3   -0.04    0.02
  -1   0  -3   -0.06    0.03
  -1   0  -3    0.00    0.05
  -2   0  -3   -0.01    0.06
  -2   0  -3    0.00    0.04
  -3   0  -3    0.05    0.10
  -3   0  -3   -0.08    0.06
  -3   0  -3   -0.01    0.05
  -4   0  -3    0.04    0.08
  -4   0  -3   -0.14    0.10
  -4   0  -3   -0.06    0.09
  -5   0  -3   -0.05    0.17
  -5   0  -3   -0.07    0.18
  -5  -1   3    0.40    0.22
  -5  -1   3    0.12    0.20
  -5   1   3    0.23    0.18
  -5   1   3    0.08    0.17
  -4  -1   3    0.68    0.20
  -4  -1   3    0.13    0.15
  -4   1   3    0.21    0.11
  -4   1   3    0.24    0.16
  -4   1   3    0.10    0.12
  -3  -1   3    1.18    0.20
  -3  -1   3    1.57    0.20
  -3  -1   3    1.31    0.24
  -3   1   3    1.27    0.21
  -3   1   3    1.23    0.10
  -3   1   3    1.85    0.24
  -2  -1   3    0.05    0.06
  -2  -1   3   -0.02    0.06
  -2  -1   3    0.01    0.05
  -2   1   3    0.05    0.05
  -2   1   3    0.01    0.05
   2   1  -3    0.01    0.08
   2   1  -3    0.02    0.06
  -1  -1   3   32.90    0.84
  -1  -1   3   33.18    0.86
  -1  -1   3   33.19    0.89
   1  -1  -3   31.96    0.80
   1   1  -3   31.70    0.82
   1   1  -3   32.88    0.78
   1   1  -3   30.41    0.88
   1   1  -3   30.14    0.83
  -1   1   3   31.74    0.74
  -1   1   3   33.18    0.80
   0  -1   3    9.03    0.29
   0  -1   3    9.21    0.30
   0  -1   3    9.03    0.30
   0  -1  -3    8.91    0.27
   0  -1  -3    8.63    0.29
   0   1   3    8.98    0.27
   0   1  -3    8.64    0.28
   0   1  -3    9.25    0.30
   0   1   3    9.02    0.29
   0   1  -3    8.57    0.30
  -1  -1  -3   73.45    1.78
  -1  -1  -3   72.14    1.71
   1   1   3   73.43    1.68
   1   1   3   69.18    1.77
  -2  -1  -3   18.00    0.56
  -2  -1  -3   17.01    0.68
  -2  -1  -3   18.32    0.71
   2   1   3   16.75    0.73
  -2   1  -3   18.45    0.68
  -3  -1  -3    6.22    0.46
  -3  -1  -3    6.12    0.31
  -3  -1  -3    7.44    0.47
  -3   1  -3    5.72    0.42
  -3   1  -3    7.90    0.47
  -3   1  -3    6.56    0.24
  -4  -1  -3    0.13    0.15
  -4  -1  -3    0.19    0.16
  -4  -1  -3    0.27    0.12
  -4   1  -3    0.28    0.17
  -4   1  -3    0.40    0.20
  -4   1  -3    0.32    0.10
  -5  -1  -3    0.27    0.22
  -5  -1  -3    0.30    0.24
  -5   1  -3    0.22    0.21
  -5   1  -3   -0.07    0.15
  -5  -2   3    0.04    0.17
  -5  -2   3   -0.15    0.14
  -5   2   3    0.08    0.15
  -5   2   3    0.10    0.18
  -4  -2   3    0.08    0.13
  -4  -2   3    0.11    0.16
  -4   2   3    0.09    0.11
  -4   2   3    0.06    0.07
  -4   2   3    0.01    0.11
  -3  -2   3    0.08    0.11
  -3  -2   3    0.02    0.09
  -3   2   3   -0.03    0.07
  -3   2   3    0.04    0.08
  -2  -2   3    7.25    0.38
  -2  -2   3    6.44    0.35
  -2  -2   3    7.15    0.41
   2   2  -3    7.49    0.27
  -2   2   3    7.02    0.31
   2   2  -3    7.17    0.40
   2   2  -3    7.29    0.25
   2   2  -3    7.03    0.36
  -1  -2   3    0.72    0.13
  -1  -2   3    0.82    0.13
  -1  -2   3    0.69    0.11
   1   2  -3    0.79    0.12
   1   2  -3    0.69    0.12
   1   2  -3    0.64    0.12
  -1   2   3    0.83    0.08
   1   2  -3    0.80    0.11
  -1   2   3    0.74    0.05
   0  -2   3    0.35    0.08
   0  -2  -3    0.28    0.07
   0  -2  -3    0.41    0.08
   0  -2   3    0.52    0.09
   0  -2  -3    0.35    0.06
   0   2  -3    0.32    0.08
   0   2   3    0.42    0.09
   0   2   3    0.25    0.07
   0   2  -3    0.44    0.09
  -1  -2  -3    1.57    0.18
  -1  -2  -3    2.11    0.21
  -1  -2  -3    2.01    0.16
   1   2   3    2.00    0.16
   1   2   3    1.55    0.19
  -1   2  -3    2.18    0.16
  -2  -2  -3   15.97    0.56
  -2  -2  -3   15.10    0.64
  -2  -2  -3   14.91    0.66
   2   2   3   15.72    0.45
   2   2   3   16.57    0.45
   2   2   3   17.02    0.67
  -3  -2  -3    0.58    0.14
  -3  -2  -3    0.77    0.20
  -3  -2  -3    0.68    0.20
  -3   2  -3    0.27    0.14
  -3   2  -3    0.61    0.17
  -4  -2  -3    5.50    0.60
  -4  -2  -3    4.90    0.33
  -4  -2  -3    5.38    0.58
  -4   2  -3    6.09    0.48
  -4   2  -3    5.26    0.43
  -4   2  -3    4.91    0.23
  -5  -2  -3   -0.04    0.19
  -5  -2  -3    0.20    0.22
  -5   2  -3   -0.03    0.16
  -5   2  -3   -0.04    0.17
  -5  -3   3    0.36    0.27
  -5   3   3    0.22    0.19
  -5   3   3    0.13    0.17
  -4  -3   3    0.21    0.17
  -4  -3   3   -0.03    0.12
  -4   3   3   -0.04    0.08
  -4   3   3    0.01    0.10
  -3  -3   3    0.33    0.17
  -3  -3   3    0.36    0.15
  -3   3   3    0.60    0.15
  -3   3   3    0.73    0.15
  -3   3   3    0.64    0.07
  -2  -3   3   11.80    0.54
  -2  -3   3   11.77    0.57
  -2   3   3   11.99    0.35
   2   3  -3   11.47    0.43
   2   3  -3   11.69    0.54
   2   3  -3   11.05    0.47
  -2   3   3   12.56    0.41
  -2   3   3   11.83    0.45
  -1  -3   3    9.21    0.43
  -1  -3   3    9.36    0.42
  -1   3   3    9.99    0.36
   1   3  -3   10.01    0.44
   1   3  -3    9.93    0.44
  -1   3   3    9.97    0.34
   1   3  -3    9.52    0.42
   1   3  -3    9.78    0.38
   0  -3  -3   29.31    0.78
   0  -3   3   30.46    0.86
   0  -3  -3   29.99    0.86
   0  -3  -3   29.83    0.83
   0  -3   3   30.25    0.87
   0   3   3   30.89    0.86
   0   3   3   30.26    0.85
   0   3  -3   31.61    0.86
  -1  -3  -3    2.44    0.25
  -1  -3  -3    2.22    0.19
  -1  -3  -3    1.93    0.22
   1   3   3    2.38    0.25
  -1   3  -3    2.24    0.16
   1   3   3    2.19    0.22
  -1   3  -3    2.59    0.25
  -2  -3  -3    0.27    0.10
  -2  -3  -3    0.26    0.12
  -2  -3  -3    0.32    0.13
  -2   3  -3    0.41    0.12
   2   3   3    0.31    0.10
   2   3   3    0.17    0.08
  -3  -3  -3   11.76    0.78
  -3  -3  -3   10.41    0.49
  -3  -3  -3    8.73    0.57
  -3   3  -3   10.71    0.59
  -3   3  -3   10.60    0.53
  -4  -3  -3    0.28    0.15
  -4  -3  -3    0.48    0.21
  -4  -3  -3    0.99    0.29
  -4   3  -3    0.23    0.17
  -4   3  -3    0.56    0.19
  -5  -3  -3    0.66    0.30
  -5  -3  -3    0.45    0.28
  -5   3  -3    0.34    0.21
  -5  -4   3    1.46    0.35
  -5  -4   3    1.64    0.41
  -5   4   3    1.84    0.31
  -5   4   3    1.33    0.30
  -4  -4   3    0.14    0.19
  -4  -4   3   -0.01    0.14
  -4   4   3    0.05    0.11
  -4   4   3    0.08    0.11
  -4   4   3   -0.03    0.07
  -3  -4   3    5.20    0.41
  -3  -4   3    5.39    0.55
  -3   4   3    5.58    0.30
  -3   4   3    4.99    0.33
  -3   4   3    4.97    0.23
   3   4  -3    5.34    0.23
  -2  -4   3    0.06    0.10
  -2  -4   3   -0.11    0.06
  -2   4   3    0.03    0.05
  -2   4   3   -0.01    0.06
  -2   4   3    0.01    0.03
   2   4  -3    0.05    0.08
   2   4  -3    0.01    0.07
  -2   4   3    0.02    0.06
   1  -4  -3   10.87    0.43
  -1  -4   3   10.31    0.49
  -1  -4   3   10.20    0.48
  -1   4   3   11.13    0.41
   1   4  -3   11.14    0.45
   1   4  -3   10.61    0.55
  -1   4   3   10.80    0.42
   1   4  -3   10.61    0.51
   0  -4   3    0.00    0.05
   0  -4   3   -0.01    0.06
   0  -4  -3   -0.02    0.03
   0  -4  -3    0.09    0.07
   0   4  -3   -0.02    0.05
   0   4   3   -0.04    0.05
   0   4   3    0.02    0.04
   0   4  -3   -0.04    0.04
   0   4   3   -0.01    0.05
  -1  -4  -3    3.85    0.29
   1  -4   3    3.59    0.23
  -1  -4  -3    3.77    0.25
  -1  -4  -3    3.72    0.27
  -1   4  -3    3.75    0.25
   1   4   3    3.78    0.26
  -1   4  -3    3.44    0.21
   1   4   3    3.69    0.28
  -2  -4  -3    3.70    0.28
  -2  -4  -3    4.48    0.37
  -2  -4  -3    4.38    0.35
   2   4   3    3.68    0.28
   2   4   3    4.29    0.31
  -2   4  -3    3.76    0.29
  -2   4  -3    4.12    0.27
  -3  -4  -3    1.94    0.27
  -3  -4  -3    1.56    0.29
  -3   4  -3    1.23    0.23
  -4  -4  -3    1.42    0.39
  -4  -4  -3    2.77    0.34
  -4  -4  -3    2.14    0.41
  -4   4  -3    2.10    0.35
  -4   4  -3    1.78    0.29
  -4   4  -3    2.07    0.20
  -5  -4  -3    0.10    0.23
  -5  -4  -3    0.37    0.28
  -5   4  -3    0.38    0.25
  -5   4  -3    0.62    0.24
  -4  -5   3   -0.05    0.15
  -4  -5   3   -0.08    0.13
  -4   5   3   -0.07    0.10
  -4   5   3   -0.02    0.08
  -3  -5   3    1.75    0.33
  -3   5   3    1.58    0.18
  -3   5   3    1.48    0.18
   3   5  -3    1.82    0.23
  -3   5   3    1.31    0.15
   3   5  -3    2.01    0.25
  -2  -5   3    9.75    0.57
  -2  -5   3    8.21    0.51
   2   5  -3    9.67    0.53
   2   5  -3    8.73    0.45
  -2   5   3    9.53    0.39
  -1  -5   3    0.02    0.07
  -1  -5   3   -0.03    0.08
   1  -5  -3    0.01    0.06
   1   5  -3   -0.02    0.06
  -1   5   3    0.05    0.06
   1   5  -3   -0.01    0.06
   1   5  -3    0.00    0.09
   1   5  -3    0.03    0.08
  -1   5   3   -0.03    0.05
   0  -5  -3    6.60    0.30
   0  -5   3    6.93    0.36
   0  -5  -3    5.82    0.35
   0  -5   3    6.32    0.37
   0   5   3    6.35    0.41
   0   5  -3    6.65    0.34
   0   5  -3    6.44    0.37
   0   5   3    6.57    0.30
   0   5   3    5.78    0.34
  -1  -5  -3    1.55    0.25
   1  -5   3    1.55    0.19
  -1  -5  -3    1.63    0.22
  -1  -5  -3    1.46    0.20
   1   5   3    1.62    0.23
  -1   5  -3    1.63    0.22
  -1   5  -3    1.82    0.20
  -2  -5  -3    5.76    0.43
  -2  -5  -3    5.69    0.42
  -2  -5  -3    5.22    0.36
   2   5   3    5.50    0.38
  -2   5  -3    5.04    0.30
  -3  -5  -3    0.11    0.15
  -3  -5  -3    0.34    0.18
  -3  -5  -3    0.23    0.13
   3   5   3    0.21    0.12
   3   5   3    0.34    0.13
  -3   5  -3    0.13    0.12
  -4  -5  -3   -0.05    0.13
  -4  -5  -3    0.32    0.32
  -4   5  -3    0.46    0.21
  -4   5  -3    0.22    0.13
  -4   5  -3    0.16    0.14
  -4  -6   3   -0.01    0.16
  -4  -6   3    0.11    0.25
  -4   6   3   -0.02    0.12
  -4   6   3    0.02    0.08
  -3  -6   3   -0.03    0.12
  -3  -6   3   -0.13    0.10
   3   6  -3    0.12    0.13
   3   6  -3   -0.06    0.12
  -2  -6   3    5.60    0.44
  -2  -6   3    6.59    0.49
  -2   6   3    5.86    0.36
   2   6  -3    5.64    0.61
  -2   6   3    5.37    0.39
   1  -6  -3    5.08    0.19
  -1  -6   3    4.14    0.35
  -1  -6   3    4.97    0.38
   1  -6  -3    4.56    0.33
   1   6  -3    5.56    0.43
  -1   6   3    5.24    0.34
   0  -6   3   25.57    0.94
   0  -6  -3   25.96    0.82
   0  -6  -3   26.13    0.92
   0  -6   3   26.37    0.89
   0   6   3   26.19    0.81
   0   6  -3   26.18    0.86
   0   6   3   26.66    1.04
  -1  -6  -3   22.94    0.86
  -1  -6  -3   23.87    0.94
   1  -6   3   25.39    0.80
  -1   6  -3   23.61    0.76
  -2  -6  -3   -0.01    0.10
  -2  -6  -3    0.13    0.13
  -2  -6  -3    0.17    0.12
  -2   6  -3    0.15    0.08
  -3  -6  -3    0.83    0.24
  -3  -6  -3    1.13    0.29
   3   6   3    0.84    0.21
   3   6   3    0.64    0.20
  -3   6  -3    0.56    0.17
  -4  -6  -3    2.47    0.46
  -4  -6  -3    3.63    0.55
  -4   6  -3    3.13    0.35
  -4   6  -3    2.73    0.33
  -4   6  -3    2.97    0.46
  -4  -7   3    4.39    0.61
  -4  -7   3    4.72    0.62
  -3  -7   3    0.16    0.15
  -3  -7   3    0.25    0.18
   3   7  -3    0.15    0.16
  -2  -7   3    1.22    0.27
  -2  -7   3    2.13    0.35
   2   7  -3    1.33    0.29
  -1  -7   3    1.47    0.27
   1  -7  -3    1.48    0.12
   1  -7  -3    1.60    0.26
  -1  -7   3    0.87    0.21
   1   7  -3    1.50    0.30
   0  -7   3    6.62    0.41
   0  -7  -3    7.77    0.48
   0  -7   3    7.98    0.49
   0  -7  -3    7.26    0.39
   0   7  -3    7.46    0.41
   1  -7   3   13.74    0.57
  -1  -7  -3   14.57    0.73
  -1  -7  -3   13.75    0.66
  -1   7  -3   14.87    0.55
  -2  -7  -3    1.44    0.29
  -2  -7  -3    0.39    0.19
  -2   7  -3    0.86    0.16
  -3  -7  -3    0.63    0.24
  -3  -7  -3    0.01    0.14
  -3   7  -3    0.24    0.13
   3   7   3    0.48    0.22
  -4  -7  -3   -0.09    0.17
  -4  -7  -3   -0.17    0.13
  -4   7  -3   -0.03    0.10
  -4   7  -3    0.00    0.17
  -4  -8   3    0.86    0.37
  -4  -8   3    1.17    0.34
  -3  -8   3    0.63    0.27
  -3  -8   3    0.79    0.29
   3   8  -3    0.66    0.25
  -2  -8   3    0.49    0.20
  -2  -8   3    0.15    0.16
   2   8  -3    0.23    0.19
   1  -8  -3    1.17    0.24
  -1  -8   3    1.14    0.25
  -1  -8   3    1.01    0.24
   1  -8  -3    1.21    0.14
   1   8  -3    0.77    0.24
   0  -8   3   24.30    1.02
   0  -8  -3   24.47    0.99
   0  -8  -3   23.98    0.85
   0  -8   3   24.49    0.92
  -1  -8  -3    1.00    0.23
   1  -8   3    1.09    0.20
  -1  -8  -3    0.82    0.24
  -1   8  -3    0.67    0.18
  -2  -8  -3    9.32    0.65
  -2  -8  -3    9.12    0.61
  -2   8  -3    8.19    0.39
  -3  -8  -3    1.36    0.33
  -3  -8  -3    2.10    0.42
   3   8   3    1.48    0.35
  -4  -8  -3    0.09    0.24
  -4  -8  -3    0.29    0.26
  -3  -9   3    0.42    0.26
  -3  -9   3    0.08    0.19
   3   9  -3    0.34    0.26
  -2  -9   3   -0.03    0.12
  -2  -9   3    0.03    0.14
   2   9  -3    0.00    0.17
   1  -9  -3    3.52    0.42
  -1  -9   3    3.97    0.49
   1   9  -3    3.67    0.52
   0  -9  -3    0.61    0.20
   0  -9   3    0.95    0.24
   0  -9   3    1.00    0.23
   0  -9  -3    1.03    0.21
  -1  -9  -3    1.32    0.29
   1  -9   3    1.81    0.26
  -1  -9  -3    1.81    0.30
  -1   9  -3    1.81    0.24
  -2  -9  -3    0.82    0.25
  -2  -9  -3    1.00    0.29
  -2   9  -3    0.83    0.15
  -3  -9  -3    4.99    0.66
  -3  -9  -3    6.04    0.71
   3   9   3    4.97    0.64
  -3 -10   3    0.06    0.19
  -3 -10   3   -0.07    0.17
   3  10  -3    0.22    0.29
  -2 -10   3    2.97    0.47
  -2 -10   3    3.57    0.59
   2  10  -3    2.51    0.48
  -1 -10   3    0.58    0.21
   1 -10  -3    0.76    0.24
  -1 -10   3    0.44    0.23
   1  10  -3    1.11    0.33
   0 -10   3    0.36    0.21
   0 -10  -3    0.32    0.19
   0 -10  -3    0.70    0.19
   0 -10   3    0.22    0.16
   1 -10   3    0.68    0.18
  -1 -10  -3    0.70    0.23
  -1 -10  -3    0.84    0.27
  -1  10  -3    0.78    0.24
  -2 -10  -3    6.17    0.71
  -2 -10  -3    5.14    0.60
   2  10   3    4.92    0.66
  -3 -10  -3    2.10    0.46
  -3 -10  -3    3.43    0.59
   3  10   3    3.01    0.55
  -2 -11   3    0.13    0.22
  -2 -11   3    0.55    0.30
   2  11  -3    0.71    0.36
  -1 -11   3    0.59    0.24
  -1 -11   3    0.27    0.23
   1 -11  -3    0.31    0.21
   1  11  -3    0.20    0.26
   0 -11   3    0.89    0.27
   0 -11   3    0.37    0.21
  -1 -11  -3    0.82    0.27
   1 -11   3    0.91    0.22
  -1 -11  -3    0.77    0.24
  -2 -11  -3    0.27    0.24
  -2 -11  -3   -0.09    0.18
   2  11   3    0.19    0.30
  -2 -12   3    0.47    0.30
  -2 -12   3    0.39    0.27
   2  12  -3    0.28    0.35
  -1 -12   3    1.07    0.32
  -1 -12   3    0.96    0.32
   1 -12  -3    1.05    0.32
   1  12  -3    1.07    0.42
   0 -12   3    1.39    0.37
   0 -12   3    1.02    0.30
   0 -12  -3    0.81    0.29
   0  12  -3    1.35    0.42
   1 -12   3   -0.02    0.13
  -1 -12  -3    0.41    0.25
  -1 -12  -3    0.41    0.24
  -2 -12  -3    0.22    0.26
  -2 -12  -3    0.14    0.22
   2  12   3    0.14    0.31
   0 -13   3    0.66    0.33
   0 -13  -3    0.63    0.33
   0 -13   3   -0.03    0.18
   0  13  -3    0.85    0.43
  -5   0   4    0.20    0.19
  -5   0   4    0.12    0.16
  -4   0   4    4.48    0.37
  -4   0   4    4.56    0.49
  -3   0   4   35.72    1.06
  -3   0   4   30.95    0.92
  -3   0   4   33.61    1.14
   2   0  -4    1.37    0.18
  -2   0   4    1.13    0.15
  -2   0   4    1.39    0.12
  -2   0   4    1.55    0.20
  -1   0   4   15.84    0.43
  -1   0   4   16.36    0.50
   1   0  -4   16.40    0.50
   1   0  -4   16.12    0.43
   1   0  -4   16.65    0.41
   0   0  -4   -0.01    0.03
   0   0  -4    0.02    0.04
   0   0   4    0.00    0.03
   0   0   4    0.06    0.05
   1   0   4 1000.00   25.57
  -1   0  -4  941.49   25.42
   1   0   4  966.64   22.58
  -1   0  -4  978.48   22.60
  -2   0  -4   29.19    0.79
  -2   0  -4   30.47    0.99
  -3   0  -4   12.97    0.65
  -3   0  -4   12.40    0.45
  -3   0  -4   13.11    0.76
  -4   0  -4    0.32    0.12
  -4   0  -4    0.28    0.18
  -4   0  -4    0.61    0.22
  -5   0  -4    0.30    0.23
  -5   0  -4    0.36    0.24
  -5  -1   4    0.00    0.17
  -5  -1   4   -0.03    0.15
  -5   1   4   -0.01    0.16
  -5   1   4    0.07    0.15
  -4  -1   4    1.15    0.24
  -4  -1   4    0.38    0.20
  -4   1   4    0.49    0.17
  -4   1   4    1.39    0.24
  -4   1   4    0.98    0.17
  -3  -1   4    0.36    0.12
  -3  -1   4    0.42    0.13
  -3  -1   4    0.11    0.11
  -3   1   4    0.10    0.10
  -3   1   4    0.29    0.08
  -3   1   4    0.16    0.09
  -2  -1   4   26.85    0.79
  -2  -1   4   26.89    0.89
  -2  -1   4   25.55    0.81
  -2   1   4   28.31    0.82
  -2   1   4   26.33    0.65
   2   1  -4   26.53    0.81
   1  -1  -4    0.88    0.09
  -1  -1   4    0.72    0.11
  -1  -1   4    0.93    0.11
  -1  -1   4    0.84    0.12
   1   1  -4    0.98    0.11
   1   1  -4    0.81    0.11
  -1   1   4    0.81    0.08
   1   1  -4    0.74    0.12
  -1   1   4    0.71    0.09
   0  -1  -4  141.40    3.25
   0  -1   4  144.88    3.27
   0   1   4  146.50    3.25
   0   1  -4  145.48    3.27
  -1  -1  -4   90.70    2.20
  -1  -1  -4   92.11    2.13
   1   1   4   87.52    2.19
  -1   1  -4   91.99    2.07
   1   1   4   90.56    2.15
  -2  -1  -4   26.01    0.92
  -2  -1  -4   26.37    0.91
  -2  -1  -4   25.47    0.87
  -2   1  -4   26.80    0.91
   2   1   4   25.94    0.91
  -2   1  -4   27.89    0.67
  -3  -1  -4    3.03    0.39
  -3  -1  -4    2.52    0.21
  -3   1  -4    3.23    0.18
  -3   1  -4    3.33    0.37
  -3   1  -4    3.20    0.38
  -4  -1  -4    1.27    0.28
  -4  -1  -4    0.66    0.16
  -4  -1  -4    0.40    0.20
  -4   1  -4    0.80    0.24
  -4   1  -4    0.75    0.13
  -4   1  -4    0.98    0.24
  -5  -1  -4    0.26    0.22
  -5  -1  -4    0.14    0.21
  -5   1  -4    0.21    0.22
  -5   1  -4   -0.01    0.17
  -5  -2   4   -0.02    0.17
  -5  -2   4   -0.09    0.15
  -5   2   4   -0.01    0.15
  -4  -2   4    0.11    0.14
  -4  -2   4    0.59    0.18
  -4   2   4    0.38    0.17
  -4   2   4    0.32    0.10
  -4   2   4    0.27    0.14
  -3  -2   4   -0.13    0.07
  -3  -2   4   -0.01    0.09
  -3   2   4    0.02    0.07
  -3   2   4    0.01    0.04
  -3   2   4   -0.06    0.06
  -2  -2   4    0.44    0.13
  -2  -2   4    0.43    0.12
  -2  -2   4    0.56    0.12
   2   2  -4    0.55    0.09
   2   2  -4    0.51    0.14
  -2   2   4    0.53    0.10
   2   2  -4    0.63    0.09
  -2   2   4    0.63    0.12
   2   2  -4    0.47    0.11
  -1  -2   4    0.20    0.09
  -1  -2   4    0.08    0.06
  -1  -2   4    0.07    0.07
  -1   2   4    0.13    0.05
   1   2  -4    0.07    0.05
   1   2  -4    0.15    0.08
  -1   2   4    0.14    0.03
   1   2  -4    0.07    0.06
  -1   2   4    0.15    0.04
   0  -2  -4    0.14    0.06
   0  -2   4    0.08    0.06
   0   2  -4    0.06    0.06
   0   2  -4    0.00    0.05
   0   2   4    0.14    0.06
   0   2   4    0.06    0.06
   0   2  -4    0.05    0.06
  -1  -2  -4    0.09    0.06
  -1  -2  -4    0.07    0.07
   1   2   4    0.01    0.06
  -1   2  -4    0.01    0.04
   1   2   4   -0.06    0.04
  -2  -2  -4    4.48    0.32
  -2  -2  -4    4.57    0.27
  -2  -2  -4    4.85    0.34
   2   2   4    4.31    0.20
   2   2   4    4.39    0.20
   2   2   4    4.69    0.34
  -3  -2  -4    1.16    0.27
  -3  -2  -4    1.08    0.25
  -3  -2  -4    0.89    0.16
  -3   2  -4    0.99    0.22
  -3   2  -4    1.05    0.11
  -4  -2  -4    4.19    0.31
  -4  -2  -4    3.66    0.50
  -4  -2  -4    4.97    0.56
  -4   2  -4    4.36    0.51
  -4   2  -4    3.55    0.21
  -4   2  -4    3.74    0.46
  -5  -2  -4    0.23    0.22
  -5  -2  -4    0.21    0.23
  -5   2  -4    0.53    0.26
  -5   2  -4    0.37    0.23
  -5  -3   4    1.40    0.36
  -5  -3   4    1.40    0.33
  -5   3   4    1.49    0.31
  -5   3   4    1.38    0.28
  -4  -3   4    4.09    0.48
  -4  -3   4    4.07    0.51
  -4   3   4    3.18    0.20
  -4   3   4    4.09    0.33
  -4   3   4    3.81    0.40
  -3  -3   4    0.08    0.12
  -3  -3   4    0.06    0.12
  -3   3   4    0.01    0.06
  -3   3   4    0.04    0.05
  -3   3   4    0.05    0.08
  -2  -3   4   16.53    0.66
  -2  -3   4   16.80    0.71
   2   3  -4   16.29    0.65
   2   3  -4   17.14    0.61
  -2   3   4   15.82    0.47
   2   3  -4   16.15    0.55
  -2   3   4   16.43    0.54
  -2   3   4   16.91    0.50
  -1  -3   4    2.63    0.27
  -1  -3   4    2.21    0.24
   1  -3  -4    2.02    0.14
  -1   3   4    2.05    0.15
   1   3  -4    2.28    0.24
   1   3  -4    1.76    0.21
   1   3  -4    2.13    0.22
   1   3  -4    1.91    0.16
  -1   3   4    2.21    0.14
   0  -3  -4    2.56    0.17
   0  -3  -4    2.15    0.17
   0  -3   4    2.41    0.19
   0  -3   4    2.56    0.19
   0  -3  -4    2.49    0.15
   0   3   4    2.12    0.17
   0   3  -4    2.44    0.18
   0   3  -4    2.58    0.19
   0   3   4    2.35    0.18
  -1  -3  -4    0.62    0.13
  -1  -3  -4    0.66    0.15
  -1  -3  -4    0.79    0.14
  -1   3  -4    1.04    0.15
   1   3   4    0.63    0.14
   1   3   4    0.72    0.13
  -1   3  -4    0.99    0.16
  -2  -3  -4    1.45    0.20
  -2  -3  -4    1.36    0.23
  -2  -3  -4    0.78    0.18
  -2   3  -4    1.19    0.19
   2   3   4    1.64    0.19
   2   3   4    1.31    0.17
  -3  -3  -4    1.01    0.23
  -3  -3  -4    0.85    0.27
  -3  -3  -4    1.20    0.20
  -3   3  -4    1.04    0.13
  -3   3  -4    0.89    0.35
  -4  -3  -4    0.00    0.11
  -4  -3  -4    0.04    0.16
  -4  -3  -4    0.12    0.17
  -4   3  -4    0.19    0.09
  -4   3  -4    0.01    0.12
  -5  -3  -4    0.30    0.25
  -5  -3  -4    0.41    0.26
  -5   3  -4    0.45    0.26
  -5  -4   4    2.59    0.52
  -5  -4   4    3.53    0.51
  -5   4   4    1.63    0.36
  -4  -4   4    0.97    0.29
  -4  -4   4    1.69    0.32
  -4   4   4    0.96    0.15
  -4   4   4    1.49    0.23
  -4   4   4    1.10    0.22
  -3  -4   4   12.50    0.65
  -3  -4   4   10.95    0.67
  -3   4   4   11.28    0.45
  -3   4   4   12.11    0.54
  -3   4   4   10.64    0.49
  -3   4   4   10.67    0.39
   3   4  -4   11.85    0.45
  -2  -4   4    0.21    0.12
  -2  -4   4    0.24    0.13
   2   4  -4    0.18    0.09
  -2   4   4    0.18    0.05
  -2   4   4    0.17    0.07
  -2   4   4    0.08    0.04
  -2   4   4    0.13    0.08
   2   4  -4    0.09    0.10
  -1  -4   4   18.81    0.72
  -1  -4   4   19.15    0.70
   1  -4  -4   18.48    0.61
   1   4  -4   18.14    0.77
   1   4  -4   19.30    0.64
  -1   4   4   19.39    0.62
  -1   4   4   18.21    0.60
   1   4  -4   18.70    0.73
   0  -4  -4   -0.03    0.05
   0  -4  -4    0.01    0.06
   0  -4   4    0.08    0.08
   0  -4  -4   -0.03    0.04
   0  -4   4   -0.04    0.04
   0   4  -4    0.10    0.07
   0   4   4    0.08    0.07
   0   4   4   -0.04    0.05
   0   4  -4    0.03    0.06
  -1  -4  -4    0.00    0.06
   1  -4   4    0.33    0.09
  -1  -4  -4    0.03    0.07
  -1  -4  -4    0.17    0.09
   1   4   4    0.16    0.09
   1   4   4    0.15    0.10
  -1   4  -4    0.13    0.07
  -2  -4  -4    3.18    0.38
  -2  -4  -4    2.84    0.29
  -2  -4  -4    3.24    0.36
   2   4   4    3.13    0.26
  -2   4  -4    3.16    0.25
  -3  -4  -4    0.67    0.22
  -3  -4  -4    1.48    0.28
   3   4   4    1.06    0.15
   3   4   4    0.95    0.14
  -4  -4  -4    0.05    0.12
  -4  -4  -4    0.05    0.15
  -4  -4  -4   -0.06    0.12
  -4   4  -4   -0.03    0.11
  -4   4  -4    0.22    0.15
  -4   4  -4   -0.01    0.09
  -5  -4  -4    0.05    0.20
  -5  -4  -4    0.02    0.22
  -5   4  -4    0.10    0.18
  -5   4  -4    0.11    0.22
  -4  -5   4   -0.06    0.13
  -4  -5   4   -0.01    0.16
  -4   5   4   -0.03    0.08
  -4   5   4   -0.06    0.10
  -3  -5   4    0.12    0.14
  -3  -5   4    0.11    0.14
   3   5  -4    0.13    0.12
  -3   5   4    0.39    0.13
  -3   5   4    0.22    0.08
   3   5  -4    0.04    0.10
  -3   5   4    0.03    0.08
  -2  -5   4   24.59    0.96
  -2  -5   4   25.75    1.02
   2   5  -4   26.33    0.89
   2   5  -4   26.88    0.98
  -2   5   4   24.67    0.82
  -1  -5   4    1.29    0.22
   1  -5  -4    1.40    0.19
  -1  -5   4    1.40    0.22
  -1   5   4    1.63    0.21
   1   5  -4    1.22    0.21
   1   5  -4    1.21    0.18
   1   5  -4    1.27    0.22
  -1   5   4    1.38    0.19
   1   5  -4    1.44    0.26
   0  -5  -4    6.96    0.38
   0  -5  -4    7.10    0.32
   0  -5   4    7.93    0.39
   0  -5   4    7.46    0.41
   0   5   4    7.70    0.40
   0   5  -4    8.57    0.39
   0   5  -4    7.05    0.40
   0   5   4    6.84    0.43
  -1  -5  -4    4.81    0.36
   1  -5   4    4.74    0.29
  -1  -5  -4    5.34    0.33
  -1  -5  -4    4.16    0.30
  -1   5  -4    4.54    0.27
  -1   5  -4    4.97    0.32
   1   5   4    4.29    0.32
  -2  -5  -4    1.82    0.26
  -2  -5  -4    1.36    0.25
  -2  -5  -4    1.46    0.28
  -2   5  -4    1.62    0.22
   2   5   4    1.74    0.26
  -3  -5  -4    0.12    0.15
  -3  -5  -4    0.05    0.14
  -3  -5  -4    0.10    0.12
  -3   5  -4    0.08    0.11
   3   5   4   -0.02    0.10
   3   5   4    0.06    0.10
  -4  -5  -4    0.53    0.28
  -4  -5  -4    0.26    0.22
  -4   5  -4    0.48    0.16
  -4   5  -4    0.90    0.22
  -4   5  -4    0.93    0.27
  -4  -6   4    0.98    0.31
  -4  -6   4    1.16    0.31
  -4   6   4    2.22    0.34
  -3  -6   4    0.65    0.20
  -3  -6   4    0.87    0.25
   3   6  -4    0.64    0.20
   3   6  -4    0.74    0.21
  -2  -6   4    1.61    0.30
  -2  -6   4    0.82    0.20
  -2   6   4    0.79    0.17
  -1  -6   4    2.19    0.31
   1  -6  -4    2.42    0.28
  -1  -6   4    2.41    0.32
  -1   6   4    2.34    0.28
   1   6  -4    2.32    0.34
   0  -6  -4    5.79    0.31
   0  -6   4    5.73    0.39
   0  -6  -4    5.15    0.35
   0  -6   4    5.32    0.34
   0   6   4    5.46    0.43
  -1  -6  -4   -0.04    0.09
  -1  -6  -4   -0.06    0.06
  -1  -6  -4   -0.03    0.07
   1  -6   4    0.03    0.07
  -1   6  -4    0.03    0.07
  -2  -6  -4    0.73    0.19
  -2  -6  -4    0.80    0.22
  -2  -6  -4    0.79    0.19
  -2   6  -4    0.31    0.12
  -3  -6  -4   -0.06    0.11
  -3  -6  -4   -0.06    0.13
  -3  -6  -4    0.09    0.13
   3   6   4    0.01    0.12
  -3   6  -4    0.00    0.11
   3   6   4    0.01    0.14
  -4  -6  -4    0.40    0.26
  -4  -6  -4    0.31    0.22
  -4   6  -4    0.53    0.23
  -4   6  -4    0.65    0.21
  -4   6  -4    1.06    0.29
  -4  -7   4    1.24    0.32
  -4  -7   4    0.53    0.30
  -4   7   4    1.27    0.28
  -3  -7   4    0.31    0.20
  -3  -7   4    0.72    0.23
   3   7  -4    0.47    0.21
  -2  -7   4    8.41    0.58
  -2  -7   4    7.17    0.52
   2   7  -4    7.55    0.56
  -1  -7   4    1.13    0.27
   1  -7  -4    1.19    0.09
   1  -7  -4    1.11    0.22
  -1  -7   4    1.26    0.25
   1   7  -4    0.72    0.22
   0  -7   4   20.51    0.85
   0  -7   4   20.19    0.79
   0  -7  -4   19.52    0.82
   0  -7  -4   20.02    0.72
   0   7  -4   20.07    0.76
  -1  -7  -4    3.15    0.40
  -1  -7  -4    3.14    0.34
   1  -7   4    3.05    0.26
  -1   7  -4    3.58    0.26
  -2  -7  -4    0.65    0.21
  -2  -7  -4    0.88    0.25
  -2   7  -4    0.95    0.17
  -3  -7  -4    0.38    0.21
  -3  -7  -4    1.23    0.33
   3   7   4    0.45    0.21
  -3   7  -4    0.26    0.14
  -4  -7  -4    0.18    0.21
  -4  -7  -4    0.10    0.20
  -4   7  -4    0.08    0.12
  -4   7  -4   -0.02    0.17
  -4  -8   4    1.90    0.45
  -4  -8   4    1.46    0.37
  -3  -8   4    3.33    0.53
  -3  -8   4    3.17    0.50
   3   8  -4    3.31    0.49
  -2  -8   4    1.23    0.27
  -2  -8   4    0.78    0.23
   2   8  -4    0.86    0.28
  -1  -8   4   22.92    1.01
   1  -8  -4   24.28    0.96
  -1  -8   4   25.63    1.04
   1  -8  -4   23.91    0.65
   1   8  -4   23.73    1.10
   0  -8  -4    3.34    0.27
   0  -8   4    3.09    0.36
   0  -8  -4    3.60    0.42
  -1  -8  -4   20.88    0.94
   1  -8   4   18.86    0.75
  -1  -8  -4   19.28    0.85
  -1   8  -4   18.39    0.71
  -2  -8  -4   11.39    0.69
  -2  -8  -4   12.69    0.77
  -2   8  -4   12.42    0.52
  -3  -8  -4    0.14    0.17
  -3  -8  -4   -0.16    0.10
   3   8   4    0.00    0.17
  -4  -8  -4    0.30    0.28
  -4  -8  -4    0.01    0.22
  -3  -9   4    0.41    0.27
  -3  -9   4    0.33    0.23
   3   9  -4    0.41    0.27
  -2  -9   4    6.39    0.67
  -2  -9   4    7.14    0.72
   2   9  -4    7.54    0.76
  -1  -9   4    1.21    0.29
   1  -9  -4    1.46    0.14
  -1  -9   4    1.01    0.27
   1  -9  -4    1.79    0.32
   1   9  -4    1.27    0.33
   0  -9  -4    4.44    0.49
   0  -9  -4    5.06    0.35
   0  -9   4    4.49    0.52
   0  -9   4    5.04    0.49
  -1  -9  -4    2.57    0.40
   1  -9   4    2.16    0.29
  -1  -9  -4    2.17    0.34
  -1   9  -4    2.32    0.29
  -2  -9  -4    2.21    0.42
  -2  -9  -4    2.47    0.40
  -2   9  -4    2.83    0.28
  -3  -9  -4    1.02    0.34
  -3  -9  -4    0.82    0.32
   3   9   4    0.60    0.28
  -3 -10   4    0.32    0.25
  -3 -10   4    0.09    0.21
   3  10  -4    0.01    0.25
  -2 -10   4    0.01    0.13
   2  10  -4    0.19    0.24
  -1 -10   4    0.47    0.22
   1 -10  -4    0.46    0.09
  -1 -10   4    0.69    0.23
   1 -10  -4    0.28    0.19
   1  10  -4    0.09    0.21
   0 -10   4    0.28    0.21
   0 -10  -4    0.07    0.13
   0 -10  -4   -0.03    0.09
   0 -10   4   -0.03    0.14
   1 -10   4    0.35    0.17
  -1 -10  -4    0.85    0.24
  -1 -10  -4    0.08    0.15
  -2 -10  -4    0.13    0.18
  -2 -10  -4   -0.07    0.15
  -3 -10  -4   -0.21    0.17
  -3 -10  -4   -0.06    0.19
   3  10   4   -0.13    0.22
  -2 -11   4    0.06    0.18
  -2 -11   4    0.05    0.20
   2  11  -4    0.04    0.27
  -1 -11   4    0.01    0.16
   1 -11  -4   -0.04    0.16
  -1 -11   4   -0.07    0.16
   1  11  -4    0.18    0.23
   0 -11   4    9.11    0.71
   0 -11   4   10.66    0.67
   0 -11  -4    8.00    0.51
   0  11  -4   10.44    0.81
  -1 -11  -4    0.14    0.18
   1 -11   4    0.04    0.13
  -1 -11  -4    0.03    0.19
  -2 -11  -4    0.78    0.31
  -2 -11  -4   -0.04    0.19
   2  11   4    0.47    0.32
  -2 -12   4   -0.05    0.19
  -2 -12   4    0.14    0.26
   2  12  -4    0.12    0.33
   1 -12  -4    0.29    0.20
  -1 -12   4    0.02    0.21
   1  12  -4    0.32    0.32
   0 -12  -4    0.63    0.29
   0 -12   4    0.91    0.27
   0 -12   4    0.53    0.30
   0 -12  -4   -0.08    0.12
   0  12  -4    0.39    0.33
  -1 -12  -4    1.21    0.35
  -1 -12  -4    0.47    0.25
  -1  12  -4    0.59    0.34
  -2 -12  -4    0.53    0.26
  -2 -12  -4   -0.09    0.21
  -2  12  -4    0.08    0.28
   2  12   4   -0.06    0.28
   0 -13  -4    0.27    0.26
   0 -13   4   -0.08    0.18
   0 -13  -4    0.04    0.18
   0 -13   4   -0.03    0.17
   0  13  -4   -0.15    0.28
  -5   0   5   -0.04    0.14
  -5   0   5   -0.03    0.13
  -4   0   5    0.12    0.13
  -4   0   5    0.06    0.11
  -4   0   5   -0.01    0.12
  -3   0   5    0.02    0.07
  -3   0   5    0.07    0.10
  -3   0   5    0.00    0.07
   2   0  -5    0.12    0.06
  -2   0   5    0.03    0.05
  -2   0   5   -0.01    0.05
  -2   0   5   -0.05    0.04
  -1   0   5    0.02    0.03
  -1   0   5    0.01    0.05
   1   0  -5   -0.05    0.03
   1   0  -5   -0.01    0.03
   1   0  -5   -0.01    0.04
  -1   0   5   -0.04    0.04
   0   0   5    0.00    0.04
   0   0  -5    0.00    0.04
   0   0   5    0.02    0.05
   0   0  -5    0.01    0.05
  -1   0  -5    0.01    0.06
  -1   0  -5    0.05    0.05
   1   0   5    0.05    0.04
  -2   0  -5    0.01    0.07
  -2   0  -5   -0.07    0.04
  -3   0  -5   -0.03    0.08
  -4   0  -5   -0.03    0.10
  -4   0  -5    0.04    0.09
  -4   0  -5   -0.07    0.11
  -5   0  -5   -0.07    0.18
  -5   0  -5   -0.01    0.18
  -5  -1   5    0.53    0.25
  -5  -1   5    0.70    0.24
  -5   1   5    0.29    0.21
  -5   1   5    0.83    0.23
  -4  -1   5    0.20    0.17
  -4   1   5    0.30    0.13
  -4   1   5    0.13    0.13
  -4   1   5    0.12    0.11
  -3  -1   5    0.17    0.10
  -3  -1   5    0.03    0.10
  -3  -1   5    0.10    0.10
  -3   1   5    0.09    0.09
  -3   1   5    0.17    0.08
  -3   1   5    0.14    0.09
  -2  -1   5    0.72    0.14
  -2  -1   5    0.87    0.14
  -2  -1   5    0.73    0.15
  -2   1   5    0.91    0.10
  -2   1   5    0.94    0.14
  -2   1   5    0.84    0.11
   2   1  -5    1.02    0.15
  -1  -1   5    0.95    0.11
  -1  -1   5    0.76    0.12
  -1  -1   5    0.96    0.14
   1  -1  -5    0.81    0.06
   1   1  -5    1.10    0.15
  -1   1   5    1.00    0.11
   1   1  -5    0.88    0.12
   1   1  -5    0.84    0.10
  -1   1   5    0.75    0.09
   0  -1  -5   62.42    1.47
   0  -1  -5   59.21    1.41
   0  -1   5   60.66    1.48
   0  -1  -5   60.78    1.50
   0  -1   5   58.32    1.48
   0   1  -5   62.98    1.49
   0   1   5   60.65    1.42
   0   1  -5   57.27    1.48
   0   1   5   61.01    1.47
  -1  -1  -5    7.06    0.31
  -1  -1  -5    7.02    0.34
   1   1   5    7.13    0.34
   1   1   5    7.42    0.30
  -1   1  -5    7.57    0.29
  -2  -1  -5    4.45    0.33
  -2  -1  -5    4.56    0.25
  -2   1  -5    4.35    0.32
  -2   1  -5    4.32    0.20
  -3  -1  -5    0.99    0.22
  -3  -1  -5    0.34    0.16
  -3  -1  -5    0.53    0.13
  -3   1  -5    0.73    0.12
  -3   1  -5    0.54    0.19
  -4  -1  -5    2.07    0.37
  -4  -1  -5    1.60    0.23
  -4  -1  -5    2.00    0.36
  -4   1  -5    1.46    0.22
  -4   1  -5    2.32    0.36
  -4   1  -5    1.95    0.35
  -5  -1  -5    1.93    0.41
  -5  -1  -5    2.18    0.41
  -5   1  -5    2.27    0.45
  -5   1  -5    2.59    0.46
  -5  -2   5   -0.03    0.15
  -5  -2   5    0.00    0.16
  -5   2   5    0.00    0.14
  -5   2   5   -0.01    0.16
  -4  -2   5    6.12    0.64
  -4  -2   5    5.83    0.44
  -4   2   5    5.72    0.30
  -4   2   5    6.11    0.38
  -4   2   5    5.59    0.42
  -3  -2   5    0.66    0.19
  -3  -2   5    0.62    0.16
  -3  -2   5    0.74    0.17
  -3   2   5    0.80    0.14
  -3   2   5    0.75    0.10
  -3   2   5    0.87    0.17
   3   2  -5    0.61    0.17
  -2  -2   5   10.97    0.53
  -2  -2   5   10.77    0.48
  -2  -2   5   11.87    0.49
  -2   2   5   11.92    0.40
   2   2  -5   10.62    0.53
  -2   2   5   11.59    0.35
   2   2  -5   11.51    0.48
  -2   2   5   11.43    0.42
  -1  -2   5   29.86    0.84
  -1  -2   5   30.70    0.90
   1  -2  -5   30.88    0.71
  -1  -2   5   29.55    0.91
  -1   2   5   29.52    0.73
   1   2  -5   29.23    0.85
  -1   2   5   30.36    0.72
  -1   2   5   29.92    0.79
   1   2  -5   31.14    0.90
   1   2  -5   29.87    0.89
   0  -2   5   32.12    0.90
   0  -2   5   32.84    0.89
   0  -2  -5   32.42    0.87
   0  -2  -5   31.50    0.85
   0  -2   5   30.82    0.98
   0   2  -5   32.70    0.89
   0   2  -5   32.14    0.92
   0   2   5   31.96    0.84
   0   2   5   32.18    0.88
   0   2  -5   31.25    0.86
  -1  -2  -5   39.89    1.09
  -1  -2  -5   40.57    1.14
   1   2   5   40.04    1.08
  -1   2  -5   39.40    1.11
  -1   2  -5   40.59    1.04
   1   2   5   37.01    1.11
  -2  -2  -5   13.19    0.61
  -2  -2  -5   12.50    0.59
  -2  -2  -5   11.67    0.49
   2   2   5   12.06    0.58
   2   2   5   12.59    0.42
   2   2   5   11.73    0.40
  -2   2  -5   13.48    0.41
  -3  -2  -5    5.11    0.51
  -3  -2  -5    5.18    0.33
  -3  -2  -5    4.67    0.48
  -3   2  -5    4.95    0.24
  -4  -2  -5    2.28    0.29
  -4  -2  -5    2.05    0.37
  -4  -2  -5    1.87    0.34
  -4   2  -5    2.21    0.36
  -4   2  -5    2.27    0.19
  -4   2  -5    2.35    0.35
  -5  -2  -5    0.50    0.28
  -5  -2  -5    0.37    0.27
  -5  -2  -5    0.50    0.20
  -5   2  -5    0.75    0.28
  -5   2  -5    1.53    0.37
  -5  -3   5    8.94    0.89
  -5  -3   5   10.71    0.70
  -5   3   5    9.95    0.57
  -5   3   5    8.97    0.61
  -4  -3   5    2.31    0.39
  -4   3   5    3.15    0.33
  -4   3   5    2.69    0.21
  -4   3   5    3.51    0.38
  -3  -3   5    0.64    0.18
  -3  -3   5    0.85    0.23
  -3   3   5    0.35    0.08
  -3   3   5    0.63    0.14
  -3   3   5    0.58    0.13
  -3   3   5    0.64    0.14
  -2  -3   5    0.32    0.14
  -2  -3   5    0.14    0.09
  -2   3   5    0.22    0.07
  -2   3   5    0.18    0.05
  -2   3   5    0.15    0.06
   2   3  -5    0.31    0.09
   2   3  -5    0.10    0.09
   2   3  -5    0.24    0.10
   1  -3  -5    0.26    0.06
  -1  -3   5    0.44    0.12
  -1  -3   5    0.17    0.08
   1   3  -5    0.12    0.09
  -1   3   5    0.26    0.07
  -1   3   5    0.26    0.07
   1   3  -5    0.32    0.10
   1   3  -5    0.38    0.10
   0  -3   5   29.22    0.87
   0  -3  -5   29.56    0.84
   0  -3   5   30.39    0.88
   0  -3  -5   28.53    0.77
   0  -3  -5   28.96    0.84
   0   3   5   29.73    0.86
   0   3   5   29.44    0.84
   0   3  -5   28.50    0.85
   0   3  -5   27.86    0.85
   0   3  -5   28.85    0.90
  -1  -3  -5    0.33    0.10
  -1  -3  -5    0.20    0.09
  -1  -3  -5    0.05    0.07
  -1   3  -5    0.17    0.07
   1   3   5    0.15    0.09
  -1   3  -5    0.06    0.07
   1   3   5    0.19    0.09
  -2  -3  -5    2.80    0.33
  -2  -3  -5    3.33    0.36
  -2  -3  -5    3.47    0.26
  -2   3  -5    3.11    0.31
   2   3   5    2.96    0.22
  -3  -3  -5    3.38    0.42
  -3  -3  -5    3.21    0.43
  -3  -3  -5    3.39    0.29
  -3   3  -5    3.19    0.41
  -3   3  -5    3.28    0.20
  -4  -3  -5    0.12    0.16
  -4  -3  -5   -0.08    0.14
  -4   3  -5    0.00    0.09
  -4   3  -5    0.06    0.12
  -4   3  -5   -0.12    0.10
  -5  -3  -5    0.29    0.25
  -5  -3  -5    0.09    0.20
  -5   3  -5    0.10    0.21
  -5   3  -5    0.09    0.19
  -5  -4   5    0.30    0.26
  -5  -4   5    0.02    0.19
  -4  -4   5    0.06    0.15
  -4  -4   5   -0.06    0.14
  -4   4   5    0.02    0.09
  -4   4   5    0.03    0.11
  -4   4   5    0.06    0.11
  -3  -4   5    0.00    0.10
  -3  -4   5   -0.06    0.08
  -3   4   5    0.02    0.06
  -3   4   5    0.09    0.07
  -3   4   5   -0.01    0.07
   3   4  -5    0.00    0.06
  -3   4   5    0.09    0.08
  -2  -4   5    2.75    0.31
  -2  -4   5    2.83    0.34
  -2   4   5    3.04    0.20
   2   4  -5    2.89    0.32
  -2   4   5    3.11    0.12
   2   4  -5    3.38    0.40
  -2   4   5    2.87    0.20
   2   4  -5    3.05    0.24
  -2   4   5    3.17    0.12
  -1  -4   5    3.50    0.26
  -1  -4   5    3.37    0.28
   1  -4  -5    3.15    0.20
   1   4  -5    3.63    0.27
  -1   4   5    3.35    0.21
  -1   4   5    3.26    0.22
   1   4  -5    3.22    0.33
   0  -4   5    0.39    0.10
   0  -4  -5    0.17    0.08
   0  -4  -5    0.39    0.11
   0  -4   5    0.12    0.08
   0   4   5    0.49    0.11
   0   4  -5    0.34    0.10
   0   4  -5    0.22    0.09
   0   4   5    0.51    0.12
   0   4  -5    0.26    0.11
  -1  -4  -5    0.64    0.13
  -1  -4  -5    0.96    0.18
   1  -4   5    0.76    0.14
  -1  -4  -5    0.51    0.13
  -1   4  -5    0.75    0.14
   1   4   5    0.66    0.15
   1   4   5    0.57    0.13
  -1   4  -5    0.83    0.16
  -2  -4  -5    0.02    0.10
  -2  -4  -5    0.00    0.07
  -2  -4  -5   -0.09    0.06
  -2   4  -5    0.09    0.09
   2   4   5   -0.01    0.08
  -3  -4  -5    1.66    0.30
  -3  -4  -5    1.29    0.22
  -3  -4  -5    1.13    0.26
  -3   4  -5    1.52    0.22
   3   4   5    0.87    0.11
  -4  -4  -5    0.18    0.16
  -4  -4  -5    0.24    0.15
  -4  -4  -5   -0.12    0.12
  -4   4  -5   -0.02    0.10
  -4   4  -5    0.06    0.14
  -5  -4  -5    0.82    0.32
  -5  -4  -5    0.94    0.32
  -5   4  -5    0.67    0.29
  -5   4  -5    0.48    0.23
  -4  -5   5    0.70    0.23
  -4  -5   5    0.71    0.28
  -4   5   5    0.77    0.16
  -4   5   5    0.98    0.21
  -3  -5   5    0.00    0.13
  -3  -5   5   -0.06    0.09
  -3   5   5    0.10    0.09
  -3   5   5    0.00    0.04
   3   5  -5   -0.06    0.09
   3   5  -5    0.00    0.10
  -3   5   5   -0.03    0.05
  -3   5   5    0.04    0.09
  -2  -5   5    0.57    0.16
  -2  -5   5    0.04    0.11
   2   5  -5    0.02    0.10
  -2   5   5    0.17    0.09
   2   5  -5    0.22    0.13
  -2   5   5    0.40    0.11
  -1  -5   5    9.21    0.48
   1  -5  -5    9.16    0.41
  -1  -5   5    9.55    0.51
   1   5  -5    9.40    0.48
   1   5  -5    9.79    0.45
   1   5  -5    9.68    0.53
  -1   5   5    8.90    0.42
   1   5  -5   10.04    0.56
  -1   5   5    8.92    0.43
   0  -5  -5    5.13    0.32
   0  -5  -5    4.49    0.28
   0  -5  -5    4.10    0.24
   0  -5   5    5.07    0.32
   0  -5   5    5.32    0.34
   0   5  -5    4.51    0.30
   0   5  -5    5.27    0.34
   0   5   5    4.11    0.32
   0   5   5    4.39    0.30
   1  -5   5    0.57    0.13
  -1  -5  -5    0.50    0.16
  -1  -5  -5    0.51    0.13
  -1  -5  -5    0.17    0.10
   1   5   5    0.73    0.17
  -1   5  -5    0.52    0.14
  -1   5  -5    0.31    0.10
  -2  -5  -5    2.04    0.27
  -2  -5  -5    1.49    0.27
  -2  -5  -5    1.69    0.28
   2   5   5    2.36    0.30
  -2   5  -5    2.15    0.26
  -3  -5  -5    0.10    0.14
  -3  -5  -5   -0.13    0.09
  -3  -5  -5    0.03    0.11
   3   5   5   -0.03    0.10
   3   5   5   -0.04    0.09
  -4  -5  -5    0.31    0.22
  -4  -5  -5    0.42    0.25
  -4  -5  -5    1.34    0.27
  -4   5  -5    0.53    0.19
  -4   5  -5    0.85    0.20
  -4   5  -5    1.06    0.30
  -4  -6   5    2.35    0.44
  -4  -6   5    1.78    0.37
  -4   6   5    1.67    0.28
  -3  -6   5   -0.08    0.13
  -3  -6   5   -0.04    0.11
   3   6  -5   -0.03    0.13
   3   6  -5    0.07    0.13
  -2  -6   5    1.31    0.29
  -2  -6   5    0.66    0.19
   2   6  -5    1.10    0.26
  -2   6   5    1.16    0.20
   1  -6  -5    0.28    0.12
  -1  -6   5    0.17    0.12
  -1  -6   5    0.13    0.12
  -1   6   5   -0.01    0.08
   1   6  -5    0.03    0.09
   0  -6  -5    0.67    0.12
   0  -6  -5    1.21    0.21
   0  -6   5    1.32    0.22
   0  -6   5    0.84    0.19
   0   6   5    0.85    0.19
   0   6  -5    0.95    0.18
  -1  -6  -5    9.30    0.48
  -1  -6  -5    8.37    0.53
   1  -6   5    8.47    0.44
  -1  -6  -5    9.42    0.49
  -1   6  -5    8.22    0.42
  -2  -6  -5    0.73    0.20
  -2  -6  -5    0.35    0.20
  -2  -6  -5    0.57    0.17
  -2   6  -5    0.31    0.12
  -3  -6  -5    0.00    0.13
  -3  -6  -5    0.08    0.12
  -3  -6  -5   -0.05    0.14
   3   6   5    0.05    0.16
   3   6   5    0.12    0.14
  -4  -6  -5    0.92    0.33
  -4  -6  -5    0.19    0.20
  -4   6  -5    0.91    0.22
  -4   6  -5    0.74    0.28
  -4   6  -5    0.86    0.23
  -4  -7   5    0.45    0.26
  -4  -7   5    0.13    0.22
  -4   7   5    0.25    0.16
  -3  -7   5    2.39    0.42
  -3  -7   5    3.62    0.49
   3   7  -5    2.58    0.39
  -2  -7   5    0.07    0.12
  -2  -7   5    0.13    0.14
   2   7  -5    0.33    0.20
   1  -7  -5    1.54    0.24
  -1  -7   5    1.63    0.27
  -1  -7   5    1.33    0.29
   1   7  -5    1.71    0.30
   0  -7   5    1.20    0.25
   0  -7  -5    1.31    0.25
   0  -7  -5    1.26    0.18
   0  -7   5    0.88    0.20
   0   7  -5    1.03    0.20
  -1  -7  -5   11.40    0.57
   1  -7   5   10.58    0.52
  -1  -7  -5   11.01    0.64
  -1   7  -5   10.17    0.50
  -2  -7  -5   15.51    0.80
  -2  -7  -5   15.76    0.85
  -2  -7  -5   17.25    0.78
  -3  -7  -5    0.09    0.15
  -3  -7  -5   -0.10    0.14
  -3   7  -5    0.04    0.12
   3   7   5    0.07    0.15
  -4  -7  -5    0.02    0.20
  -4  -7  -5   -0.11    0.15
  -4   7  -5   -0.05    0.17
  -4  -8   5    0.08    0.21
  -4  -8   5    0.35    0.28
  -3  -8   5    1.22    0.33
  -3  -8   5    1.63    0.34
   3   8  -5    1.28    0.32
  -2  -8   5    1.67    0.32
  -2  -8   5    1.97    0.38
   2   8  -5    1.81    0.37
  -1  -8   5    3.18    0.42
   1  -8  -5    3.28    0.38
  -1  -8   5    3.29    0.42
   1   8  -5    3.72    0.50
   0  -8  -5    0.08    0.13
   0  -8  -5    0.38    0.12
   0  -8   5   -0.03    0.09
   1  -8   5    0.27    0.12
  -1  -8  -5    0.18    0.13
  -1  -8  -5    0.15    0.14
  -1   8  -5    0.27    0.12
  -2  -8  -5    3.15    0.47
  -2  -8  -5    2.62    0.38
  -2   8  -5    3.39    0.28
  -3  -8  -5    6.15    0.73
  -3  -8  -5    6.44    0.69
   3   8   5    5.70    0.61
  -4  -8  -5    0.16    0.22
  -4  -8  -5    0.18    0.26
  -3  -9   5    0.04    0.19
  -3  -9   5    0.09    0.20
   3   9  -5    0.08    0.22
  -2  -9   5    0.13    0.17
  -2  -9   5    0.32    0.19
   2   9  -5   -0.09    0.17
   1  -9  -5    0.80    0.24
  -1  -9   5    0.37    0.20
  -1  -9   5    0.32    0.17
   1   9  -5    0.40    0.25
   0  -9  -5    2.52    0.37
   0  -9   5    1.81    0.35
   0  -9   5    2.67    0.37
   0  -9  -5    2.29    0.28
  -1  -9  -5    2.06    0.35
  -1  -9  -5    2.78    0.38
   1  -9   5    1.88    0.28
  -2  -9  -5    1.55    0.35
  -2  -9  -5    2.06    0.37
  -2   9  -5    1.75    0.24
  -3  -9  -5    0.15    0.21
  -3  -9  -5    0.00    0.19
  -3   9  -5    0.41    0.26
   3   9   5    0.24    0.24
  -3 -10   5    1.21    0.38
  -3 -10   5    1.66    0.39
   3  10  -5    1.49    0.42
  -2 -10   5   -0.07    0.18
  -2 -10   5   -0.02    0.14
   2  10  -5    0.22    0.26
   1 -10  -5    1.33    0.28
  -1 -10   5    1.26    0.31
  -1 -10   5    1.18    0.30
   1  10  -5    1.03    0.33
   0 -10   5    0.27    0.17
   0 -10   5    0.05    0.15
   0 -10  -5    0.07    0.14
   0 -10  -5    0.08    0.11
   0  10  -5   -0.08    0.16
  -1 -10  -5    0.25    0.18
  -1 -10  -5    0.17    0.19
   1 -10   5    0.08    0.13
  -2 -10  -5    0.19    0.22
  -2 -10  -5   -0.08    0.14
  -3 -10  -5    0.09    0.23
  -3 -10  -5    0.35    0.28
  -3  10  -5    0.29    0.28
   3  10   5    0.12    0.26
  -2 -11   5   -0.01    0.19
  -2 -11   5    0.05    0.17
   2  11  -5    0.00    0.24
  -1 -11   5    0.98    0.30
  -1 -11   5    0.78    0.26
   1 -11  -5    1.16    0.30
   1  11  -5    1.91    0.48
   0 -11  -5    2.60    0.33
   0 -11   5    3.52    0.52
   0 -11   5    2.85    0.42
   0  11  -5    2.82    0.51
  -1 -11  -5    0.12    0.17
  -1 -11  -5    0.34    0.24
  -2 -11  -5    0.70    0.29
  -2 -11  -5    1.18    0.35
  -2  11  -5    1.86    0.44
  -2 -12   5    0.21    0.26
  -2 -12   5    0.00    0.21
   2  12  -5   -0.05    0.31
  -1 -12   5    6.01    0.70
  -1 -12   5    5.13    0.66
   1 -12  -5    5.34    0.63
   1  12  -5    6.52    0.86
   0 -12   5    1.86    0.37
   0 -12  -5    0.87    0.31
   0 -12   5    1.19    0.35
   0  12  -5    0.50    0.33
   1 -12   5    0.01    0.15
  -1 -12  -5    0.72    0.28
  -1 -12  -5    0.90    0.32
  -1  12  -5    0.69    0.35
  -2 -12  -5    1.62    0.40
  -2 -12  -5    1.25    0.39
  -2  12  -5    1.49    0.46
   2  12   5    0.88    0.43
   0 -13   5    0.37    0.26
   0 -13   5    0.08    0.23
   0 -13  -5    0.41    0.27
   0  13  -5    0.22    0.33
  -5   0   6    1.03    0.31
  -4   0   6    0.04    0.11
  -4   0   6   -0.03    0.13
  -4   0   6    0.01    0.11
  -3   0   6    5.65    0.40
  -3   0   6    6.13    0.33
  -3   0   6    6.41    0.35
  -2   0   6    0.03    0.06
  -2   0   6    0.01    0.04
  -2   0   6    0.02    0.05
   2   0  -6   -0.06    0.03
   2   0  -6   -0.07    0.04
  -1   0   6   68.78    1.66
   1   0  -6   68.18    1.53
   1   0  -6   67.63    1.66
   1   0  -6   68.22    1.61
  -1   0   6   67.46    1.52
   0   0  -6    5.24    0.25
   0   0   6    4.88    0.24
   0   0  -6    4.21    0.23
   0   0   6    4.98    0.24
  -1   0  -6    4.13    0.26
  -1   0  -6    4.03    0.22
   1   0   6    3.88    0.19
  -2   0  -6  138.80    3.19
  -2   0  -6  136.39    3.40
  -3   0  -6    6.55    0.47
  -3   0  -6    7.47    0.35
  -3   0  -6    7.22    0.50
  -4   0  -6    0.15    0.15
  -4   0  -6    0.06    0.16
  -4   0  -6    0.17    0.11
  -5   0  -6   -0.07    0.16
  -5   0  -6    0.10    0.21
  -5  -1   6    0.14    0.17
  -5  -1   6   -0.04    0.16
  -5   1   6    0.05    0.14
  -5   1   6    0.03    0.17
  -4  -1   6    6.60    0.53
  -4  -1   6    7.09    0.45
  -4   1   6    6.77    0.41
  -4   1   6    6.59    0.37
  -4   1   6    7.14    0.50
  -3  -1   6    0.39    0.14
  -3  -1   6    0.50    0.15
  -3  -1   6    0.54    0.14
  -3   1   6    0.32    0.11
  -3   1   6    0.46    0.14
  -3   1   6    0.36    0.10
   3   1  -6    0.71    0.23
  -2  -1   6   12.34    0.54
   2  -1  -6   11.64    0.46
  -2  -1   6   11.56    0.47
  -2  -1   6   12.10    0.45
  -2   1   6   11.79    0.40
   2   1  -6   11.98    0.59
  -2   1   6   11.69    0.46
   2   1  -6   11.86    0.44
  -2   1   6   11.75    0.38
  -1  -1   6    0.32    0.07
  -1  -1   6    0.34    0.10
  -1  -1   6    0.43    0.11
   1  -1  -6    0.38    0.07
   1  -1  -6    0.33    0.07
   1   1  -6    0.45    0.10
   1   1  -6    0.44    0.08
  -1   1   6    0.35    0.08
  -1   1   6    0.40    0.08
   0  -1   6   13.46    0.47
   0  -1  -6   13.84    0.42
   0  -1  -6   14.56    0.45
   0  -1  -6   12.62    0.46
   0  -1   6   13.85    0.47
   0   1  -6   14.75    0.49
   0   1  -6   13.15    0.47
   0   1   6   13.28    0.41
   0   1   6   13.29    0.47
  -1  -1  -6   31.36    0.89
  -1  -1  -6   29.06    0.91
   1   1   6   30.51    0.92
  -1   1  -6   31.70    0.85
  -1   1  -6   31.35    0.93
   1   1   6   31.43    0.86
  -2  -1  -6    3.94    0.25
  -2  -1  -6    4.26    0.33
  -2   1  -6    4.47    0.34
  -2   1  -6    4.09    0.22
  -3  -1  -6   20.58    0.90
  -3  -1  -6   19.75    0.70
  -3  -1  -6   20.21    0.89
  -3   1  -6   19.20    0.87
  -3   1  -6   19.51    0.63
  -4  -1  -6    0.32    0.21
  -4  -1  -6    0.08    0.15
  -4  -1  -6    0.38    0.14
  -4   1  -6    0.33    0.18
  -4   1  -6    0.31    0.19
  -4   1  -6    0.23    0.11
  -5  -1  -6    0.47    0.26
  -5  -1  -6    0.11    0.20
  -5   1  -6   -0.08    0.17
  -5   1  -6   -0.04    0.16
  -5  -2   6    0.18    0.21
  -5  -2   6    0.01    0.16
  -5   2   6    0.03    0.16
  -5   2   6   -0.10    0.13
  -4  -2   6    0.49    0.22
  -4  -2   6    0.32    0.15
  -4   2   6    0.45    0.14
  -4   2   6    0.75    0.21
  -4   2   6    0.43    0.14
  -3  -2   6    2.15    0.28
  -3  -2   6    1.75    0.28
  -3  -2   6    1.96    0.28
  -3   2   6    1.78    0.18
  -3   2   6    1.83    0.24
   3   2  -6    2.20    0.28
  -3   2   6    1.95    0.21
  -2  -2   6    0.31    0.11
  -2  -2   6    0.18    0.09
  -2  -2   6    0.17    0.10
  -2   2   6    0.33    0.07
  -2   2   6    0.34    0.08
   2   2  -6    0.20    0.10
   2   2  -6    0.31    0.09
   2   2  -6    0.26    0.07
  -2   2   6    0.23    0.07
   2   2  -6    0.30    0.10
  -1  -2   6   -0.06    0.05
   1  -2  -6    0.05    0.03
  -1  -2   6    0.00    0.05
   1  -2  -6    0.04    0.04
  -1  -2   6   -0.07    0.05
   1   2  -6   -0.04    0.04
   1   2  -6    0.05    0.06
   1   2  -6    0.05    0.07
  -1   2   6    0.01    0.03
  -1   2   6    0.04    0.03
  -1   2   6    0.07    0.05
   0  -2   6    0.89    0.14
   0  -2  -6    1.17    0.13
   0  -2   6    1.46    0.18
   0  -2  -6    1.20    0.14
   0   2  -6    1.13    0.15
   0   2  -6    1.32    0.15
   0   2   6    1.25    0.16
   0   2   6    1.32    0.14
   0   2  -6    0.83    0.14
  -1  -2  -6    0.62    0.13
  -1  -2  -6    0.92    0.15
   1   2   6    0.77    0.14
   1   2   6    0.52    0.12
  -1   2  -6    0.72    0.13
  -1   2  -6    0.82    0.13
  -2  -2  -6    5.24    0.37
  -2  -2  -6    4.63    0.30
  -2  -2  -6    4.90    0.36
   2   2   6    4.92    0.28
  -2   2  -6    5.45    0.26
  -3  -2  -6    8.97    0.45
  -3  -2  -6    9.41    0.59
  -3  -2  -6    8.81    0.56
  -3   2  -6   10.40    0.60
  -3   2  -6    9.90    0.38
  -4  -2  -6    0.54    0.16
  -4  -2  -6    1.37    0.32
  -4  -2  -6    1.05    0.28
  -4   2  -6    0.71    0.16
  -4   2  -6    0.87    0.25
  -4   2  -6    0.36    0.20
  -5  -2  -6    1.10    0.35
  -5  -2  -6    0.69    0.29
  -5  -2  -6    1.01    0.25
  -5   2  -6    0.91    0.32
  -5   2  -6    0.90    0.30
  -5  -3   6    0.65    0.26
  -5  -3   6    0.21    0.26
  -5   3   6    0.10    0.17
  -4  -3   6    0.45    0.18
  -4  -3   6    0.67    0.23
  -4   3   6    0.69    0.16
  -4   3   6    0.50    0.17
  -4   3   6    0.29    0.13
  -4   3   6    0.41    0.15
  -3  -3   6    2.16    0.34
  -3  -3   6    2.41    0.31
  -3   3   6    2.31    0.19
  -3   3   6    2.22    0.17
  -3   3   6    2.10    0.23
  -3   3   6    2.48    0.20
  -2  -3   6    4.53    0.31
  -2  -3   6    4.70    0.34
  -2  -3   6    4.40    0.34
  -2   3   6    4.00    0.20
  -2   3   6    4.11    0.20
   2   3  -6    3.75    0.31
   2   3  -6    4.19    0.24
  -2   3   6    3.94    0.22
   2   3  -6    3.80    0.28
   1  -3  -6    8.66    0.32
  -1  -3   6    9.03    0.45
  -1  -3   6    9.29    0.46
  -1  -3   6    8.77    0.40
   1   3  -6    9.64    0.42
  -1   3   6   10.33    0.39
   1   3  -6    9.74    0.46
   1   3  -6    9.78    0.44
  -1   3   6    9.72    0.33
   0  -3   6    5.11    0.30
   0  -3  -6    5.25    0.27
   0  -3  -6    4.86    0.27
   0  -3   6    5.27    0.29
   0   3  -6    5.24    0.31
   0   3  -6    5.17    0.28
   0   3  -6    5.24    0.29
   0   3   6    4.99    0.26
   0   3   6    5.66    0.30
  -1  -3  -6   39.17    1.16
  -1  -3  -6   41.35    1.21
   1  -3   6   41.29    1.19
   1   3   6   40.29    1.17
   1   3   6   40.32    1.19
  -1   3  -6   42.28    1.17
  -1   3  -6   40.46    1.13
  -2  -3  -6    0.64    0.18
  -2  -3  -6    0.59    0.14
  -2  -3  -6    0.43    0.14
  -2   3  -6    0.44    0.10
  -2   3  -6    0.52    0.15
   2   3   6    0.77    0.15
  -3  -3  -6    1.67    0.35
  -3  -3  -6    2.23    0.35
  -3  -3  -6    2.06    0.27
  -3   3  -6    2.40    0.36
  -3   3  -6    2.20    0.22
  -4  -3  -6    0.52    0.23
  -4  -3  -6    0.15    0.19
  -4  -3  -6    0.31    0.16
  -4   3  -6    0.63    0.21
  -4   3  -6    0.51    0.19
  -4   3  -6    0.35    0.12
  -5  -3  -6    0.19    0.24
  -5  -3  -6    0.25    0.24
  -5  -3  -6    0.06    0.17
  -5   3  -6    0.18    0.21
  -5   3  -6    0.08    0.19
  -5  -4   6    6.48    0.80
  -4  -4   6    2.39    0.37
  -4  -4   6    3.12    0.49
  -4   4   6    2.99    0.32
  -4   4   6    2.96    0.32
  -3  -4   6    1.38    0.25
  -3   4   6    1.90    0.19
  -3   4   6    1.58    0.19
   3   4  -6    1.60    0.17
  -3   4   6    1.62    0.20
   3   4  -6    1.58    0.18
  -3   4   6    2.02    0.23
  -2  -4   6    3.93    0.42
  -2  -4   6    5.23    0.36
   2   4  -6    4.92    0.30
  -2   4   6    4.82    0.27
   2   4  -6    4.37    0.33
  -2   4   6    4.71    0.25
   2   4  -6    5.12    0.48
  -1  -4   6   67.52    1.84
  -1  -4   6   66.51    1.77
   1  -4  -6   64.80    1.63
   1   4  -6   65.72    1.84
  -1   4   6   65.25    1.65
  -1   4   6   67.50    1.71
   1   4  -6   65.76    1.79
   1   4  -6   66.43    1.80
   0  -4  -6   86.45    2.13
   0  -4   6   86.24    2.18
   0  -4  -6   83.43    2.14
   0  -4  -6   83.04    2.04
   0  -4   6   85.33    2.18
   0   4  -6   87.77    2.24
   0   4   6   86.27    2.14
   0   4   6   85.80    2.16
   0   4  -6   86.17    2.16
   0   4  -6   83.57    2.16
   1  -4   6    1.25    0.20
  -1  -4  -6    1.01    0.18
  -1  -4  -6    1.22    0.22
  -1  -4  -6    1.24    0.19
  -1   4  -6    1.32    0.19
   1   4   6    1.06    0.20
  -1   4  -6    1.37    0.21
  -2  -4  -6    3.09    0.36
  -2  -4  -6    2.69    0.30
  -2  -4  -6    2.91    0.41
   2   4   6    3.12    0.32
  -2   4  -6    3.15    0.33
  -3  -4  -6    1.30    0.29
  -3  -4  -6    0.86    0.20
  -3  -4  -6    0.97    0.25
   3   4   6    1.03    0.12
  -3   4  -6    1.17    0.18
  -4  -4  -6    1.16    0.30
  -4  -4  -6    1.52    0.34
  -4   4  -6    0.88    0.25
  -4   4  -6    1.42    0.32
  -4   4  -6    1.39    0.22
  -4  -5   6    2.76    0.43
  -4  -5   6    3.47    0.53
  -4   5   6    2.19    0.23
  -4   5   6    2.00    0.28
  -3  -5   6    3.79    0.48
  -3  -5   6    3.68    0.44
   3   5  -6    3.16    0.33
   3   5  -6    3.34    0.32
  -3   5   6    2.96    0.29
  -3   5   6    3.26    0.15
  -2  -5   6    4.18    0.35
  -2  -5   6    4.16    0.46
   2   5  -6    3.60    0.39
  -2   5   6    3.50    0.24
  -2   5   6    3.66    0.26
   2   5  -6    3.76    0.29
   1  -5  -6    3.67    0.25
  -1  -5   6    4.20    0.33
  -1  -5   6    3.72    0.30
  -1   5   6    3.55    0.25
   1   5  -6    3.96    0.43
  -1   5   6    3.71    0.27
   1   5  -6    4.53    0.35
   0  -5   6    0.90    0.18
   0  -5  -6    0.79    0.12
   0  -5  -6    0.69    0.15
   0  -5  -6    0.71    0.14
   0  -5   6    1.25    0.20
   0   5  -6    0.81    0.17
   0   5  -6    1.03    0.18
   0   5  -6    1.11    0.21
   0   5   6    1.24    0.20
   0   5   6    0.73    0.17
  -1  -5  -6   10.06    0.54
  -1  -5  -6   10.41    0.51
  -1  -5  -6   10.17    0.51
   1  -5   6   10.28    0.49
  -1   5  -6   10.52    0.47
   1   5   6   11.66    0.55
  -2  -5  -6    0.22    0.16
  -2  -5  -6    0.00    0.11
  -2  -5  -6    0.10    0.10
  -2   5  -6    0.20    0.12
   2   5   6    0.15    0.13
  -3  -5  -6    2.85    0.42
  -3  -5  -6    2.54    0.34
  -3  -5  -6    2.90    0.43
  -3   5  -6    2.75    0.31
   3   5   6    2.70    0.30
   3   5   6    2.39    0.28
  -4  -5  -6   -0.06    0.13
  -4  -5  -6    0.19    0.19
  -4  -5  -6   -0.01    0.14
  -4   5  -6    0.08    0.17
  -4   5  -6    0.16    0.15
  -4  -6   6   -0.01    0.14
  -4  -6   6    0.10    0.20
  -4   6   6    0.13    0.13
  -3  -6   6    2.21    0.42
  -3  -6   6    1.57    0.33
   3   6  -6    1.47    0.26
  -3   6   6    1.53    0.23
   3   6  -6    1.62    0.27
  -2  -6   6    0.65    0.22
  -2  -6   6    1.08    0.22
  -2   6   6    0.72    0.16
   2   6  -6    1.28    0.27
  -1  -6   6    0.03    0.09
  -1  -6   6    0.13    0.11
   1  -6  -6    0.06    0.09
  -1   6   6   -0.02    0.07
   1   6  -6    0.10    0.09
   0  -6   6    0.05    0.08
   0  -6  -6    0.20    0.11
   0  -6  -6    0.12    0.08
   0  -6   6   -0.09    0.06
   0   6   6   -0.02    0.09
   0   6  -6    0.09    0.09
   0   6  -6    0.00    0.09
  -1  -6  -6    0.03    0.14
  -1  -6  -6    0.24    0.12
   1  -6   6    0.27    0.12
  -1   6  -6    0.31    0.14
  -2  -6  -6    2.22    0.30
  -2  -6  -6    2.13    0.33
  -2   6  -6    3.17    0.33
  -3  -6  -6    1.32    0.27
  -3  -6  -6    0.93    0.26
  -3  -6  -6    1.46    0.33
   3   6   6    1.21    0.23
  -3   6  -6    0.84    0.21
  -4  -6  -6    0.63    0.29
  -4  -6  -6    0.79    0.30
  -4   6  -6    0.40    0.23
  -4   6  -6    0.28    0.17
  -4   6  -6    0.22    0.18
  -4  -7   6    1.02    0.30
  -4  -7   6    0.27    0.24
  -3  -7   6    0.01    0.17
  -3  -7   6   -0.05    0.13
   3   7  -6    0.07    0.16
  -2  -7   6    1.76    0.31
  -2  -7   6    0.91    0.24
   2   7  -6    1.83    0.35
  -1  -7   6    1.23    0.25
  -1  -7   6    0.84    0.22
   1  -7  -6    1.43    0.22
   1   7  -6    1.18    0.29
   0  -7   6    9.78    0.58
   0  -7   6   10.32    0.56
   0  -7  -6    9.92    0.45
   0  -7  -6   10.37    0.55
   0   7  -6   10.93    0.65
   1  -7   6   16.64    0.71
  -1  -7  -6   16.53    0.73
  -1  -7  -6   18.28    0.84
  -1  -7  -6   18.58    0.78
  -1   7  -6   16.82    0.69
  -2  -7  -6    0.95    0.22
  -2  -7  -6    1.25    0.29
  -2  -7  -6    1.60    0.30
  -2   7  -6    1.66    0.25
  -3  -7  -6    1.55    0.35
  -3  -7  -6    0.79    0.28
  -3  -7  -6    1.02    0.26
  -3   7  -6    0.92    0.24
   3   7   6    1.13    0.28
  -4  -7  -6    0.01    0.21
  -4  -7  -6   -0.14    0.17
  -4   7  -6    0.07    0.14
  -4   7  -6    0.08    0.19
  -4  -8   6    0.00    0.18
  -4  -8   6   -0.06    0.18
  -4   8   6    0.01    0.14
  -3  -8   6    0.09    0.17
  -3  -8   6   -0.03    0.16
   3   8  -6   -0.10    0.16
  -2  -8   6    3.11    0.47
  -2  -8   6    3.35    0.47
   2   8  -6    3.63    0.52
   1  -8  -6    0.15    0.12
  -1  -8   6   -0.09    0.09
  -1  -8   6    0.14    0.14
   1   8  -6    0.26    0.21
   0  -8   6    8.52    0.53
   0  -8   6    8.41    0.57
   0  -8  -6    8.65    0.44
   0  -8  -6    8.15    0.53
  -1  -8  -6    5.64    0.41
  -1  -8  -6    6.12    0.48
   1  -8   6    4.89    0.36
  -1   8  -6    5.21    0.36
  -2  -8  -6    6.04    0.49
  -2  -8  -6    5.07    0.60
  -2   8  -6    4.61    0.35
  -3  -8  -6    0.11    0.20
  -3  -8  -6    0.20    0.22
   3   8   6    0.52    0.26
  -3   8  -6    0.27    0.21
  -4  -8  -6    1.05    0.37
  -4  -8  -6    1.26    0.38
  -3  -9   6    1.21    0.36
  -3  -9   6    0.74    0.26
   3   9  -6    0.46    0.28
  -2  -9   6    0.37    0.21
  -2  -9   6    0.40    0.24
   2   9  -6   -0.23    0.15
  -1  -9   6    0.30    0.16
  -1  -9   6   -0.06    0.13
   1   9  -6    0.10    0.18
   0  -9  -6    1.30    0.21
   0  -9   6    1.07    0.28
   0  -9   6    0.98    0.24
   0  -9  -6    1.64    0.31
   0   9  -6    1.38    0.35
  -1  -9  -6    1.57    0.27
   1  -9   6    1.74    0.28
  -1  -9  -6    1.35    0.30
  -2  -9  -6    4.94    0.97
  -2  -9  -6    6.51    0.65
  -2   9  -6    5.36    0.38
  -3  -9  -6    1.06    0.31
  -3  -9  -6    0.45    0.28
   3   9   6    0.77    0.32
  -3   9  -6    0.95    0.32
  -3 -10   6    2.13    0.47
  -3 -10   6    2.02    0.42
   3  10  -6    1.86    0.44
  -2 -10   6    0.75    0.31
  -2 -10   6    0.33    0.23
   2  10  -6    0.74    0.33
  -1 -10   6    0.95    0.27
  -1 -10   6    0.68    0.22
   1 -10  -6    0.76    0.24
   1  10  -6    0.87    0.30
   0 -10  -6    0.28    0.14
   0 -10  -6    0.51    0.20
   0 -10   6    0.35    0.19
   0 -10   6    0.15    0.18
   0  10  -6    0.41    0.25
   1 -10   6    0.56    0.20
  -1 -10  -6    0.93    0.25
  -1 -10  -6    0.27    0.19
  -1  10  -6    0.86    0.30
  -2 -10  -6    0.03    0.16
  -2 -10  -6    0.04    0.18
  -2  10  -6    0.03    0.20
  -3 -10  -6    0.15    0.23
  -3 -10  -6    0.30    0.26
  -3  10  -6    0.32    0.29
   3  10   6    0.13    0.28
  -2 -11   6    0.36    0.27
  -2 -11   6    0.59    0.27
   2  11  -6    0.18    0.29
   1 -11  -6    0.25    0.18
  -1 -11   6    0.61    0.26
  -1 -11   6    0.89    0.28
   1  11  -6    0.31    0.30
   0 -11  -6    1.29    0.24
   0 -11   6    1.41    0.31
   0 -11   6    0.97    0.29
   0  11  -6    1.30    0.38
   1 -11   6    1.80    0.31
  -1 -11  -6    1.72    0.46
  -1 -11  -6    2.17    0.40
  -1  11  -6    1.63    0.41
  -2 -11  -6    0.29    0.22
  -2 -11  -6   -0.09    0.17
  -2  11  -6    0.19    0.28
  -2 -12   6    2.22    0.47
  -2 -12   6    3.03    0.54
   2  12  -6    2.90    0.62
   1 -12  -6    1.90    0.40
  -1 -12   6    2.45    0.46
  -1 -12   6    1.96    0.44
   1  12  -6    2.22    0.53
   0 -12   6    1.40    0.38
   0 -12  -6    1.25    0.32
   0 -12   6    0.40    0.26
   0  12  -6    0.83    0.38
   1 -12   6   -0.02    0.15
  -1 -12  -6    0.15    0.21
  -1 -12  -6    0.15    0.24
  -1  12  -6    0.19    0.28
  -2 -12  -6    1.21    0.37
  -2 -12  -6    0.64    0.31
  -2  12  -6    1.30    0.46
   2  12   6    2.24    0.55
   0 -13  -6   -0.07    0.19
   0 -13   6    0.42    0.31
   0 -13   6   -0.09    0.19
   0  13  -6    0.06    0.28
  -5   0   7    0.00    0.21
  -5   0   7   -0.09    0.12
  -4   0   7   -0.03    0.09
  -4   0   7    0.07    0.13
  -4   0   7   -0.05    0.13
  -3   0   7   -0.09    0.05
  -3   0   7   -0.07    0.07
  -3   0   7   -0.04    0.08
  -2   0   7   -0.02    0.06
   2   0  -7   -0.09    0.05
  -2   0   7   -0.02    0.06
  -2   0   7   -0.03    0.04
   2   0  -7    0.05    0.04
  -1   0   7   -0.01    0.05
   1   0  -7    0.02    0.03
  -1   0   7   -0.03    0.02
   1   0  -7    0.01    0.05
  -1   0   7   -0.02    0.06
   1   0  -7   -0.04    0.04
   0   0   7   -0.02    0.05
   0   0  -7    0.07    0.06
   0   0   7    0.07    0.07
   1   0   7   -0.02    0.04
  -1   0  -7    0.01    0.06
  -1   0  -7   -0.01    0.06
  -2   0  -7    0.10    0.09
  -2   0  -7   -0.04    0.06
  -3   0  -7    0.02    0.09
  -3   0  -7    0.09    0.10
  -4   0  -7   -0.03    0.09
  -4   0  -7   -0.05    0.12
  -4   0  -7    0.22    0.17
  -5   0  -7    0.12    0.21
  -5   0  -7   -0.06    0.18
  -5  -1   7    0.17    0.22
  -5  -1   7    0.12    0.16
  -5   1   7    0.18    0.20
  -4  -1   7    1.59    0.26
  -4  -1   7    1.60    0.31
  -4   1   7    1.75    0.24
  -4   1   7    1.45    0.25
  -4   1   7    1.61    0.29
  -3  -1   7    0.01    0.10
  -3  -1   7    0.01    0.10
  -3  -1   7    0.10    0.09
  -3   1   7    0.20    0.08
  -3   1   7   -0.02    0.08
  -3   1   7    0.15    0.11
   3   1  -7    0.33    0.11
  -2  -1   7    9.29    0.48
  -2  -1   7   10.41    0.45
   2  -1  -7   10.02    0.41
  -2  -1   7    9.99    0.39
   2   1  -7   10.04    0.48
   2   1  -7   10.20    0.28
  -2   1   7    9.95    0.38
   2   1  -7    9.94    0.28
  -2   1   7    9.73    0.31
   2   1  -7    9.14    0.38
  -2   1   7    9.20    0.42
  -1  -1   7    4.31    0.27
   1  -1  -7    4.68    0.21
  -1  -1   7    4.46    0.27
   1  -1  -7    4.62    0.22
  -1  -1   7    4.86    0.21
   1   1  -7    4.78    0.27
  -1   1   7    4.92    0.25
  -1   1   7    4.58    0.22
   1   1  -7    4.84    0.21
   1   1  -7    5.11    0.27
   0  -1  -7   17.62    0.51
   0  -1  -7   16.80    0.55
   0  -1   7   17.33    0.58
   0  -1  -7   17.31    0.57
   0  -1   7   16.30    0.57
   0   1   7   17.69    0.58
   0   1  -7   16.86    0.58
   0   1  -7   18.34    0.59
   0   1   7   16.94    0.51
  -1  -1  -7    0.54    0.12
   1  -1   7    0.27    0.11
  -1  -1  -7    0.45    0.12
  -1   1  -7    0.41    0.10
   1   1   7    0.40    0.11
   1   1   7    0.36    0.10
  -1   1  -7    0.46    0.11
  -2  -1  -7   65.17    1.68
  -2  -1  -7   66.07    1.84
  -2   1  -7   62.62    1.83
  -2   1  -7   65.27    1.63
  -3  -1  -7    5.09    0.54
  -3  -1  -7    4.95    0.51
  -3  -1  -7    4.76    0.31
  -3   1  -7    5.05    0.41
  -3   1  -7    4.90    0.31
  -4  -1  -7   -0.09    0.09
  -4  -1  -7    0.05    0.16
  -4  -1  -7    0.01    0.13
  -4   1  -7   -0.06    0.12
  -4   1  -7   -0.04    0.09
  -4   1  -7    0.03    0.14
  -5  -1  -7    0.01    0.20
  -5  -1  -7    0.06    0.17
  -5   1  -7   -0.06    0.18
  -5   1  -7   -0.03    0.18
  -5  -2   7    1.07    0.28
  -5  -2   7    1.53    0.38
  -5   2   7    1.21    0.31
  -4  -2   7    0.30    0.19
  -4  -2   7    0.63    0.18
  -4   2   7    0.33    0.13
  -4   2   7    0.64    0.17
  -4   2   7    0.81    0.21
  -3  -2   7    1.96    0.26
  -3  -2   7    2.26    0.33
  -3  -2   7    1.91    0.30
  -3   2   7    1.78    0.22
  -3   2   7    1.96    0.20
   3   2  -7    1.67    0.25
  -3   2   7    1.47    0.22
  -2  -2   7    0.10    0.10
  -2  -2   7    0.11    0.10
  -2  -2   7    0.00    0.06
   2   2  -7    0.06    0.05
  -2   2   7    0.00    0.05
   2   2  -7    0.09    0.09
   2   2  -7    0.02    0.06
   2   2  -7    0.02    0.06
  -2   2   7    0.02    0.03
  -2   2   7    0.04    0.06
  -2   2   7    0.01    0.03
   1  -2  -7    0.49    0.10
   1  -2  -7    0.54    0.07
   1  -2  -7    0.50    0.05
  -1  -2   7    0.44    0.12
  -1  -2   7    0.35    0.11
  -1  -2   7    0.65    0.11
  -1   2   7    0.48    0.11
   1   2  -7    0.66    0.13
  -1   2   7    0.66    0.08
   1   2  -7    0.68    0.11
   1   2  -7    0.54    0.13
  -1   2   7    0.56    0.06
   0  -2   7    7.49    0.35
   0  -2  -7    6.82    0.32
   0  -2   7    6.50    0.33
   0  -2  -7    6.47    0.28
   0   2  -7    6.41    0.32
   0   2   7    6.45    0.32
   0   2  -7    6.29    0.34
   0   2  -7    7.19    0.31
   0   2   7    6.52    0.28
  -1  -2  -7    8.17    0.38
  -1  -2  -7    7.50    0.39
  -1   2  -7    7.41    0.35
   1   2   7    7.51    0.38
  -1   2  -7    7.36    0.38
   1   2   7    7.89    0.37
  -2  -2  -7    1.66    0.25
  -2  -2  -7    1.58    0.22
  -2   2  -7    1.65    0.19
   2   2   7    1.63    0.18
  -3  -2  -7    9.53    0.48
  -3  -2  -7    9.38    0.60
  -3   2  -7    9.82    0.59
  -3   2  -7    9.57    0.41
  -4  -2  -7    0.18    0.14
  -4  -2  -7    0.83    0.27
  -4  -2  -7    0.76    0.25
  -4   2  -7    0.58    0.15
  -4   2  -7    0.72    0.22
  -4   2  -7    0.64    0.22
  -5  -2  -7    0.71    0.32
  -5  -2  -7    0.29    0.20
  -5  -2  -7    0.22    0.23
  -5   2  -7    0.09    0.19
  -5   2  -7    0.01    0.17
  -5  -3   7    0.47    0.23
  -5  -3   7    0.42    0.27
  -5   3   7    0.36    0.21
  -4  -3   7    7.01    0.58
  -4  -3   7    6.17    0.46
  -4   3   7    7.10    0.37
  -4   3   7    5.37    0.34
  -4   3   7    6.34    0.42
  -3  -3   7    2.10    0.34
  -3  -3   7    2.50    0.31
  -3   3   7    2.89    0.20
  -3   3   7    2.47    0.20
  -3   3   7    2.70    0.19
  -3   3   7    2.52    0.26
  -2  -3   7    3.09    0.34
  -2  -3   7    3.16    0.36
  -2  -3   7    3.35    0.26
   2   3  -7    3.24    0.22
  -2   3   7    3.62    0.18
   2   3  -7    3.24    0.26
  -2   3   7    3.55    0.22
  -2   3   7    3.17    0.16
   1  -3  -7    0.08    0.05
  -1  -3   7    0.09    0.08
  -1  -3   7    0.17    0.08
   1  -3  -7    0.03    0.04
   1  -3  -7    0.11    0.02
  -1  -3   7    0.06    0.10
  -1   3   7    0.10    0.05
   1   3  -7    0.11    0.08
  -1   3   7    0.05    0.06
   1   3  -7    0.06    0.08
   1   3  -7    0.01    0.06
   0  -3  -7   20.29    0.66
   0  -3  -7   20.67    0.68
   0  -3   7   20.45    0.70
   0  -3   7   20.98    0.73
   0   3  -7   20.44    0.73
   0   3  -7   20.24    0.67
   0   3   7   20.71    0.70
   0   3  -7   21.44    0.71
   0   3   7   20.08    0.64
  -1  -3  -7    6.01    0.36
   1  -3   7    5.73    0.34
  -1  -3  -7    5.87    0.34
  -1   3  -7    5.76    0.32
  -1   3  -7    5.85    0.33
   1   3   7    6.52    0.35
  -2  -3  -7    2.70    0.33
  -2  -3  -7    2.63    0.29
  -2  -3  -7    2.44    0.33
  -2   3  -7    2.25    0.29
   2   3   7    2.88    0.23
  -2   3  -7    2.67    0.21
  -3  -3  -7   -0.04    0.08
  -3  -3  -7    0.03    0.09
  -3  -3  -7   -0.02    0.11
  -3   3  -7    0.02    0.08
  -3   3  -7    0.04    0.09
  -4  -3  -7    1.56    0.35
  -4  -3  -7    1.36    0.26
  -4   3  -7    2.53    0.38
  -4   3  -7    1.76    0.22
  -4   3  -7    2.14    0.38
  -5  -3  -7    0.66    0.24
  -5  -3  -7    0.56    0.29
  -5  -3  -7    1.31    0.39
  -5   3  -7    1.16    0.35
  -5   3  -7    0.68    0.27
  -5  -4   7    0.18    0.24
  -4  -4   7    4.02    0.46
  -4  -4   7    3.57    0.59
  -4   4   7    3.71    0.28
  -4   4   7    3.99    0.31
  -3  -4   7    0.03    0.11
  -3  -4   7    0.00    0.11
   3   4  -7    0.02    0.07
  -3   4   7   -0.02    0.06
  -3   4   7   -0.01    0.08
  -3   4   7    0.04    0.06
   3   4  -7    0.00    0.07
  -3   4   7    0.03    0.06
  -2  -4   7    6.22    0.39
  -2  -4   7    6.38    0.44
   2   4  -7    5.64    0.38
  -2   4   7    5.17    0.30
   2   4  -7    5.60    0.38
  -2   4   7    5.41    0.26
   2   4  -7    5.42    0.35
  -1  -4   7   -0.01    0.06
   1  -4  -7   -0.02    0.04
  -1  -4   7    0.15    0.10
  -1   4   7    0.04    0.05
   1   4  -7    0.07    0.10
  -1   4   7    0.11    0.08
   1   4  -7    0.16    0.09
   1   4  -7    0.05    0.08
   0  -4  -7    7.13    0.36
   0  -4  -7    7.36    0.31
   0  -4   7    7.91    0.40
   0  -4  -7    6.91    0.36
   0  -4   7    7.63    0.41
   0   4  -7    6.81    0.40
   0   4   7    6.00    0.33
   0   4   7    6.99    0.43
   0   4  -7    7.31    0.38
  -1  -4  -7    1.17    0.20
   1  -4   7    1.80    0.24
  -1  -4  -7    1.24    0.20
  -1  -4  -7    1.55    0.23
   1   4   7    1.59    0.24
   1   4   7    1.90    0.26
  -1   4  -7    1.93    0.25
  -1   4  -7    1.46    0.22
  -1   4  -7    1.27    0.20
  -2  -4  -7    1.29    0.30
  -2  -4  -7    1.21    0.21
  -2   4  -7    1.62    0.24
   2   4   7    1.48    0.24
  -2   4  -7    1.87    0.24
  -3  -4  -7    1.08    0.26
  -3  -4  -7    1.63    0.33
  -3   4  -7    1.31    0.20
   3   4   7    1.22    0.15
  -4  -4  -7    0.84    0.22
  -4  -4  -7    1.57    0.37
  -4   4  -7    1.07    0.26
  -4   4  -7    0.86    0.19
  -4   4  -7    1.10    0.31
  -4  -5   7    1.82    0.41
  -4  -5   7    2.18    0.37
  -4   5   7    2.30    0.22
  -4   5   7    2.34    0.28
  -3  -5   7    0.07    0.15
  -3  -5   7   -0.02    0.10
   3   5  -7    0.16    0.12
  -3   5   7    0.14    0.09
   3   5  -7    0.17    0.12
  -3   5   7    0.07    0.11
  -2  -5   7    0.53    0.19
  -2  -5   7    0.61    0.17
  -2   5   7    0.60    0.15
   2   5  -7    0.44    0.14
   2   5  -7    0.33    0.16
  -2   5   7    0.45    0.11
  -1  -5   7    0.53    0.15
   1  -5  -7    0.49    0.11
  -1  -5   7    0.18    0.12
  -1   5   7    0.50    0.14
   1   5  -7    0.80    0.18
  -1   5   7    0.57    0.12
   0  -5  -7    3.22    0.21
   0  -5   7    3.17    0.33
   0  -5   7    3.03    0.33
   0  -5  -7    3.44    0.27
   0  -5  -7    3.04    0.25
   0   5   7    3.13    0.25
   0   5  -7    3.87    0.29
   0   5  -7    3.43    0.38
   0   5   7    3.43    0.28
   0   5  -7    3.52    0.27
  -1  -5  -7    1.16    0.23
   1  -5   7    1.12    0.20
  -1  -5  -7    0.98    0.19
  -1  -5  -7    1.13    0.20
  -1   5  -7    1.11    0.19
  -1   5  -7    0.87    0.19
  -2  -5  -7    4.44    0.49
  -2  -5  -7    3.93    0.43
  -2   5  -7    3.30    0.36
   2   5   7    2.76    0.33
  -2   5  -7    3.62    0.29
  -3  -5  -7    0.87    0.25
  -3  -5  -7    1.27    0.25
  -3  -5  -7    1.02    0.27
   3   5   7    0.98    0.20
   3   5   7    1.07    0.20
  -4  -5  -7    0.51    0.28
  -4  -5  -7    0.18    0.19
  -4  -5  -7    0.04    0.16
  -4   5  -7    0.33    0.16
  -4   5  -7    0.66    0.25
  -4   5  -7    0.12    0.15
  -4  -6   7   -0.03    0.18
  -4  -6   7   -0.05    0.14
  -4   6   7    0.23    0.14
  -3  -6   7    0.13    0.15
  -3  -6   7   -0.01    0.12
   3   6  -7   -0.10    0.12
  -3   6   7    0.06    0.10
  -2  -6   7    0.88    0.23
  -2  -6   7    0.37    0.15
   2   6  -7    0.60    0.20
  -1  -6   7    2.57    0.35
  -1  -6   7    3.80    0.41
   1  -6  -7    2.61    0.28
  -1   6   7    2.29    0.27
   1   6  -7    2.32    0.39
   0  -6   7    1.24    0.23
   0  -6  -7    1.33    0.23
   0  -6   7    1.41    0.25
   0  -6  -7    1.29    0.20
   0  -6  -7    1.20    0.16
   0   6  -7    1.44    0.26
   0   6  -7    1.61    0.24
  -1  -6  -7   26.13    0.96
  -1  -6  -7   26.66    0.95
   1  -6   7   27.80    0.96
  -1   6  -7   25.76    1.00
  -1   6  -7   25.87    0.91
  -2  -6  -7    2.78    0.41
  -2  -6  -7    2.51    0.35
  -2  -6  -7    2.44    0.33
  -2   6  -7    3.49    0.39
  -2   6  -7    2.37    0.30
  -3  -6  -7    0.17    0.16
  -3  -6  -7    0.07    0.15
  -3  -6  -7    0.09    0.14
   3   6   7    0.21    0.15
   3   6   7    0.13    0.17
  -3   6  -7    0.15    0.14
  -4  -6  -7    0.19    0.21
  -4  -6  -7    0.08    0.17
  -4  -6  -7   -0.09    0.16
  -4   6  -7    0.25    0.20
  -4  -7   7   -0.07    0.16
  -4  -7   7    0.11    0.22
  -4   7   7    0.13    0.14
  -3  -7   7    4.81    0.53
  -3  -7   7    4.74    0.61
   3   7  -7    5.34    0.56
  -2  -7   7    1.13    0.28
  -2  -7   7    1.07    0.23
   1  -7  -7    0.03    0.08
  -1  -7   7    0.07    0.13
  -1  -7   7   -0.06    0.09
   1   7  -7    0.01    0.12
   0  -7   7    0.07    0.11
   0  -7   7   -0.08    0.07
   0  -7  -7    0.03    0.11
   0  -7  -7   -0.05    0.06
   0   7  -7   -0.02    0.12
   1  -7   7    0.66    0.18
  -1  -7  -7    0.44    0.15
  -1  -7  -7    0.47    0.15
  -1  -7  -7    0.25    0.15
  -1   7  -7    0.55    0.16
  -2  -7  -7   17.82    0.82
  -2  -7  -7   19.60    0.92
  -2  -7  -7   18.79    0.94
  -2   7  -7   18.59    0.85
  -2   7  -7   18.24    0.74
  -3  -7  -7    0.13    0.17
  -3  -7  -7    0.38    0.18
   3   7   7    0.11    0.17
  -3   7  -7    0.16    0.16
  -4  -7  -7    1.92    0.46
  -4  -7  -7    1.10    0.34
  -4   7  -7    2.03    0.31
  -4   7  -7    2.26    0.39
  -4  -8   7    0.13    0.23
  -4  -8   7    0.38    0.26
  -3  -8   7    4.08    0.54
  -3  -8   7    3.79    0.57
   3   8  -7    2.84    0.44
  -2  -8   7    0.23    0.18
  -2  -8   7    0.78    0.25
   2   8  -7    0.91    0.28
  -1  -8   7    1.43    0.29
   1  -8  -7    1.68    0.26
  -1  -8   7    1.21    0.26
   1   8  -7    1.09    0.29
   0  -8   7   -0.06    0.08
   0  -8  -7   -0.04    0.09
   0  -8  -7   -0.03    0.07
   0  -8   7    0.11    0.13
   0   8  -7    0.04    0.15
   1  -8   7    8.71    0.52
  -1  -8  -7    9.76    0.63
  -1  -8  -7    8.91    0.53
  -1   8  -7   10.54    0.66
  -2  -8  -7    1.89    0.39
  -2  -8  -7    1.69    0.30
  -2   8  -7    1.15    0.29
  -3  -8  -7    6.23    0.72
  -3  -8  -7    6.18    0.70
   3   8   7    5.64    0.61
  -3   8  -7    7.31    0.57
  -4  -8  -7    2.91    0.53
  -4  -8  -7    2.96    0.59
  -3  -9   7   -0.10    0.14
  -3  -9   7    0.15    0.22
   3   9  -7    0.16    0.24
  -2  -9   7    1.12    0.29
  -2  -9   7    1.76    0.34
   2   9  -7    1.23    0.36
  -1  -9   7    0.24    0.19
  -1  -9   7    0.05    0.13
   1   9  -7    0.16    0.20
   0  -9  -7    0.26    0.15
   0  -9  -7   -0.04    0.08
   0  -9   7    0.17    0.15
   0  -9   7   -0.10    0.10
   0   9  -7   -0.12    0.14
  -1  -9  -7    0.06    0.14
   1  -9   7    0.06    0.12
  -1  -9  -7   -0.09    0.09
  -1   9  -7    0.41    0.23
  -2  -9  -7    4.76    0.54
  -2   9  -7    7.93    0.78
  -3  -9  -7    3.20    0.51
  -3  -9  -7    2.77    0.51
   3   9   7    3.73    0.57
  -3   9  -7    3.65    0.54
  -3 -10   7   -0.07    0.17
  -3 -10   7    0.02    0.22
   3  10  -7   -0.01    0.25
  -2 -10   7    0.06    0.18
  -2 -10   7    0.30    0.23
   2  10  -7    0.26    0.25
   1 -10  -7    2.46    0.40
  -1 -10   7    2.04    0.56
  -1 -10   7    2.15    0.38
   1  10  -7    1.70    0.45
   0 -10  -7    0.20    0.13
   0 -10   7    0.25    0.21
   0 -10  -7    0.32    0.19
   0  10  -7    0.11    0.20
   1 -10   7    0.74    0.22
  -1 -10  -7    0.68    0.23
  -1 -10  -7    0.68    0.26
  -1  10  -7    0.81    0.31
  -2 -10  -7    0.24    0.21
  -2 -10  -7    0.16    0.23
  -2  10  -7    0.28    0.26
  -3 -10  -7    5.35    0.70
  -3 -10  -7    3.75    0.61
   3  10   7    4.02    0.60
  -3  10  -7    4.92    0.67
  -2 -11   7    0.20    0.20
  -2 -11   7   -0.06    0.20
   2  11  -7    0.18    0.28
  -1 -11   7   -0.18    0.10
  -1 -11   7    0.02    0.18
   1 -11  -7    0.10    0.16
   1  11  -7    0.09    0.23
   0 -11   7    2.77    0.49
   0 -11  -7    2.49    0.31
   0 -11   7    3.26    0.46
   0  11  -7    1.77    0.44
   1 -11   7    0.22    0.18
  -1 -11  -7    0.40    0.25
  -1 -11  -7    0.39    0.22
  -1  11  -7    0.18    0.27
  -2 -11  -7   -0.11    0.15
  -2 -11  -7    0.08    0.22
  -2  11  -7   -0.08    0.22
  -2 -12   7    0.12    0.24
  -2 -12   7    0.08    0.23
   2  12  -7    0.04    0.29
  -1 -12   7    0.17    0.23
   1 -12  -7    0.17    0.21
  -1 -12   7    0.26    0.25
   1  12  -7    0.10    0.29
   0 -12   7    0.20    0.22
   0 -12   7    0.21    0.21
   0 -12  -7    0.44    0.25
   0  12  -7   -0.05    0.25
  -1 -12  -7    4.43    0.54
  -1 -12  -7    3.18    0.52
  -1  12  -7    4.40    0.70
   0 -13   7    1.73    0.50
   0 -13   7    2.53    0.53
   0 -13  -7    1.94    0.45
   0  13  -7    3.38    0.67
  -5   0   8   -0.03    0.17
  -5   0   8    0.16    0.15
  -4   0   8    2.42    0.38
  -4   0   8    2.55    0.30
  -3   0   8   10.42    0.48
  -3   0   8   10.62    0.43
  -3   0   8   10.21    0.56
  -2   0   8   64.48    1.52
   2   0  -8   63.28    1.69
  -2   0   8   64.51    1.65
  -2   0   8   63.12    1.72
   2   0  -8   62.81    1.52
   1   0  -8   65.72    1.48
   1   0  -8   65.47    1.62
   1   0  -8   64.69    1.63
  -1   0   8   66.05    1.64
  -1   0   8   63.26    1.65
   0   0   8   18.96    0.62
   0   0  -8   18.66    0.62
   0   0   8   18.11    0.61
   0   0  -8   17.85    0.60
   1   0   8    4.34    0.24
  -1   0  -8    4.42    0.29
  -1   0  -8    3.91    0.25
  -2   0  -8   64.10    1.65
  -2   0  -8   63.24    1.82
  -3   0  -8   14.28    0.73
  -3   0  -8   12.75    0.54
  -4   0  -8    4.94    0.58
  -4   0  -8    6.11    0.38
  -4   0  -8    6.51    0.54
  -5   0  -8    1.14    0.33
  -5   0  -8    1.42    0.38
  -5  -1   8   -0.05    0.17
  -5  -1   8    0.12    0.16
  -5   1   8    0.11    0.19
  -4  -1   8    0.05    0.11
  -4  -1   8    0.03    0.14
  -4   1   8   -0.02    0.13
  -4   1   8   -0.02    0.08
  -4   1   8   -0.05    0.10
  -3  -1   8   12.20    0.57
  -3  -1   8   13.69    0.78
  -3  -1   8   12.18    0.52
   3   1  -8   11.81    0.52
  -3   1   8   12.09    0.58
  -3   1   8   12.58    0.51
  -3   1   8   13.34    0.46
   2  -1  -8    0.02    0.06
  -2  -1   8    0.07    0.08
  -2  -1   8    0.04    0.05
  -2  -1   8   -0.08    0.05
  -2   1   8    0.04    0.03
   2   1  -8   -0.02    0.04
   2   1  -8    0.07    0.05
  -2   1   8    0.02    0.06
   2   1  -8    0.08    0.04
   2   1  -8    0.08    0.07
  -2   1   8    0.00    0.05
   1  -1  -8   13.36    0.45
  -1  -1   8   13.82    0.42
  -1  -1   8   12.77    0.52
   1  -1  -8   13.46    0.45
  -1  -1   8   13.18    0.52
   1   1  -8   13.90    0.43
  -1   1   8   13.84    0.50
   1   1  -8   13.09    0.51
  -1   1   8   13.84    0.47
   1   1  -8   13.55    0.51
   0  -1   8    4.36    0.26
   0  -1  -8    4.33    0.24
   0  -1   8    3.96    0.26
   0  -1  -8    3.87    0.21
   0  -1  -8    4.63    0.26
   0   1  -8    3.96    0.25
   0   1   8    4.48    0.26
   0   1  -8    4.17    0.26
  -1  -1  -8   23.51    0.78
  -1  -1  -8   24.49    0.81
   1  -1   8   24.76    0.71
   1   1   8   23.59    0.75
  -1   1  -8   25.84    0.78
  -1   1  -8   24.06    0.82
  -2  -1  -8   17.82    0.76
  -2  -1  -8   19.42    0.68
  -2   1  -8   18.84    0.64
   2   1   8   19.41    0.55
  -2   1  -8   18.72    0.79
  -3  -1  -8    0.05    0.11
  -3  -1  -8    0.00    0.09
  -3  -1  -8   -0.07    0.07
  -3   1  -8   -0.10    0.08
  -3   1  -8    0.07    0.08
  -4  -1  -8    2.38    0.30
  -4  -1  -8    2.91    0.44
  -4  -1  -8    2.16    0.39
  -4   1  -8    2.12    0.37
  -4   1  -8    1.95    0.25
  -4   1  -8    2.17    0.40
  -5  -1  -8   -0.01    0.21
  -5  -1  -8   -0.01    0.21
  -5   1  -8    0.03    0.20
  -5   1  -8   -0.05    0.21
  -5  -2   8    2.94    0.39
  -5  -2   8    2.48    0.46
  -5   2   8    2.96    0.44
  -4  -2   8    0.08    0.14
  -4   2   8    0.04    0.09
  -4   2   8    0.10    0.12
  -4   2   8    0.09    0.14
  -3  -2   8   -0.03    0.08
  -3  -2   8    0.02    0.11
  -3   2   8    0.02    0.08
  -3   2   8    0.03    0.08
  -3   2   8    0.01    0.06
   3   2  -8    0.01    0.09
  -2  -2   8   -0.03    0.07
  -2  -2   8    0.11    0.07
  -2  -2   8    0.08    0.10
   2  -2  -8   -0.02    0.04
   2   2  -8    0.04    0.05
  -2   2   8    0.01    0.06
  -2   2   8    0.09    0.06
  -2   2   8    0.04    0.03
  -2   2   8    0.03    0.03
   2   2  -8    0.06    0.07
   2   2  -8    0.02    0.06
   2   2  -8    0.08    0.06
   1  -2  -8    0.31    0.04
  -1  -2   8    0.26    0.11
  -1  -2   8    0.23    0.10
   1  -2  -8    0.25    0.07
   1  -2  -8    0.26    0.06
  -1  -2   8    0.30    0.08
  -1   2   8    0.17    0.08
  -1   2   8    0.19    0.04
   1   2  -8    0.16    0.07
   1   2  -8    0.03    0.07
   1   2  -8    0.30    0.10
  -1   2   8    0.27    0.06
   0  -2  -8   -0.04    0.04
   0  -2   8    0.09    0.08
   0  -2  -8   -0.03    0.06
   0  -2  -8    0.02    0.05
   0  -2   8    0.06    0.08
   0   2  -8    0.06    0.07
   0   2   8   -0.02    0.04
   0   2   8    0.07    0.08
   0   2  -8   -0.01    0.06
   0   2  -8   -0.06    0.04
  -1  -2  -8    4.51    0.30
  -1  -2  -8    4.26    0.29
   1   2   8    4.69    0.30
  -1   2  -8    4.88    0.28
   1   2   8    4.29    0.28
  -1   2  -8    4.25    0.29
  -2  -2  -8    0.41    0.12
  -2  -2  -8    0.55    0.16
  -2   2  -8    0.31    0.13
  -2   2  -8    0.27    0.10
   2   2   8    0.53    0.11
  -3  -2  -8    1.13    0.30
  -3  -2  -8    0.68    0.16
  -3  -2  -8    0.71    0.21
  -3   2  -8    1.01    0.23
  -3   2  -8    0.71    0.14
  -4  -2  -8    1.61    0.37
  -4  -2  -8    1.62    0.34
  -4  -2  -8    0.80    0.20
  -4   2  -8    1.06    0.27
  -4   2  -8    1.10    0.27
  -4   2  -8    1.19    0.20
  -5  -2  -8    2.63    0.44
  -5  -2  -8    3.40    0.55
  -5  -2  -8    3.09    0.53
  -5   2  -8    3.39    0.51
  -5   2  -8    3.60    0.56
  -5  -3   8    0.80    0.33
  -5  -3   8    1.50    0.31
  -5   3   8    1.63    0.30
  -4  -3   8    0.39    0.23
  -4  -3   8    0.35    0.17
  -4   3   8    0.42    0.16
  -4   3   8    0.71    0.14
  -4   3   8    0.31    0.11
  -4   3   8    0.47    0.16
  -3  -3   8    7.10    0.53
  -3  -3   8    6.15    0.40
  -3   3   8    6.14    0.27
  -3   3   8    6.85    0.36
  -3   3   8    6.04    0.33
  -3   3   8    6.48    0.30
  -2  -3   8    0.48    0.13
  -2  -3   8    0.27    0.14
  -2  -3   8    0.68    0.19
   2   3  -8    0.81    0.17
  -2   3   8    0.66    0.10
  -2   3   8    0.62    0.12
   2   3  -8    0.53    0.12
  -1  -3   8    3.40    0.27
   1  -3  -8    2.84    0.12
  -1  -3   8    2.78    0.22
   1  -3  -8    2.74    0.18
   1  -3  -8    2.76    0.15
  -1   3   8    2.32    0.24
   1   3  -8    2.79    0.22
  -1   3   8    2.79    0.15
   1   3  -8    2.50    0.28
   1   3  -8    2.84    0.32
   0  -3   8    0.10    0.09
   0  -3   8    0.12    0.09
   0  -3  -8    0.22    0.10
   0  -3  -8    0.17    0.08
   0   3  -8    0.19    0.08
   0   3   8    0.12    0.09
   0   3   8    0.20    0.07
   0   3  -8    0.16    0.08
   0   3  -8    0.13    0.09
  -1  -3  -8    1.05    0.18
   1  -3   8    1.05    0.18
  -1  -3  -8    1.19    0.20
   1   3   8    1.29    0.20
  -1   3  -8    1.00    0.18
  -1   3  -8    0.78    0.15
   1   3   8    1.43    0.20
  -2  -3  -8    2.88    0.36
  -2  -3  -8    3.41    0.28
  -2  -3  -8    3.43    0.38
   2   3   8    2.88    0.24
  -2   3  -8    2.96    0.24
  -2   3  -8    2.88    0.34
  -3  -3  -8    0.35    0.18
  -3  -3  -8    0.46    0.16
  -3  -3  -8    0.14    0.14
  -3   3  -8    0.60    0.19
  -3   3  -8    0.27    0.12
  -4  -3  -8    1.40    0.26
  -4  -3  -8    1.70    0.35
  -4  -3  -8    1.33    0.32
  -4   3  -8    1.33    0.22
  -4   3  -8    1.72    0.35
  -4   3  -8    1.32    0.30
  -5  -3  -8   -0.07    0.17
  -5  -3  -8   -0.06    0.18
  -5  -3  -8    0.10    0.21
  -5   3  -8    0.14    0.21
  -5   3  -8    0.46    0.27
  -5  -4   8    0.40    0.23
  -5  -4   8    0.93    0.37
  -4  -4   8   13.50    0.73
  -4   4   8   14.69    0.54
  -4   4   8   13.99    0.60
  -3  -4   8    1.29    0.28
  -3   4   8    1.22    0.19
   3   4  -8    1.27    0.17
  -3   4   8    1.21    0.15
  -3   4   8    1.40    0.16
   3   4  -8    1.18    0.16
  -3   4   8    1.25    0.16
  -2  -4   8    3.12    0.34
   2   4  -8    3.26    0.34
  -2   4   8    2.59    0.17
  -2   4   8    2.78    0.37
   2   4  -8    2.89    0.29
   2   4  -8    2.54    0.31
  -1  -4   8    6.98    0.38
  -1  -4   8    6.78    0.43
   1  -4  -8    6.78    0.30
   1  -4  -8    7.79    0.33
   1   4  -8    6.82    0.43
  -1   4   8    7.21    0.31
   1   4  -8    7.24    0.41
   1   4  -8    6.98    0.40
   0  -4   8    1.98    0.26
   0  -4  -8    1.62    0.21
   0  -4  -8    1.76    0.21
   0  -4   8    1.43    0.21
   0   4   8    1.66    0.20
   0   4  -8    2.08    0.26
   0   4  -8    1.67    0.25
   0   4   8    1.63    0.23
   0   4  -8    1.70    0.23
  -1  -4  -8    5.25    0.34
  -1  -4  -8    4.67    0.32
  -1  -4  -8    4.57    0.34
   1  -4   8    4.88    0.33
   1   4   8    5.00    0.34
  -1   4  -8    4.22    0.31
  -1   4  -8    4.39    0.31
  -1   4  -8    4.89    0.33
   1   4   8    4.92    0.34
  -2  -4  -8    8.39    0.53
  -2  -4  -8    7.80    0.46
  -2  -4  -8    8.01    0.51
  -2   4  -8    8.20    0.47
  -2   4  -8    8.39    0.43
  -3  -4  -8    0.89    0.21
  -3  -4  -8    0.88    0.25
  -3  -4  -8    0.88    0.26
  -3   4  -8    0.41    0.15
   3   4   8    0.75    0.13
  -4  -4  -8    0.18    0.22
  -4  -4  -8    0.09    0.15
  -4  -4  -8    0.26    0.20
  -4   4  -8    0.11    0.15
  -4   4  -8    0.47    0.21
  -4   4  -8    0.11    0.14
  -4  -5   8   -0.05    0.16
  -4  -5   8   -0.08    0.13
  -4   5   8   -0.07    0.07
  -3  -5   8    0.13    0.12
  -3  -5   8   -0.09    0.09
  -3   5   8   -0.01    0.14
   3   5  -8   -0.05    0.10
  -3   5   8   -0.02    0.07
   3   5  -8   -0.02    0.10
  -2  -5   8   -0.02    0.11
  -2  -5   8   -0.01    0.09
   2   5  -8   -0.05    0.10
  -2   5   8    0.16    0.08
  -2   5   8    0.07    0.09
  -1  -5   8    7.88    0.45
   1  -5  -8    8.62    0.38
  -1  -5   8    6.98    0.46
   1   5  -8    8.10    0.51
  -1   5   8    7.92    0.38
  -1   5   8    7.71    0.42
   0  -5  -8    0.15    0.07
   0  -5  -8    0.21    0.10
   0  -5   8    0.47    0.15
   0  -5   8    0.39    0.14
   0  -5  -8    0.39    0.11
   0   5   8    0.17    0.09
   0   5  -8    0.29    0.13
   0   5  -8    0.38    0.12
  -1  -5  -8    5.29    0.35
  -1  -5  -8    5.00    0.38
  -1  -5  -8    5.16    0.36
   1  -5   8    4.60    0.34
  -1   5  -8    5.50    0.35
  -1   5  -8    4.85    0.36
  -2  -5  -8   -0.01    0.09
  -2  -5  -8    0.01    0.10
  -2  -5  -8   -0.10    0.09
  -2   5  -8    0.02    0.10
  -2   5  -8    0.14    0.11
  -3  -5  -8   -0.03    0.11
  -3  -5  -8   -0.08    0.11
  -3  -5  -8    0.21    0.17
   3   5   8    0.03    0.12
  -3   5  -8    0.04    0.12
   3   5   8   -0.05    0.10
  -4  -5  -8    0.09    0.19
  -4  -5  -8    0.17    0.17
  -4  -5  -8    0.15    0.21
  -4   5  -8    0.25    0.18
  -4   5  -8    0.36    0.21
  -4   5  -8    0.10    0.15
  -4  -6   8    0.67    0.24
  -4  -6   8    0.52    0.26
  -4   6   8    0.26    0.12
  -3  -6   8    4.78    0.51
  -3  -6   8    3.32    0.48
  -2  -6   8    6.81    0.46
  -2   6   8    6.12    0.35
   2   6  -8    5.48    0.46
  -1  -6   8    6.36    0.79
   1  -6  -8    5.68    0.33
  -1  -6   8    4.63    0.47
   1   6  -8    4.44    0.47
  -1   6   8    4.73    0.32
   0  -6  -8    0.54    0.14
   0  -6   8    0.35    0.15
   0  -6  -8    0.51    0.15
   0  -6  -8    0.37    0.10
   0  -6   8    0.72    0.18
   0   6  -8    0.34    0.14
   0   6  -8    0.56    0.20
  -1  -6  -8   15.11    0.67
   1  -6   8   14.58    0.66
  -1  -6  -8   14.67    0.67
  -1  -6  -8   14.76    0.78
  -1   6  -8   13.96    0.69
  -1   6  -8   14.70    0.64
  -2  -6  -8   -0.05    0.10
  -2  -6  -8    0.06    0.13
  -2  -6  -8   -0.07    0.08
  -2   6  -8   -0.10    0.10
  -3  -6  -8    3.29    0.47
  -3  -6  -8    3.82    0.54
  -3  -6  -8    3.62    0.43
   3   6   8    4.27    0.44
   3   6   8    3.51    0.41
  -3   6  -8    4.21    0.43
  -4  -6  -8   -0.05    0.16
  -4  -6  -8    0.38    0.22
  -4  -6  -8    0.26    0.25
  -4   6  -8    0.12    0.19
  -4   6  -8    0.13    0.15
  -4   6  -8    0.38    0.26
  -4  -7   8    0.52    0.26
  -4  -7   8    0.10    0.20
  -4   7   8    0.30    0.20
  -3  -7   8    5.62    0.59
  -3  -7   8    4.48    0.58
  -3   7   8    4.53    0.35
  -2  -7   8    2.81    0.40
  -2  -7   8    2.26    0.38
   2   7  -8    1.79    0.34
  -2   7   8    2.41    0.29
   1  -7  -8    5.23    0.35
  -1  -7   8    5.48    0.54
  -1  -7   8    4.07    0.47
   1   7  -8    3.64    0.47
   0  -7  -8    0.05    0.09
   0  -7   8    0.05    0.11
   0  -7  -8    0.06    0.08
   0  -7   8    0.10    0.13
   0   7  -8   -0.09    0.11
  -1  -7  -8    2.51    0.32
  -1  -7  -8    2.81    0.38
  -1  -7  -8    2.36    0.31
   1  -7   8    2.89    0.36
  -1   7  -8    2.75    0.40
  -2  -7  -8    1.36    0.30
  -2  -7  -8    1.67    0.31
  -2  -7  -8    1.45    0.26
  -2   7  -8    1.50    0.30
  -3  -7  -8    0.28    0.23
  -3  -7  -8    0.41    0.17
  -3   7  -8    0.68    0.23
   3   7   8    0.51    0.22
  -4  -7  -8    0.49    0.30
  -4  -7  -8    0.31    0.27
  -4   7  -8    0.29    0.18
  -4  -8   8    0.83    0.33
  -4  -8   8    0.73    0.27
  -3  -8   8    1.89    0.36
  -3  -8   8    2.17    0.44
   3   8  -8    2.30    0.41
  -2  -8   8    3.21    0.45
  -2  -8   8    3.60    0.51
   2   8  -8    2.06    0.41
   1  -8  -8   11.14    0.62
  -1  -8   8   10.77    0.65
   1   8  -8   10.96    0.72
   0  -8  -8   20.91    0.89
   0  -8   8   21.07    0.96
   0  -8  -8   20.45    0.74
   0  -8   8   20.96    0.94
   0   8  -8   21.03    1.02
  -1  -8  -8    3.06    0.37
  -1  -8  -8    3.55    0.45
   1  -8   8    3.56    0.40
  -1   8  -8    3.17    0.47
  -2  -8  -8    0.60    0.25
  -2  -8  -8    0.87    0.25
  -2  -8  -8    0.70    0.23
  -2   8  -8    0.87    0.27
  -3  -8  -8    6.58    0.71
  -3  -8  -8    5.92    0.71
  -3   8  -8    6.38    0.65
   3   8   8    7.17    0.72
  -4  -8  -8    0.42    0.31
  -4  -8  -8    1.24    0.40
  -3  -9   8    0.04    0.20
  -3  -9   8    0.00    0.15
   3   9  -8    0.02    0.22
  -2  -9   8    2.04    0.39
  -2  -9   8    1.23    0.29
   2   9  -8    1.21    0.34
  -1  -9   8    6.00    0.62
   1  -9  -8    4.92    0.60
  -1  -9   8    5.78    0.62
   1   9  -8    5.09    0.63
   0  -9  -8    0.01    0.13
   0  -9   8    0.32    0.20
   0  -9  -8    0.06    0.09
   0  -9   8    0.05    0.15
   0   9  -8    0.22    0.20
  -1  -9  -8    4.46    0.56
  -1  -9  -8    5.00    0.41
  -1   9  -8    5.09    0.62
  -2  -9  -8    0.32    0.22
  -2  -9  -8    0.24    0.19
  -2   9  -8    0.19    0.21
  -3  -9  -8   -0.02    0.17
  -3  -9  -8    0.03    0.22
  -3   9  -8    0.04    0.23
   3   9   8    0.00    0.21
  -3 -10   8    0.22    0.27
  -3 -10   8    0.70    0.30
   3  10  -8    0.19    0.28
  -2 -10   8    0.21    0.19
  -2 -10   8    0.26    0.23
   2  10  -8    0.58    0.32
   1 -10  -8    0.54    0.22
  -1 -10   8    0.29    0.19
   0 -10  -8    0.20    0.13
   0 -10   8    0.05    0.16
   0 -10  -8   -0.06    0.11
   0 -10   8    0.34    0.19
   0  10  -8    0.17    0.20
  -1 -10  -8   -0.07    0.14
   1 -10   8   -0.03    0.12
  -1 -10  -8   -0.01    0.13
  -1  10  -8    0.09    0.19
  -2 -10  -8    0.16    0.21
  -2 -10  -8    0.06    0.18
  -2  10  -8    0.04    0.21
  -3 -10  -8    0.23    0.26
  -3 -10  -8    0.20    0.26
   3  10   8   -0.07    0.24
  -3  10  -8    0.22    0.27
  -2 -11   8    1.76    0.42
  -2 -11   8    2.87    0.50
   2  11  -8    2.21    0.50
  -1 -11   8    0.19    0.23
   1 -11  -8    0.31    0.20
  -1 -11   8    0.97    0.31
   1  11  -8    0.07    0.23
   0 -11   8    0.73    0.30
   0 -11   8    1.03    0.28
   0 -11  -8    0.66    0.19
   0  11  -8    0.55    0.31
  -1 -11  -8    0.45    0.24
  -1 -11  -8    0.81    0.25
  -1  11  -8    1.01    0.37
  -2 -11  -8    0.05    0.19
  -2 -11  -8    0.08    0.19
  -2  11  -8    0.08    0.26
  -2 -12   8    2.08    0.46
  -2 -12   8    2.20    0.49
   2  12  -8    2.60    0.61
  -1 -12   8    0.02    0.22
  -1 -12   8    0.17    0.23
   1 -12  -8    0.38    0.24
   1  12  -8   -0.19    0.23
   0 -12   8    1.19    0.33
   0 -12   8    0.37    0.28
   0 -12  -8    0.58    0.28
   0 -12  -8    0.00    0.12
   0  12  -8    0.56    0.37
  -1 -12  -8    0.70    0.28
   1 -12   8   -0.07    0.15
  -1 -12  -8    0.63    0.30
  -1  12  -8    0.69    0.38
  -5   0   9    0.07    0.22
  -5   0   9    0.07    0.16
  -4   0   9    0.04    0.09
  -4   0   9   -0.02    0.12
  -3   0   9    0.09    0.10
  -3   0   9   -0.01    0.06
  -3   0   9    0.00    0.09
  -2   0   9   -0.08    0.05
  -2   0   9    0.03    0.08
   2   0  -9   -0.06    0.05
  -2   0   9   -0.03    0.03
  -1   0   9    0.16    0.09
   1   0  -9    0.01    0.05
   1   0  -9    0.00    0.03
   1   0  -9    0.02    0.06
  -1   0   9   -0.02    0.05
   0   0  -9   -0.03    0.05
   0   0   9   -0.08    0.05
   0   0  -9    0.02    0.06
   0   0   9    0.03    0.07
  -1   0  -9    0.05    0.06
  -1   0  -9    0.03    0.07
   1   0   9    0.03    0.07
  -2   0  -9    0.02    0.07
  -2   0  -9    0.08    0.07
  -3   0  -9   -0.02    0.09
  -4   0  -9   -0.05    0.13
  -4   0  -9    0.17    0.17
  -4   0  -9    0.03    0.12
  -5   0  -9    0.21    0.23
  -5   0  -9   -0.05    0.18
  -5  -1   9    0.06    0.20
  -5  -1   9    0.02    0.14
  -5   1   9    0.33    0.22
  -4  -1   9   -0.01    0.09
  -4  -1   9   -0.06    0.11
  -4   1   9   -0.01    0.08
  -4   1   9   -0.03    0.15
  -4   1   9   -0.06    0.10
  -3  -1   9    0.13    0.13
  -3  -1   9    0.07    0.08
  -3   1   9    0.07    0.10
  -3   1   9    0.08    0.10
   3   1  -9    0.18    0.08
  -2  -1   9    0.64    0.15
  -2  -1   9    0.48    0.14
   2  -1  -9    0.91    0.15
  -2  -1   9    0.70    0.11
   2   1  -9    0.74    0.16
   2   1  -9    0.71    0.11
  -2   1   9    0.74    0.14
   2   1  -9    0.66    0.15
   2   1  -9    0.83    0.10
  -2   1   9    0.50    0.12
  -1  -1   9    8.40    0.41
   1  -1  -9    7.91    0.34
   1  -1  -9    7.81    0.33
  -1  -1   9    7.96    0.30
  -1  -1   9    7.83    0.39
  -1   1   9    7.84    0.35
   1   1  -9    7.65    0.38
   1   1  -9    7.83    0.30
   1   1  -9    7.77    0.38
  -1   1   9    8.21    0.37
   0  -1  -9    0.94    0.14
   0  -1  -9    0.84    0.15
   0  -1   9    0.72    0.15
   0  -1   9    0.83    0.14
   0  -1  -9    0.76    0.13
   0   1   9    1.02    0.16
   0   1  -9    0.71    0.14
   0   1  -9    1.34    0.18
  -1  -1  -9    0.62    0.13
  -1  -1  -9    0.83    0.16
   1  -1   9    0.55    0.11
  -1   1  -9    0.73    0.15
  -1   1  -9    0.88    0.16
   1   1   9    0.92    0.16
  -2  -1  -9   12.38    0.61
  -2  -1  -9   11.00    0.50
  -2   1  -9   11.44    0.60
  -2   1  -9   11.38    0.48
   2   1   9   11.21    0.37
  -3  -1  -9    8.01    0.56
  -3  -1  -9    7.29    0.43
  -3   1  -9    7.85    0.55
  -3   1  -9    8.17    0.41
  -4  -1  -9    0.22    0.17
  -4  -1  -9   -0.02    0.12
  -4  -1  -9    0.00    0.12
  -4   1  -9    0.15    0.15
  -4   1  -9    0.01    0.11
  -4   1  -9   -0.09    0.11
  -5  -1  -9    1.04    0.36
  -5  -1  -9    2.07    0.46
  -5   1  -9    1.41    0.36
  -5   1  -9    1.49    0.39
  -5  -2   9    0.70    0.31
  -5  -2   9    0.97    0.25
  -5   2   9    1.09    0.28
  -4  -2   9    0.04    0.15
  -4  -2   9    0.09    0.12
  -4   2   9    0.08    0.12
  -4   2   9    0.16    0.16
  -4   2   9    0.18    0.09
  -3  -2   9    0.12    0.10
  -3  -2   9    0.08    0.12
   3   2  -9    0.05    0.10
  -3   2   9    0.06    0.09
  -3   2   9    0.22    0.07
  -3   2   9    0.23    0.10
  -3   2   9    0.10    0.05
  -2  -2   9    0.42    0.11
   2  -2  -9    0.92    0.13
  -2  -2   9    0.87    0.19
  -2  -2   9    0.53    0.15
  -2   2   9    0.80    0.15
   2   2  -9    0.88    0.12
   2   2  -9    1.02    0.16
  -2   2   9    0.87    0.14
   2   2  -9    0.66    0.13
   1  -2  -9    6.46    0.27
  -1  -2   9    6.48    0.38
   1  -2  -9    7.67    0.31
  -1  -2   9    6.14    0.37
  -1  -2   9    6.49    0.30
   1  -2  -9    6.32    0.19
   1   2  -9    5.82    0.29
  -1   2   9    6.25    0.19
   1   2  -9    6.48    0.36
  -1   2   9    7.23    0.35
  -1   2   9    7.13    0.28
   1   2  -9    6.89    0.38
   0  -2   9    4.98    0.31
   0  -2  -9    4.71    0.27
   0  -2  -9    5.36    0.26
   0  -2   9    5.59    0.32
   0  -2  -9    5.10    0.30
   0   2   9    5.71    0.27
   0   2   9    5.81    0.33
   0   2  -9    5.35    0.33
   0   2  -9    5.75    0.32
   0   2  -9    5.09    0.28
  -1  -2  -9    6.56    0.37
  -1  -2  -9    6.00    0.36
   1   2   9    6.32    0.36
  -1   2  -9    6.77    0.38
  -1   2  -9    6.57    0.36
   1   2   9    6.44    0.35
  -2  -2  -9    0.54    0.14
  -2  -2  -9    0.57    0.17
  -2   2  -9    0.56    0.19
   2   2   9    0.68    0.13
  -2   2  -9    0.49    0.12
  -3  -2  -9    0.10    0.11
  -3  -2  -9   -0.07    0.08
  -3  -2  -9   -0.01    0.10
  -3   2  -9    0.05    0.12
  -3   2  -9    0.08    0.09
  -4  -2  -9    4.21    0.87
  -4  -2  -9    3.34    0.42
  -4  -2  -9    3.95    0.52
  -4   2  -9    3.69    0.35
  -4   2  -9    4.15    0.51
  -4   2  -9    3.49    0.49
  -5  -2  -9   -0.16    0.19
  -5  -2  -9    0.06    0.23
  -5  -2  -9    0.00    0.20
  -5   2  -9    0.13    0.20
  -5   2  -9    0.33    0.25
  -5  -3   9    2.06    0.35
  -5  -3   9    0.91    0.34
  -5   3   9    1.88    0.33
  -4  -3   9   10.51    0.72
  -4  -3   9    9.06    0.55
  -4   3   9    8.78    0.36
  -4   3   9    9.26    0.38
  -4   3   9    8.62    0.50
  -4   3   9    9.36    0.49
  -3  -3   9    7.77    0.44
  -3   3   9    7.01    0.41
  -3   3   9    7.53    0.38
  -3   3   9    7.22    0.27
  -3   3   9    7.77    0.28
  -2  -3   9    3.16    0.36
  -2  -3   9    3.55    0.26
  -2   3   9    3.55    0.19
  -2   3   9    3.46    0.14
  -2   3   9    3.45    0.25
   2   3  -9    3.52    0.23
   2   3  -9    3.57    0.28
  -2   3   9    3.49    0.14
  -1  -3   9    4.42    0.33
  -1  -3   9    4.60    0.28
   1  -3  -9    4.66    0.20
   1  -3  -9    4.90    0.25
   1  -3  -9    4.63    0.19
  -1  -3   9    4.48    0.33
  -1   3   9    4.98    0.30
   1   3  -9    4.72    0.29
  -1   3   9    4.86    0.20
   1   3  -9    4.77    0.34
   1   3  -9    4.93    0.33
   0  -3   9    0.56    0.15
   0  -3   9    0.19    0.10
   0  -3  -9    0.26    0.10
   0  -3  -9    0.51    0.11
   0   3   9    0.41    0.13
   0   3  -9    0.32    0.10
   0   3  -9    0.38    0.13
   0   3  -9    0.54    0.13
   0   3   9    0.57    0.11
  -1  -3  -9   33.63    1.07
   1  -3   9   32.72    1.09
  -1  -3  -9   35.39    1.08
   1   3   9   32.51    1.06
  -1   3  -9   32.55    1.04
  -1   3  -9   33.45    1.07
  -2  -3  -9    4.76    0.34
  -2  -3  -9    4.75    0.51
  -2   3  -9    4.52    0.51
  -2   3  -9    4.24    0.30
   2   3   9    3.97    0.29
  -3  -3  -9    0.92    0.24
  -3  -3  -9    0.77    0.18
  -3  -3  -9    0.86    0.23
  -3   3  -9    0.91    0.18
  -4  -3  -9    2.66    0.36
  -4  -3  -9    2.93    0.47
  -4   3  -9    2.67    0.41
  -4   3  -9    2.38    0.30
  -4   3  -9    3.49    0.52
  -5  -4   9    2.61    0.53
  -5  -4   9    1.89    0.35
  -4  -4   9   -0.01    0.13
  -4   4   9    0.05    0.08
  -4   4   9    0.04    0.10
  -3  -4   9    0.62    0.21
  -3  -4   9    0.18    0.13
   3   4  -9    0.07    0.08
   3   4  -9    0.16    0.11
  -3   4   9    0.30    0.13
  -3   4   9    0.28    0.08
  -3   4   9    0.17    0.09
  -2  -4   9    0.26    0.12
  -2  -4   9    0.07    0.12
   2   4  -9    0.11    0.09
   2   4  -9    0.32    0.15
  -2   4   9    0.10    0.09
  -2   4   9    0.23    0.07
   2   4  -9    0.10    0.11
  -1  -4   9    6.81    0.39
   1  -4  -9    7.23    0.21
   1  -4  -9    7.69    0.34
  -1  -4   9    7.87    0.47
   1  -4  -9    7.06    0.30
   1  -4  -9    7.42    0.21
   1   4  -9    7.70    0.46
   1   4  -9    7.00    0.42
  -1   4   9    7.15    0.39
  -1   4   9    6.98    0.31
   1   4  -9    7.30    0.40
   0  -4   9    1.74    0.25
   0  -4  -9    1.37    0.20
   0  -4  -9    1.76    0.22
   0   4  -9    1.14    0.22
   0   4   9    1.70    0.24
   0   4   9    1.66    0.22
   0   4  -9    1.15    0.18
   0   4  -9    1.58    0.22
  -1  -4  -9    1.93    0.27
   1  -4   9    1.81    0.26
  -1  -4  -9    1.77    0.25
  -1   4  -9    1.90    0.26
   1   4   9    2.15    0.29
  -1   4  -9    1.98    0.27
   1   4   9    2.49    0.30
  -2  -4  -9    0.13    0.13
  -2  -4  -9    0.10    0.10
  -2  -4  -9    0.24    0.14
   2   4   9    0.29    0.15
  -2   4  -9    0.07    0.10
  -3  -4  -9    0.64    0.19
  -3  -4  -9    0.70    0.23
  -3  -4  -9    0.28    0.18
  -3   4  -9    0.33    0.15
   3   4   9    0.60    0.12
   3   4   9    0.21    0.12
  -4  -4  -9    1.39    0.29
  -4  -4  -9    1.79    0.40
  -4  -4  -9    1.58    0.38
  -4   4  -9    1.81    0.41
  -4   4  -9    1.23    0.24
  -4  -5   9    0.62    0.30
  -4  -5   9    1.00    0.25
  -4   5   9    0.58    0.12
  -3  -5   9    1.12    0.28
  -3  -5   9    1.14    0.25
  -3   5   9    1.18    0.16
   3   5  -9    1.08    0.21
  -3   5   9    1.29    0.16
  -2  -5   9    2.42    0.31
  -2  -5   9    2.49    0.38
  -2   5   9    2.46    0.19
   2   5  -9    2.50    0.34
  -1  -5   9    0.99    0.19
   1  -5  -9    1.02    0.16
  -1  -5   9    1.04    0.22
   1   5  -9    0.56    0.18
  -1   5   9    0.89    0.15
   0  -5   9    1.51    0.24
   0  -5  -9    1.32    0.17
   0  -5   9    1.11    0.21
   0  -5  -9    1.43    0.21
   0  -5  -9    1.45    0.22
   0   5   9    1.57    0.22
   0   5  -9    1.67    0.25
   0   5  -9    0.96    0.22
  -1  -5  -9    5.63    0.36
  -1  -5  -9    4.86    0.36
   1  -5   9    5.29    0.38
  -1  -5  -9    5.64    0.40
  -1   5  -9    4.91    0.38
  -1   5  -9    5.17    0.35
  -2  -5  -9    0.19    0.14
  -2  -5  -9    0.01    0.10
  -2  -5  -9    0.01    0.10
  -2   5  -9    0.01    0.10
  -3  -5  -9    4.01    0.44
  -3  -5  -9    4.36    0.55
  -3  -5  -9    4.30    0.55
  -3   5  -9    4.16    0.35
   3   5   9    4.17    0.34
   3   5   9    4.31    0.33
  -4  -5  -9   -0.02    0.15
  -4  -5  -9   -0.18    0.13
  -4  -5  -9   -0.06    0.15
  -4   5  -9   -0.02    0.15
  -4  -6   9    0.01    0.18
  -4  -6   9    0.11    0.17
  -4   6   9    0.12    0.10
  -3  -6   9    0.11    0.15
  -3  -6   9    0.03    0.13
  -3   6   9    0.04    0.09
   3   6  -9    0.12    0.16
  -2  -6   9    0.81    0.23
  -2  -6   9    1.44    0.27
  -2   6   9    1.31    0.20
   2   6  -9    1.75    0.32
   1  -6  -9    0.08    0.08
   1   6  -9   -0.03    0.11
  -1   6   9   -0.01    0.07
   0  -6  -9    3.38    0.35
   0  -6   9    3.32    0.39
   0  -6   9    3.43    0.43
   0  -6  -9    3.48    0.24
   0  -6  -9    3.68    0.30
   0   6  -9    3.37    0.40
   1  -6   9   -0.04    0.07
  -1  -6  -9    0.01    0.10
  -1  -6  -9   -0.04    0.10
  -1  -6  -9   -0.08    0.10
  -1   6  -9    0.05    0.12
  -1   6  -9    0.00    0.09
  -2  -6  -9   22.76    1.02
  -2   6  -9   21.26    0.90
  -3  -6  -9    0.76    0.24
  -3  -6  -9    0.12    0.16
  -3  -6  -9    0.69    0.25
  -3   6  -9    0.22    0.17
   3   6   9    0.13    0.20
  -4  -6  -9    0.13    0.23
  -4  -6  -9    0.00    0.20
  -4   6  -9    0.26    0.22
  -4   6  -9    0.12    0.19
  -4  -7   9    4.18    0.53
  -4  -7   9    4.43    0.66
  -3  -7   9    2.62    0.52
  -3  -7   9    2.91    0.42
  -3   7   9    2.03    0.27
   3   7  -9    2.75    0.41
  -2  -7   9   12.89    0.76
  -2  -7   9   11.07    0.65
  -2   7   9   10.97    0.53
   2   7  -9   11.20    0.71
  -1  -7   9    2.96    0.38
   1  -7  -9    4.08    0.30
  -1  -7   9    3.68    0.44
   1   7  -9    3.60    0.49
   0  -7   9    2.39    0.34
   0  -7  -9    2.61    0.32
   0  -7  -9    2.15    0.23
   0  -7   9    2.00    0.31
   0  -7  -9    2.56    0.35
   0   7  -9    2.27    0.37
  -1  -7  -9   -0.07    0.10
   1  -7   9    0.55    0.17
  -1  -7  -9    0.20    0.15
  -1  -7  -9   -0.04    0.12
  -1   7  -9    0.19    0.16
  -2  -7  -9    7.99    0.54
  -2  -7  -9    8.71    0.62
  -2  -7  -9    6.82    0.52
  -2   7  -9    7.63    0.62
  -3  -7  -9   14.08    0.77
  -3  -7  -9   12.77    0.86
  -3  -7  -9   14.70    1.03
  -3   7  -9   14.14    1.13
  -4  -7  -9    0.08    0.19
  -4  -7  -9   -0.04    0.19
  -4  -7  -9    0.09    0.22
  -4   7  -9   -0.05    0.21
  -4  -8   9   -0.05    0.19
  -4  -8   9    0.01    0.24
  -3  -8   9    0.13    0.16
  -3  -8   9    0.17    0.21
   3   8  -9   -0.08    0.17
  -2  -8   9    0.14    0.15
  -2  -8   9   -0.13    0.14
   2   8  -9    0.07    0.17
  -1  -8   9    8.13    0.58
  -1  -8   9    8.68    0.58
   1   8  -9    8.86    0.65
   0  -8  -9    0.38    0.17
   0  -8   9    0.42    0.20
   0  -8   9    0.81    0.23
   0  -8  -9    0.38    0.12
   0   8  -9    0.33    0.19
   1  -8   9    1.78    0.30
  -1  -8  -9    1.73    0.28
  -1  -8  -9    1.71    0.30
  -1  -8  -9    1.71    0.31
  -2  -8  -9    0.28    0.18
  -2  -8  -9    0.24    0.17
  -2  -8  -9    0.45    0.24
  -2   8  -9    0.53    0.27
  -3  -8  -9    1.20    0.32
  -3  -8  -9    2.09    0.39
  -3  -8  -9    1.87    0.40
   3   8   9    1.70    0.37
  -3  -9   9   -0.03    0.18
  -3  -9   9    0.13    0.19
   3   9  -9    0.00    0.22
  -2  -9   9    0.31    0.23
  -2  -9   9   -0.05    0.13
   2   9  -9    0.37    0.26
  -1  -9   9    1.92    0.36
   1  -9  -9    2.11    0.33
  -1  -9   9    3.09    0.45
   1   9  -9    2.48    0.44
   0  -9   9    0.32    0.19
   0  -9  -9    0.32    0.17
   0  -9  -9    0.37    0.13
   0  -9   9    0.55    0.21
   0   9  -9    0.43    0.25
   1  -9   9    0.24    0.16
  -1  -9  -9    0.36    0.20
  -1  -9  -9    0.71    0.21
  -1   9  -9    0.42    0.26
  -2  -9  -9    0.24    0.20
  -2  -9  -9   -0.01    0.13
  -2   9  -9    0.14    0.22
  -3  -9  -9    0.02    0.20
  -3  -9  -9    0.05    0.18
   3   9   9    0.00    0.23
  -3   9  -9    0.02    0.22
  -3 -10   9    0.78    0.32
  -3 -10   9    1.42    0.42
   3  10  -9    0.57    0.34
  -2 -10   9    0.97    0.34
  -2 -10   9    0.38    0.24
   2  10  -9    0.59    0.32
  -1 -10   9    0.12    0.16
   1 -10  -9   -0.06    0.12
  -1 -10   9    0.29    0.22
   1  10  -9    0.23    0.23
   0 -10   9    2.26    0.38
   0 -10  -9    1.65    0.25
   0 -10   9    2.01    0.42
   0 -10  -9    1.66    0.33
   0  10  -9    2.29    0.46
  -1 -10  -9    0.10    0.14
   1 -10   9   -0.03    0.13
  -1 -10  -9    0.06    0.21
  -1  10  -9   -0.15    0.16
  -2 -10  -9    0.39    0.25
  -2  10  -9    0.33    0.27
  -3 -10  -9    0.69    0.32
  -3 -10  -9    1.32    0.39
   3  10   9    0.49    0.35
  -2 -11   9   -0.04    0.21
  -2 -11   9    0.00    0.19
   2  11  -9    0.10    0.29
  -1 -11   9   -0.04    0.26
  -1 -11   9    0.05    0.17
   1 -11  -9   -0.09    0.14
   1  11  -9   -0.08    0.23
   0 -11  -9    0.12    0.13
   0 -11  -9    0.07    0.24
   0 -11   9    0.10    0.19
   0 -11   9    0.36    0.23
   0  11  -9    0.07    0.23
  -1 -11  -9    3.42    0.46
   1 -11   9    2.30    0.39
  -1 -11  -9    2.65    0.46
  -1  11  -9    2.46    0.49
  -2 -11  -9    0.07    0.22
  -2 -11  -9    0.05    0.18
  -2  11  -9   -0.05    0.25
  -1 -12   9    0.46    0.29
   1 -12  -9    0.75    0.31
  -1 -12   9    0.73    0.32
   1  12  -9    0.40    0.38
   0 -12   9    2.91    0.48
   0 -12  -9    3.70    0.55
   0  12  -9    3.14    0.62
   1 -12   9    0.15    0.21
  -1 -12  -9   -0.12    0.19
  -1 -12  -9   -0.14    0.17
  -1  12  -9   -0.01    0.27
  -5   0  10    1.17    0.31
  -4   0  10    0.05    0.13
  -4   0  10   -0.03    0.08
  -3   0  10    1.33    0.24
  -3   0  10    1.46    0.23
  -3   0  10    1.73    0.17
  -2   0  10    5.30    0.33
  -2   0  10    5.34    0.34
   2   0 -10    5.27    0.21
   2   0 -10    5.82    0.21
   2   0 -10    5.16    0.33
  -2   0  10    5.66    0.21
  -1   0  10   54.72    1.50
   1   0 -10   55.79    1.46
  -1   0  10   53.46    1.47
   1   0 -10   55.27    1.46
   1   0 -10   55.74    1.28
   0   0  10   73.98    1.87
   0   0  10   69.75    1.85
   0   0 -10   72.36    1.86
   0   0 -10   71.82    1.85
  -1   0 -10    3.92    0.28
   1   0  10    4.00    0.26
  -1   0 -10    4.23    0.30
  -1   0 -10    4.27    0.30
  -2   0 -10    4.32    0.36
  -2   0 -10    4.51    0.31
  -3   0 -10   27.55    0.94
  -4   0 -10    0.08    0.17
  -4   0 -10    0.19    0.18
  -4   0 -10    0.02    0.12
  -5   0 -10    0.08    0.19
  -5   0 -10   -0.01    0.20
  -5  -1  10    0.19    0.21
  -5  -1  10   -0.06    0.18
  -5   1  10    0.09    0.20
  -4  -1  10    0.05    0.09
  -4  -1  10   -0.15    0.10
  -4   1  10   -0.03    0.11
  -4   1  10   -0.05    0.07
  -3  -1  10    2.79    0.21
  -3  -1  10    2.74    0.37
  -3  -1  10    1.81    0.32
  -3   1  10    2.45    0.30
  -3   1  10    2.65    0.16
  -3   1  10    2.86    0.31
   3   1 -10    2.73    0.22
  -2  -1  10    0.84    0.18
   2  -1 -10    1.07    0.16
  -2  -1  10    1.00    0.13
   2   1 -10    0.92    0.13
   2   1 -10    1.59    0.17
  -2   1  10    1.01    0.17
   2   1 -10    1.02    0.18
  -2   1  10    1.18    0.18
  -1  -1  10    7.88    0.41
   1  -1 -10    6.13    0.32
   1  -1 -10    7.41    0.32
  -1  -1  10    6.56    0.37
   1   1 -10    6.45    0.36
  -1   1  10    7.27    0.37
  -1   1  10    7.23    0.34
   1   1 -10    7.63    0.38
   1   1 -10    7.08    0.28
   0  -1 -10   47.56    1.22
   0  -1  10   44.83    1.31
   0  -1 -10   46.21    1.31
   0  -1 -10   47.94    1.29
   0  -1  10   45.86    1.32
   0   1 -10   47.98    1.33
   0   1  10   48.26    1.32
   0   1 -10   46.27    1.32
  -1  -1 -10    0.07    0.08
   1  -1  10    0.07    0.07
  -1  -1 -10    0.28    0.10
  -1   1 -10    0.14    0.09
   1   1  10    0.02    0.08
  -1   1 -10    0.08    0.07
  -2  -1 -10    3.47    0.39
  -2  -1 -10    3.22    0.27
  -2   1 -10    3.36    0.39
  -2   1 -10    3.33    0.26
   2   1  10    3.32    0.35
  -3  -1 -10    1.98    0.28
  -3  -1 -10    2.08    0.34
  -3   1 -10    1.55    0.23
  -4  -1 -10    6.08    0.43
  -4  -1 -10    4.91    0.59
  -4  -1 -10    5.34    0.62
  -4   1 -10    7.05    0.57
  -4   1 -10    6.40    0.41
  -4   1 -10    5.84    0.66
  -5  -1 -10   -0.17    0.17
  -5  -1 -10   -0.14    0.19
  -5   1 -10    0.11    0.22
  -5   1 -10    0.00    0.20
  -5  -2  10    1.70    0.41
  -5   2  10    0.90    0.26
  -4  -2  10    1.15    0.28
  -4  -2  10    0.53    0.16
  -4   2  10    0.90    0.22
  -4   2  10    0.67    0.11
  -3  -2  10    0.13    0.09
  -3  -2  10    0.08    0.12
  -3   2  10    0.03    0.08
  -3   2  10    0.12    0.18
   3   2 -10   -0.01    0.08
  -2  -2  10    1.44    0.24
   2  -2 -10    1.61    0.17
  -2  -2  10    2.01    0.28
  -2  -2  10    1.66    0.19
   2   2 -10    1.62    0.21
   2   2 -10    1.83    0.21
  -2   2  10    1.70    0.19
  -2   2  10    1.53    0.20
  -1  -2  10    1.74    0.23
   1  -2 -10    1.76    0.08
  -1  -2  10    2.00    0.26
   1  -2 -10    2.02    0.15
  -1  -2  10    1.99    0.16
   1  -2 -10    1.62    0.18
   1   2 -10    1.55    0.22
  -1   2  10    1.85    0.22
   1   2 -10    1.45    0.21
  -1   2  10    1.83    0.18
   1   2 -10    1.89    0.16
   0  -2  10    1.09    0.18
   0  -2 -10    1.39    0.17
   0  -2  10    1.53    0.22
   0  -2 -10    1.08    0.17
   0  -2 -10    1.55    0.20
   0   2 -10    1.28    0.17
   0   2 -10    1.27    0.20
   0   2 -10    1.40    0.20
   0   2  10    1.56    0.22
   0   2  10    1.38    0.16
  -1  -2 -10    0.64    0.16
  -1  -2 -10    1.28    0.20
   1  -2  10    1.17    0.17
   1   2  10    1.16    0.18
  -1   2 -10    1.21    0.20
   1   2  10    1.08    0.19
  -2  -2 -10    0.93    0.19
  -2  -2 -10    1.04    0.23
  -2   2 -10    1.40    0.21
   2   2  10    1.22    0.18
  -3  -2 -10    4.61    0.51
  -3  -2 -10    4.78    0.37
  -3  -2 -10    4.74    0.52
  -3   2 -10    5.37    0.62
  -4  -2 -10    6.67    0.71
  -4  -2 -10    7.04    0.74
  -4  -2 -10    6.72    0.48
  -4   2 -10    6.91    0.73
  -4   2 -10    6.52    0.42
  -4   2 -10    7.17    0.57
  -5  -3  10    0.74    0.24
  -5  -3  10    0.42    0.27
  -5   3  10    0.63    0.23
  -4  -3  10    0.40    0.16
  -4  -3  10    0.52    0.26
  -4   3  10    0.84    0.20
  -3  -3  10    4.73    0.62
  -3  -3  10    5.11    0.34
  -3   3  10    3.44    0.29
   3   3 -10    4.12    0.18
  -3   3  10    4.60    0.29
  -2  -3  10   10.82    0.48
  -2  -3  10   10.47    0.58
   2  -3 -10   10.22    0.36
  -2   3  10   10.67    0.39
   2   3 -10   10.03    0.43
   2   3 -10   11.27    0.52
  -2   3  10    9.61    0.52
   1  -3 -10    3.53    0.18
  -1  -3  10    3.62    0.36
  -1  -3  10    3.78    0.30
  -1  -3  10    3.24    0.24
   1  -3 -10    3.40    0.23
   1  -3 -10    3.54    0.17
   1   3 -10    3.78    0.25
   1   3 -10    3.85    0.29
   1   3 -10    3.95    0.32
  -1   3  10    3.17    0.26
  -1   3  10    3.90    0.18
   0  -3  10   37.02    1.17
   0  -3  10   38.55    1.20
   0  -3 -10   38.65    1.14
   0  -3 -10   37.07    1.07
   0   3 -10   38.03    1.11
   0   3 -10   37.19    1.15
   0   3  10   38.34    1.07
   0   3 -10   39.50    1.21
  -1  -3 -10   -0.02    0.07
  -1  -3 -10   -0.04    0.06
   1  -3  10    0.07    0.08
  -1   3 -10    0.11    0.09
   1   3  10   -0.02    0.07
  -1   3 -10    0.11    0.09
  -2  -3 -10    3.30    0.36
  -2  -3 -10    3.39    0.40
  -2   3 -10    3.53    0.35
   2   3  10    3.81    0.29
  -3  -3 -10   -0.01    0.10
  -3  -3 -10    0.01    0.11
  -3  -3 -10    0.05    0.12
  -3   3 -10   -0.05    0.10
  -3   3 -10   -0.06    0.10
  -4  -3 -10    1.39    0.34
  -4  -3 -10    1.39    0.28
  -4  -3 -10    1.20    0.32
  -4   3 -10    1.18    0.30
  -4   3 -10    1.33    0.25
  -4  -4  10   16.83    1.14
  -4  -4  10   18.25    0.85
  -4   4  10   19.80    0.71
  -3  -4  10   19.88    0.83
  -3  -4  10   20.98    1.01
   3   4 -10   19.67    0.67
  -3   4  10   20.44    0.76
  -3   4  10   20.72    0.55
   3   4 -10   20.87    0.72
  -2  -4  10    1.24    0.21
  -2  -4  10    1.24    0.26
   2   4 -10    1.26    0.19
  -2   4  10    1.10    0.11
   2   4 -10    1.21    0.23
   2   4 -10    1.21    0.23
  -2   4  10    0.94    0.18
  -1  -4  10   35.56    1.09
   1  -4 -10   35.31    1.00
   1  -4 -10   33.33    0.93
   1  -4 -10   35.49    0.84
  -1  -4  10   33.50    1.17
   1   4 -10   33.90    1.08
   1   4 -10   34.87    1.19
  -1   4  10   34.43    0.94
  -1   4  10   33.85    1.08
   0  -4  10   38.52    1.26
   0  -4 -10   41.10    1.17
   0  -4 -10   40.33    1.21
   0   4  10   41.41    1.26
   0   4 -10   41.17    1.31
   0   4  10   38.22    1.15
   0   4 -10   41.06    1.25
   0   4 -10   39.35    1.20
  -1  -4 -10   34.93    1.17
   1  -4  10   34.54    1.17
  -1  -4 -10   35.67    1.16
  -1   4 -10   34.33    1.15
  -1   4 -10   35.29    1.16
   1   4  10   34.33    1.14
  -2  -4 -10    9.98    0.56
  -2  -4 -10   10.26    0.61
  -2  -4 -10   10.26    0.59
   2   4  10    9.09    0.51
  -2   4 -10   10.43    0.52
  -3  -4 -10   -0.04    0.12
  -3  -4 -10    0.01    0.11
  -3  -4 -10    0.05    0.12
   3   4  10   -0.04    0.07
   3   4  10   -0.02    0.08
  -3   4 -10    0.02    0.11
  -4  -4 -10   -0.04    0.14
  -4  -4 -10    0.05    0.16
  -4  -4 -10    0.15    0.18
  -4   4 -10    0.40    0.26
  -4   4 -10   -0.08    0.14
  -4  -5  10    1.61    0.39
  -4  -5  10    1.35    0.28
  -3  -5  10    8.73    0.64
  -3  -5  10    9.83    0.56
   3   5 -10    8.67    0.49
  -3   5  10    8.51    0.33
   3   5 -10    9.09    0.51
  -2  -5  10    3.96    0.33
  -2  -5  10    4.21    0.47
   2   5 -10    4.33    0.46
  -2   5  10    4.01    0.23
  -1  -5  10   -0.02    0.10
   1  -5 -10   -0.05    0.06
   1  -5 -10    0.11    0.08
  -1  -5  10    0.03    0.09
  -1   5  10    0.00    0.06
   1   5 -10    0.17    0.14
   0  -5 -10   25.07    0.89
   0  -5 -10   25.09    0.88
   0  -5  10   24.74    0.96
   0  -5 -10   25.64    0.79
   0   5 -10   25.68    0.94
   0   5 -10   25.81    1.01
   0   5  10   25.83    0.88
  -1  -5 -10    1.46    0.22
  -1  -5 -10    1.35    0.25
   1  -5  10    1.33    0.23
  -1  -5 -10    0.95    0.20
  -1   5 -10    1.35    0.24
  -1   5 -10    1.49    0.25
  -2  -5 -10    0.11    0.14
  -2  -5 -10    0.13    0.14
  -2  -5 -10    0.04    0.11
  -2   5 -10    0.05    0.11
  -3  -5 -10    0.56    0.23
  -3  -5 -10    0.44    0.23
  -3  -5 -10    0.37    0.18
   3   5  10    0.57    0.17
  -3   5 -10    1.12    0.25
   3   5  10    0.65    0.20
  -4  -5 -10    0.30    0.23
  -4  -5 -10    0.41    0.21
  -4  -5 -10    0.21    0.22
  -4   5 -10    0.26    0.20
  -4   5 -10    0.41    0.25
  -4  -6  10    0.42    0.21
  -4  -6  10    0.25    0.26
  -3  -6  10   -0.06    0.10
  -3  -6  10    0.17    0.18
  -3   6  10   -0.04    0.07
   3   6 -10    0.13    0.16
  -2  -6  10   -0.09    0.09
  -2  -6  10    0.00    0.09
  -2   6  10   -0.04    0.07
   2   6 -10    0.01    0.13
   1  -6 -10    2.75    0.28
  -1  -6  10    1.92    0.29
  -1  -6  10    1.73    0.31
  -1   6  10    2.58    0.29
   1   6 -10    1.87    0.32
   0  -6  10    0.21    0.13
   0  -6 -10    0.37    0.14
   0  -6  10    0.43    0.18
   0  -6 -10    0.60    0.12
   0  -6 -10    0.19    0.11
   0   6 -10    0.19    0.22
  -1  -6 -10    0.54    0.19
   1  -6  10    0.57    0.18
  -1  -6 -10    0.35    0.15
  -1  -6 -10    0.42    0.15
  -1   6 -10    0.64    0.20
  -2  -6 -10    0.47    0.21
  -2  -6 -10    0.35    0.17
  -2  -6 -10    0.07    0.12
  -2   6 -10    0.25    0.16
  -3  -6 -10    1.82    0.36
  -3  -6 -10    1.53    0.30
  -3  -6 -10    2.04    0.41
   3   6  10    1.79    0.35
  -3   6 -10    1.49    0.30
  -4  -6 -10    1.04    0.35
  -4  -6 -10    0.57    0.29
  -4  -6 -10    1.09    0.30
  -4   6 -10    0.94    0.33
  -4   6 -10    1.11    0.30
  -4  -7  10    0.17    0.19
  -4  -7  10    0.33    0.26
  -3  -7  10    0.00    0.13
   3   7 -10   -0.11    0.14
  -2  -7  10    1.57    0.28
  -2  -7  10    1.00    0.27
   2   7 -10    1.63    0.33
  -2   7  10    1.20    0.21
  -1  -7  10   -0.09    0.08
  -1  -7  10    0.03    0.12
   1  -7 -10    0.02    0.09
   0  -7 -10    4.26    0.28
   0  -7 -10    4.45    0.53
   0  -7  10    4.14    0.46
   0  -7 -10    4.73    0.36
   0   7 -10    4.49    0.51
  -1  -7 -10    2.80    0.34
   1  -7  10    3.03    0.38
  -1  -7 -10    1.55    0.29
  -1  -7 -10    2.89    0.41
  -1   7 -10    2.21    0.38
  -2  -7 -10   12.98    0.81
  -2  -7 -10   13.66    0.73
  -2  -7 -10   13.66    0.76
  -2   7 -10   13.82    0.74
  -3  -7 -10    4.20    0.58
  -3  -7 -10    3.61    0.53
  -3  -7 -10    3.61    0.49
   3   7  10    4.13    0.56
  -3   7 -10    3.82    0.49
  -4  -7 -10   -0.06    0.18
  -4  -7 -10   -0.02    0.21
  -4  -7 -10    0.09    0.20
  -4   7 -10    0.03    0.22
  -4  -8  10   -0.10    0.17
  -4  -8  10   -0.06    0.19
  -3  -8  10    0.05    0.17
  -3  -8  10   -0.03    0.18
   3   8 -10   -0.04    0.18
  -2  -8  10    0.73    0.26
  -2  -8  10    0.30    0.17
   2   8 -10    0.35    0.23
  -1  -8  10    0.05    0.13
  -1  -8  10   -0.07    0.08
   1   8 -10    0.15    0.18
   0  -8  10    0.12    0.13
   0  -8  10    0.01    0.11
   0  -8 -10    0.38    0.17
   0  -8 -10    0.18    0.11
   0   8 -10    0.11    0.17
  -1  -8 -10   16.31    0.85
   1  -8  10   14.91    0.76
  -1  -8 -10   15.42    0.73
  -1  -8 -10   13.75    0.73
  -1   8 -10   14.61    0.84
  -2  -8 -10    1.37    0.31
  -2  -8 -10    1.77    0.37
  -2  -8 -10    1.58    0.30
  -2   8 -10    1.57    0.39
  -3  -8 -10    1.79    0.42
  -3  -8 -10    1.02    0.32
  -3  -8 -10    1.07    0.29
  -3   8 -10    1.09    0.32
   3   8  10    1.04    0.31
  -3  -9  10    0.27    0.25
  -3  -9  10    0.30    0.22
   3   9 -10    0.71    0.32
  -2  -9  10    2.38    0.41
  -2  -9  10    2.51    0.45
   2   9 -10    2.67    0.47
  -1  -9  10   -0.01    0.13
   1  -9 -10    0.09    0.12
  -1  -9  10    0.00    0.13
   1   9 -10    0.30    0.24
   0  -9  10    5.82    0.68
   0  -9 -10    5.84    0.46
   0  -9 -10    5.18    0.35
   0  -9  10    5.45    0.59
   0   9 -10    5.37    0.63
  -1  -9 -10   -0.01    0.13
   1  -9  10   -0.07    0.10
  -1  -9 -10    0.03    0.13
  -1   9 -10    0.15    0.21
  -2  -9 -10    0.42    0.24
  -2  -9 -10    0.18    0.17
  -2   9 -10    0.33    0.24
  -3  -9 -10    0.12    0.22
  -3  -9 -10    0.32    0.25
  -3   9 -10    0.15    0.25
   3   9  10    0.32    0.28
  -3 -10  10    0.27    0.28
  -3 -10  10    0.58    0.30
   3  10 -10    0.19    0.29
  -2 -10  10    3.02    0.52
  -2 -10  10    3.68    0.52
   2  10 -10    3.00    0.52
  -1 -10  10   -0.03    0.15
   1 -10 -10    0.00    0.13
  -1 -10  10    0.23    0.20
   1  10 -10   -0.03    0.20
   0 -10  10    0.77    0.25
   0 -10 -10    0.90    0.25
   0 -10 -10    1.04    0.20
   0  10 -10    0.31    0.26
  -1 -10 -10    0.23    0.18
  -1  10 -10    0.20    0.25
  -2 -10 -10    1.05    0.46
  -2 -10 -10    1.42    0.37
  -2  10 -10    1.47    0.40
  -3 -10 -10    1.60    0.42
  -3 -10 -10    1.05    0.35
  -3  10 -10    2.06    0.50
  -2 -11  10    1.77    0.43
  -2 -11  10    1.33    0.37
   2  11 -10    0.97    0.40
  -1 -11  10    1.38    0.36
  -1 -11  10    0.89    0.30
   1 -11 -10    1.90    0.37
   1  11 -10    1.34    0.41
   0 -11  10    2.61    0.42
   0 -11 -10    2.65    0.47
   0  11 -10    2.43    0.53
  -1 -11 -10    0.16    0.18
  -1 -11 -10    0.21    0.22
   1 -11  10   -0.05    0.16
  -1  11 -10    0.31    0.29
  -2 -11 -10    0.44    0.30
  -2 -11 -10    0.91    0.31
  -2  11 -10    0.80    0.38
  -1 -12  10    9.55    0.96
  -1 -12  10    8.54    0.89
   1 -12 -10    9.69    0.71
   1  12 -10    8.57    0.99
   0 -12 -10    1.21    0.34
   0 -12  10    0.78    0.30
   0  12 -10    1.51    0.45
  -1 -12 -10    0.76    0.29
  -1 -12 -10    0.19    0.23
   1 -12  10    0.71    0.28
  -1  12 -10    0.20    0.32
  -5   0  11   -0.04    0.18
  -4   0  11   -0.10    0.12
  -4   0  11    0.00    0.07
  -3   0  11    0.07    0.12
  -3   0  11   -0.02    0.09
  -2   0  11    0.01    0.07
   2   0 -11    0.03    0.07
   2   0 -11    0.05    0.03
  -2   0  11    0.01    0.03
   2   0 -11    0.01    0.05
  -1   0  11    0.02    0.07
   1   0 -11   -0.07    0.05
   1   0 -11    0.03    0.07
   1   0 -11    0.00    0.03
  -1   0  11    0.04    0.07
   0   0  11   -0.01    0.08
   0   0 -11   -0.02    0.06
   0   0 -11    0.04    0.08
   0   0  11    0.04    0.06
  -1   0 -11   -0.08    0.05
  -1   0 -11    0.08    0.08
   1   0  11   -0.06    0.06
  -1   0 -11   -0.04    0.07
   2   0  11   -0.03    0.04
  -2   0 -11   -0.03    0.07
  -2   0 -11    0.22    0.12
  -3   0 -11   -0.02    0.10
  -4   0 -11    0.04    0.15
  -4   0 -11    0.17    0.15
  -4   0 -11    0.05    0.14
  -5   0 -11    0.09    0.24
  -5   0 -11   -0.08    0.19
  -5  -1  11    0.30    0.24
  -5   1  11    0.63    0.26
  -4  -1  11    1.55    0.22
  -4  -1  11    1.21    0.27
  -4   1  11    1.45    0.19
  -4   1  11    1.25    0.27
  -3  -1  11    2.05    0.32
  -3  -1  11    1.78    0.20
  -3   1  11    1.55    0.24
   3   1 -11    2.27    0.23
  -3   1  11    1.72    0.25
  -3   1  11    1.77    0.10
   2  -1 -11    2.63    0.21
  -2  -1  11    3.38    0.36
  -2  -1  11    2.57    0.20
   2  -1 -11    2.72    0.12
  -2  -1  11    2.69    0.31
  -2   1  11    2.35    0.25
   2   1 -11    2.49    0.17
   2   1 -11    2.92    0.31
   2   1 -11    2.46    0.20
  -2   1  11    2.18    0.26
  -1  -1  11   29.35    0.97
   1  -1 -11   29.86    0.71
  -1  -1  11   29.44    0.97
   1  -1 -11   29.84    0.91
   1  -1 -11   29.80    0.88
   1  -1 -11   30.93    0.70
  -1   1  11   30.39    0.91
  -1   1  11   29.60    0.95
   1   1 -11   30.04    0.81
   1   1 -11   29.01    0.94
   1   1 -11   29.23    0.95
   0  -1 -11    1.22    0.16
   0  -1 -11    1.33    0.18
   0  -1 -11    1.18    0.18
   0  -1  11    1.44    0.21
   0  -1  11    1.61    0.23
   0   1 -11    1.14    0.18
   0   1 -11    1.85    0.24
   0   1  11    1.51    0.21
  -1  -1 -11    0.15    0.09
  -1  -1 -11    0.02    0.08
   1  -1  11    0.07    0.08
   1   1  11    0.01    0.08
  -1   1 -11    0.05    0.08
  -1   1 -11    0.15    0.10
  -2  -1 -11   -0.05    0.08
  -2  -1 -11    0.01    0.09
  -2   1 -11   -0.08    0.06
   2   1  11    0.02    0.06
  -2   1 -11    0.22    0.13
  -3  -1 -11   14.25    0.77
  -3  -1 -11   12.24    0.60
  -3   1 -11   12.04    0.72
  -3   1 -11   12.67    0.58
  -4  -1 -11    2.97    0.47
  -4  -1 -11    2.24    0.32
  -4   1 -11    2.01    0.38
  -4   1 -11    2.75    0.35
  -4   1 -11    2.80    0.49
  -5  -2  11    0.53    0.26
  -5  -2  11    0.17    0.24
  -5   2  11    0.14    0.20
  -4  -2  11    0.78    0.26
  -4  -2  11    0.72    0.17
  -4   2  11    0.23    0.15
  -3  -2  11    2.07    0.24
  -3  -2  11    1.41    0.28
  -3   2  11    1.54    0.23
  -3   2  11    1.25    0.22
  -2  -2  11    3.73    0.39
   2  -2 -11    4.61    0.25
  -2  -2  11    4.31    0.35
  -2  -2  11    4.08    0.25
  -2   2  11    4.19    0.34
   2   2 -11    4.06    0.29
   2   2 -11    4.27    0.26
  -2   2  11    4.49    0.27
  -1  -2  11    6.73    0.40
   1  -2 -11    7.26    0.35
  -1  -2  11    6.65    0.41
   1  -2 -11    7.27    0.23
  -1  -2  11    7.12    0.33
   1  -2 -11    7.17    0.31
  -1   2  11    7.61    0.40
   1   2 -11    6.66    0.40
   1   2 -11    7.80    0.34
  -1   2  11    7.46    0.33
   1   2 -11    7.63    0.42
   0  -2 -11   57.59    1.53
   0  -2  11   54.93    1.58
   0  -2 -11   58.07    1.57
   0  -2 -11   57.88    1.47
   0  -2  11   56.56    1.60
   0   2 -11   55.78    1.50
   0   2  11   56.34    1.57
   0   2 -11   56.83    1.58
   0   2 -11   57.07    1.61
   0   2  11   55.49    1.46
  -1  -2 -11   14.74    0.63
   1  -2  11   14.50    0.56
  -1  -2 -11   15.17    0.63
  -1   2 -11   14.52    0.64
  -1   2 -11   15.07    0.62
   1   2  11   14.35    0.62
   1   2  11   14.39    0.60
  -2  -2 -11    0.04    0.10
   2   2  11    0.08    0.09
  -2   2 -11    0.06    0.09
  -3  -2 -11    4.93    0.54
  -3  -2 -11    4.51    0.37
  -3   2 -11    4.24    0.50
  -3   2 -11    5.20    0.35
  -4  -2 -11    1.45    0.29
  -4  -2 -11    0.69    0.27
  -4  -2 -11    1.79    0.38
  -4   2 -11    1.58    0.28
  -4   2 -11    1.71    0.37
  -5  -3  11    0.01    0.16
  -5  -3  11   -0.12    0.18
  -4  -3  11    0.32    0.16
  -4  -3  11    0.52    0.23
  -4   3  11    0.78    0.19
  -3  -3  11   13.38    0.58
  -3  -3  11   12.50    0.73
  -3   3  11   12.40    0.57
  -3   3  11   12.82    0.52
   3   3 -11   12.64    0.42
  -2  -3  11    2.95    0.24
   2  -3 -11    2.78    0.17
  -2  -3  11    2.19    0.31
  -2   3  11    3.06    0.32
  -2   3  11    2.32    0.27
   2   3 -11    2.32    0.29
   1  -3 -11   15.37    0.45
  -1  -3  11   15.13    0.67
   1  -3 -11   15.27    0.48
   1  -3 -11   16.57    0.58
  -1  -3  11   15.98    0.69
  -1  -3  11   15.85    0.59
  -1   3  11   15.10    0.46
  -1   3  11   15.30    0.62
   1   3 -11   14.77    0.58
   1   3 -11   15.69    0.69
   1   3 -11   15.26    0.66
   0  -3  11    0.10    0.11
   0  -3  11    0.04    0.08
   0  -3 -11    0.05    0.06
   0  -3 -11   -0.02    0.06
   0  -3 -11    0.04    0.07
   0   3  11   -0.07    0.07
   0   3  11   -0.01    0.05
   0   3 -11   -0.03    0.07
   0   3 -11    0.03    0.08
  -1  -3 -11    5.40    0.36
  -1  -3 -11    4.62    0.34
   1  -3  11    4.42    0.35
   1   3  11    5.30    0.35
  -1   3 -11    5.20    0.36
   1   3  11    5.48    0.37
  -1   3 -11    4.49    0.35
  -2  -3 -11    3.60    0.43
  -2  -3 -11    2.89    0.35
  -2   3 -11    3.34    0.34
   2   3  11    2.53    0.31
  -3  -3 -11    0.04    0.12
  -3  -3 -11    0.10    0.14
  -3   3 -11    0.06    0.12
  -3   3 -11    0.07    0.11
  -4  -3 -11    0.08    0.17
  -4  -3 -11    0.09    0.17
  -4  -3 -11    0.18    0.18
  -4   3 -11    0.13    0.16
  -4   3 -11    0.32    0.23
  -4  -4  11    0.13    0.20
  -4   4  11    0.44    0.14
  -3  -4  11    3.74    0.50
  -3  -4  11    4.22    0.34
   3   4 -11    4.36    0.28
   3   4 -11    4.19    0.30
  -2  -4  11    4.44    0.32
  -2  -4  11    3.59    0.43
  -2   4  11    3.86    0.16
  -2   4  11    4.01    0.32
   2   4 -11    3.75    0.40
  -1  -4  11    0.90    0.18
  -1  -4  11    1.17    0.22
   1  -4 -11    1.04    0.13
   1  -4 -11    1.21    0.17
   1   4 -11    0.77    0.19
  -1   4  11    0.97    0.20
   1   4 -11    1.11    0.20
  -1   4  11    1.14    0.14
   0  -4  11    0.59    0.16
   0  -4 -11    0.07    0.08
   0  -4 -11    0.31    0.11
   0   4 -11    0.43    0.13
   0   4 -11    0.03    0.09
   0   4  11    0.13    0.08
   0   4 -11    0.08    0.08
   0   4  11    0.16    0.11
  -1  -4 -11    0.00    0.09
   1  -4  11    0.27    0.11
  -1  -4 -11    0.05    0.10
  -1   4 -11    0.03    0.10
   1   4  11   -0.02    0.10
  -1   4 -11    0.06    0.11
  -2  -4 -11    2.26    0.36
  -2  -4 -11    2.37    0.32
  -2  -4 -11    2.13    0.34
  -2   4 -11    1.74    0.27
   2   4  11    2.25    0.30
  -3  -4 -11    0.15    0.17
  -3  -4 -11    0.00    0.11
  -3  -4 -11   -0.03    0.14
   3   4  11    0.06    0.09
  -3   4 -11    0.04    0.12
   3   4  11    0.02    0.10
  -4  -4 -11    0.02    0.16
  -4  -4 -11    0.26    0.23
  -4  -4 -11    0.09    0.20
  -4   4 -11   -0.11    0.15
  -4   4 -11    0.08    0.16
  -4  -5  11    1.08    0.34
  -4  -5  11    0.45    0.20
  -3  -5  11    0.44    0.22
  -3  -5  11    0.53    0.17
   3   5 -11    0.40    0.17
   3   5 -11    0.13    0.13
  -2  -5  11   -0.03    0.11
  -2  -5  11    0.10    0.11
  -2   5  11    0.19    0.07
  -1  -5  11    2.36    0.33
   1  -5 -11    3.33    0.24
  -1  -5  11    3.03    0.35
   1  -5 -11    3.19    0.22
   1  -5 -11    2.80    0.12
   1  -5 -11    2.73    0.13
  -1   5  11    2.70    0.21
   1   5 -11    3.21    0.40
   0  -5 -11    0.23    0.09
   0  -5 -11    0.12    0.10
   0  -5  11    0.27    0.14
   0  -5 -11    0.05    0.09
   0   5 -11    0.32    0.15
   0   5  11    0.23    0.11
  -1  -5 -11    3.59    0.37
  -1  -5 -11    2.92    0.36
   1  -5  11    2.49    0.33
  -1   5 -11    2.18    0.32
  -2  -5 -11   -0.05    0.09
  -2  -5 -11   -0.02    0.10
  -2  -5 -11   -0.08    0.11
  -2   5 -11    0.22    0.14
  -3  -5 -11    0.22    0.15
  -3  -5 -11    0.16    0.18
  -3  -5 -11    0.01    0.13
  -3   5 -11    0.09    0.14
   3   5  11    0.04    0.15
   3   5  11    0.09    0.12
  -4  -5 -11    1.32    0.36
  -4  -5 -11    1.02    0.28
  -4  -5 -11    0.83    0.31
  -4   5 -11    0.87    0.27
  -4   5 -11    0.78    0.29
  -4  -6  11    1.03    0.27
  -4  -6  11    0.64    0.30
  -3  -6  11    0.21    0.19
  -3  -6  11    0.37    0.18
   3   6 -11    0.41    0.18
  -3   6  11    0.56    0.11
  -2  -6  11    1.45    0.28
  -2  -6  11    1.31    0.30
   2   6 -11    1.25    0.28
  -2   6  11    0.99    0.16
   1  -6 -11    0.10    0.09
  -1  -6  11    0.20    0.14
  -1  -6  11    0.51    0.20
   1   6 -11    0.14    0.15
  -1   6  11    0.17    0.10
   0  -6 -11    1.38    0.23
   0  -6 -11    1.86    0.28
   0  -6 -11    1.86    0.22
   0  -6  11    1.99    0.31
   0   6 -11    1.66    0.31
  -1  -6 -11    0.23    0.15
   1  -6  11    0.16    0.12
  -1  -6 -11    0.10    0.11
  -1  -6 -11    0.05    0.10
  -1   6 -11    0.07    0.13
  -2  -6 -11    4.20    0.49
  -2  -6 -11    4.52    0.54
  -2  -6 -11    3.71    0.42
  -2   6 -11    4.45    0.49
  -3  -6 -11    0.14    0.17
  -3  -6 -11   -0.16    0.15
  -3  -6 -11    0.02    0.16
  -3   6 -11   -0.02    0.14
   3   6  11    0.12    0.15
  -4  -6 -11   -0.06    0.17
  -4  -6 -11    0.19    0.21
  -4  -6 -11    0.03    0.18
  -4   6 -11   -0.01    0.21
  -4   6 -11    0.31    0.20
  -4  -7  11   -0.02    0.23
  -4  -7  11   -0.07    0.15
  -3  -7  11    1.11    0.31
  -3  -7  11    1.84    0.33
   3   7 -11    1.53    0.32
  -3   7  11    1.26    0.26
  -2  -7  11    5.41    0.61
  -2  -7  11    5.55    0.46
  -2   7  11    5.97    0.36
   2   7 -11    5.56    0.62
  -1  -7  11    0.93    0.23
   1  -7 -11    0.84    0.18
   1   7 -11    0.96    0.28
   0  -7 -11    0.32    0.14
   0  -7  11    0.37    0.18
   0  -7 -11    0.40    0.12
   0  -7  11    0.31    0.17
   0   7 -11    0.64    0.23
  -1  -7 -11    0.03    0.10
   1  -7  11    0.12    0.14
  -1   7 -11    0.06    0.15
  -2  -7 -11    1.19    0.31
  -2  -7 -11    1.07    0.27
  -2  -7 -11    0.34    0.18
  -2   7 -11    0.94    0.25
  -3  -7 -11    4.98    0.56
  -3  -7 -11    3.36    0.50
  -3  -7 -11    4.83    0.63
   3   7  11    4.78    0.53
  -3   7 -11    4.56    0.55
  -4  -7 -11    0.05    0.21
  -4  -7 -11    0.04    0.23
  -4  -7 -11    0.03    0.20
  -4   7 -11    0.28    0.27
  -4  -8  11    0.64    0.26
  -4  -8  11    0.59    0.34
  -3  -8  11    2.36    0.45
  -3  -8  11    0.97    0.33
   3   8 -11    1.79    0.39
  -2  -8  11    1.00    0.29
  -2  -8  11    0.88    0.25
   2   8 -11    0.64    0.26
  -1  -8  11    0.15    0.15
  -1  -8  11    0.18    0.15
   1   8 -11    0.19    0.20
   0  -8  11    1.50    0.30
   0  -8  11    1.29    0.29
   0  -8 -11    0.97    0.17
   0  -8 -11    0.94    0.23
   0   8 -11    1.68    0.37
   1  -8  11    0.78    0.22
  -1  -8 -11    0.25    0.15
  -1  -8 -11    0.71    0.21
  -1  -8 -11    0.76    0.23
  -1   8 -11    0.35    0.20
  -2  -8 -11    1.12    0.31
  -2  -8 -11    0.79    0.22
  -2  -8 -11    0.86    0.26
  -2   8 -11    0.45    0.22
  -3  -8 -11    1.71    0.41
  -3  -8 -11    1.23    0.30
  -3  -8 -11    2.05    0.40
   3   8  11    1.20    0.33
  -3   8 -11    1.51    0.37
  -3  -9  11    0.00    0.21
  -3  -9  11   -0.07    0.17
  -2  -9  11    1.48    0.37
   2   9 -11    2.29    0.45
   1  -9 -11   -0.04    0.10
  -1  -9  11   -0.01    0.15
  -1  -9  11    0.14    0.18
   1   9 -11   -0.09    0.14
   0  -9  11    0.70    0.23
   0  -9 -11    0.86    0.17
   0  -9 -11    0.52    0.20
   0   9 -11    0.46    0.24
   1  -9  11    1.90    0.34
  -1  -9 -11    2.33    0.40
  -1  -9 -11    2.17    0.33
  -1   9 -11    1.86    0.41
  -2  -9 -11   -0.03    0.16
  -2  -9 -11    0.01    0.15
  -2  -9 -11   -0.11    0.15
  -2   9 -11   -0.13    0.15
  -3  -9 -11    3.74    0.62
  -3  -9 -11    3.56    0.55
  -3   9 -11    3.35    0.55
  -3 -10  11   -0.04    0.19
  -3 -10  11    0.13    0.26
   3  10 -11    0.07    0.27
  -2 -10  11   -0.02    0.15
  -2 -10  11    0.18    0.22
   2  10 -11   -0.14    0.20
   1 -10 -11    0.08    0.15
  -1 -10  11    0.12    0.18
  -1 -10  11    0.19    0.19
   1  10 -11   -0.12    0.19
   0 -10  11    0.00    0.15
   0 -10 -11    0.16    0.16
   0 -10 -11    0.26    0.14
  -1 -10 -11    0.32    0.25
  -1 -10 -11    0.17    0.17
   1 -10  11   -0.04    0.14
  -1  10 -11    0.31    0.26
  -2 -10 -11    1.24    0.37
  -2 -10 -11    1.02    0.30
  -3 -10 -11    0.37    0.30
  -3 -10 -11   -0.01    0.22
   3  10  11    0.26    0.31
  -3  10 -11   -0.01    0.27
  -2 -11  11    0.46    0.30
  -2 -11  11    0.31    0.26
   2  11 -11    0.56    0.35
   1 -11 -11    0.14    0.17
  -1 -11  11   -0.13    0.13
  -1 -11  11   -0.17    0.16
   1  11 -11    0.03    0.26
   0 -11  11    0.34    0.21
   0 -11 -11   -0.03    0.16
   0 -11 -11   -0.05    0.10
   0  11 -11    0.24    0.28
   1 -11  11    3.26    0.47
  -1 -11 -11    3.38    0.53
  -1 -11 -11    3.03    0.43
  -1  11 -11    2.39    0.52
  -2 -11 -11    0.67    0.32
  -2 -11 -11    0.06    0.22
  -2  11 -11    0.47    0.34
  -1 -12  11   -0.04    0.22
  -1 -12  11   -0.01    0.19
   1 -12 -11    0.07    0.20
   1  12 -11   -0.15    0.25
   0 -12  11    0.21    0.27
   0 -12 -11    0.04    0.12
   0 -12 -11    0.01    0.20
   0  12 -11    0.22    0.33
  -1 -12 -11    0.12    0.23
   1 -12  11    0.27    0.25
  -1 -12 -11    0.53    0.27
  -1  12 -11    0.26    0.32
  -5   0  12    1.57    0.36
  -4   0  12    0.63    0.21
  -4   0  12    0.78    0.13
  -3   0  12    2.11    0.31
  -3   0  12    2.07    0.14
  -2   0  12    0.04    0.09
   2   0 -12    0.16    0.10
   2   0 -12   -0.05    0.05
   2   0 -12   -0.02    0.03
  -2   0  12    0.04    0.10
  -1   0  12   81.84    2.19
   1   0 -12   83.64    2.13
   1   0 -12   84.03    1.93
  -1   0  12   86.19    2.18
   1   0 -12   84.20    2.15
   0   0  12    8.13    0.43
   0   0  12    8.18    0.43
   0   0 -12    7.52    0.41
   0   0 -12    8.51    0.42
  -1   0 -12    8.01    0.44
  -1   0 -12    7.36    0.44
  -1   0 -12    7.69    0.42
   1   0  12    7.56    0.40
  -2   0 -12    2.12    0.28
  -2   0 -12    1.74    0.30
  -3   0 -12   11.52    0.59
  -3   0 -12   12.23    0.72
  -4   0 -12    3.67    0.78
  -4   0 -12    3.67    0.42
  -5  -1  12    0.08    0.21
  -5   1  12   -0.04    0.16
  -4  -1  12    0.99    0.27
  -4  -1  12    1.17    0.19
  -4   1  12    1.24    0.26
  -3  -1  12    2.25    0.18
  -3  -1  12    1.79    0.31
  -3   1  12    2.35    0.31
  -3   1  12    1.29    0.25
   3   1 -12    2.26    0.19
  -2  -1  12   37.40    1.22
   2  -1 -12   36.94    1.11
  -2  -1  12   38.80    1.24
  -2   1  12   38.48    1.18
   2   1 -12   37.93    0.99
   2   1 -12   37.47    1.08
  -2   1  12   37.82    1.14
   2   1 -12   37.16    1.19
   1  -1 -12    0.72    0.14
  -1  -1  12    0.88    0.18
   1  -1 -12    0.89    0.14
   1  -1 -12    0.87    0.07
  -1  -1  12    0.74    0.19
   1  -1 -12    0.86    0.08
  -1   1  12    0.58    0.12
   1   1 -12    0.75    0.16
   1   1 -12    1.11    0.19
  -1   1  12    1.08    0.19
   1   1 -12    1.02    0.13
   0  -1 -12    6.92    0.33
   0  -1 -12    5.94    0.35
   0  -1  12    7.03    0.40
   0  -1 -12    6.74    0.39
   0  -1  12    6.95    0.40
   0   1  12    7.35    0.40
   0   1 -12    6.69    0.39
   0   1 -12    6.88    0.39
  -1  -1 -12    2.16    0.26
   1  -1  12    1.78    0.22
  -1  -1 -12    2.47    0.29
  -1   1 -12    2.37    0.30
   1   1  12    1.76    0.24
  -1   1 -12    1.52    0.23
  -2  -1 -12    3.96    0.32
  -2   1 -12    3.72    0.30
  -2   1 -12    3.53    0.47
   2   1  12    3.75    0.25
  -3  -1 -12    1.97    0.29
  -3  -1 -12    1.55    0.31
  -3   1 -12    2.14    0.30
  -3   1 -12    2.07    0.36
  -4  -1 -12    1.21    0.36
  -4  -1 -12    0.94    0.30
  -4   1 -12    0.75    0.22
  -4   1 -12    0.87    0.32
  -5  -2  12    2.09    0.44
  -5   2  12    2.24    0.38
  -4  -2  12    3.66    0.29
  -4  -2  12    2.89    0.47
  -4   2  12    2.98    0.37
  -3  -2  12    1.30    0.19
  -3  -2  12    1.53    0.30
  -3   2  12    1.67    0.24
  -3   2  12    1.03    0.21
   3   2 -12    1.71    0.24
   2  -2 -12    0.04    0.06
  -2  -2  12    0.05    0.07
  -2  -2  12    0.30    0.15
   2  -2 -12    0.24    0.05
  -2   2  12    0.25    0.12
  -2   2  12    0.05    0.07
   2   2 -12    0.08    0.08
   2   2 -12    0.03    0.08
  -1  -2  12    0.80    0.17
  -1  -2  12    0.33    0.13
   1  -2 -12    0.37    0.09
   1  -2 -12    0.61    0.07
   1  -2 -12    0.44    0.12
   1   2 -12    0.37    0.14
  -1   2  12    0.16    0.10
   1   2 -12    0.20    0.11
  -1   2  12    0.75    0.13
   1   2 -12    0.71    0.12
   0  -2  12    0.25    0.13
   0  -2 -12    0.33    0.10
   0  -2  12    0.38    0.13
   0  -2 -12    0.13    0.09
   0  -2 -12    0.32    0.13
   0   2  12    0.52    0.16
   0   2 -12    0.53    0.12
   0   2 -12    0.51    0.14
   0   2 -12    0.30    0.12
  -1  -2 -12    0.07    0.08
   1  -2  12   -0.08    0.06
  -1  -2 -12    0.00    0.07
  -1   2 -12   -0.06    0.08
   1   2  12    0.08    0.10
  -1   2 -12    0.04    0.08
  -2  -2 -12    4.14    0.45
  -2  -2 -12    4.91    0.37
   2   2  12    5.01    0.32
  -2   2 -12    4.28    0.33
  -3  -2 -12    0.66    0.21
  -3  -2 -12    0.34    0.16
  -3   2 -12    0.79    0.19
  -3   2 -12    0.47    0.18
  -4  -2 -12    0.56    0.24
  -4  -2 -12    0.11    0.17
  -4  -2 -12    0.33    0.20
  -4   2 -12    0.20    0.17
  -5  -3  12    1.10    0.37
  -4  -3  12    2.81    0.42
  -4  -3  12    2.70    0.46
  -4   3  12    3.42    0.36
  -3  -3  12    0.19    0.16
  -3  -3  12    0.39    0.13
   3   3 -12    0.31    0.10
   3   3 -12    0.07    0.12
   3   3 -12    0.33    0.09
  -3   3  12    0.21    0.10
  -2  -3  12    2.20    0.37
  -2  -3  12    2.39    0.25
   2  -3 -12    2.19    0.16
  -2   3  12    2.17    0.17
   2   3 -12    1.64    0.26
  -2   3  12    2.37    0.31
   2   3 -12    1.76    0.27
   1  -3 -12    1.26    0.10
  -1  -3  12    1.48    0.21
   1  -3 -12    1.22    0.18
   1  -3 -12    1.57    0.16
  -1  -3  12    1.12    0.23
  -1  -3  12    1.44    0.24
  -1   3  12    1.34    0.11
   1   3 -12    1.54    0.21
   1   3 -12    1.22    0.23
   1   3 -12    1.34    0.23
  -1   3  12    1.28    0.22
   0  -3 -12   15.33    0.59
   0  -3 -12   14.81    0.62
   0  -3  12   13.69    0.63
   0  -3  12   15.00    0.66
   0  -3 -12   14.20    0.55
   0   3  12   14.90    0.64
   0   3 -12   13.40    0.65
   0   3 -12   14.51    0.59
   0   3  12   14.21    0.55
   0   3 -12   14.84    0.63
   1  -3  12    0.33    0.13
  -1  -3 -12    0.36    0.14
  -1  -3 -12    0.34    0.13
   1   3  12    0.71    0.18
  -1   3 -12    0.58    0.16
  -1   3 -12    0.16    0.11
   1   3  12    0.89    0.20
  -2  -3 -12    0.10    0.12
  -2  -3 -12    0.41    0.17
  -2   3 -12    0.50    0.17
   2   3  12    0.21    0.13
  -3  -3 -12    3.24    0.46
  -3  -3 -12    2.75    0.41
  -3  -3 -12    3.22    0.38
  -3   3 -12    3.84    0.51
  -3   3 -12    3.28    0.37
  -4  -3 -12    0.18    0.21
  -4  -3 -12    0.04    0.16
  -4  -3 -12    0.30    0.21
  -4   3 -12    0.09    0.16
  -4   3 -12    0.12    0.18
  -4  -4  12   -0.09    0.14
  -4  -4  12   -0.02    0.12
  -4   4  12    0.02    0.10
  -3  -4  12   12.57    0.62
  -3  -4  12   12.72    0.78
   3   4 -12   13.18    0.57
   3   4 -12   13.73    0.53
  -2  -4  12    3.26    0.42
  -2  -4  12    2.57    0.30
   2   4 -12    2.18    0.33
   1  -4 -12    3.67    0.21
   1  -4 -12    3.68    0.19
  -1  -4  12    3.35    0.34
   1  -4 -12    3.46    0.26
  -1  -4  12    3.13    0.36
   1   4 -12    3.53    0.41
  -1   4  12    3.29    0.20
   1   4 -12    3.48    0.28
   0  -4 -12    0.11    0.09
   0  -4  12    0.02    0.09
   0  -4 -12    0.06    0.09
   0   4 -12    0.09    0.10
   0   4  12    0.21    0.07
   0   4 -12    0.16    0.10
   0   4 -12    0.20    0.14
  -1  -4 -12   10.77    0.56
   1  -4  12   11.04    0.59
  -1  -4 -12   11.18    0.58
  -1   4 -12   10.50    0.57
  -2  -4 -12    3.85    0.45
  -2  -4 -12    3.62    0.41
  -2   4 -12    2.76    0.34
   2   4  12    3.23    0.39
  -3  -4 -12    0.27    0.17
  -3  -4 -12    0.52    0.21
  -3  -4 -12    0.35    0.18
  -3   4 -12    0.33    0.16
   3   4  12    0.24    0.13
   3   4  12    0.34    0.12
  -4  -4 -12   -0.09    0.15
  -4  -4 -12   -0.08    0.17
  -4  -4 -12    0.21    0.19
  -4   4 -12    0.24    0.21
  -4   4 -12   -0.09    0.15
  -4  -5  12    6.52    0.76
  -4  -5  12    6.13    0.49
  -3  -5  12    3.52    0.41
  -3  -5  12    3.41    0.48
   3   5 -12    3.41    0.35
   3   5 -12    3.00    0.36
  -2  -5  12    0.16    0.12
   2   5 -12    0.27    0.16
  -2   5  12    0.21    0.07
  -1  -5  12    4.29    0.34
   1  -5 -12    4.18    0.26
   1  -5 -12    4.38    0.29
   1  -5 -12    4.37    0.18
  -1   5  12    4.13    0.26
   0  -5 -12    1.67    0.23
   0  -5  12    1.47    0.27
   0  -5 -12    2.05    0.27
   0   5  12    1.92    0.26
   0   5 -12    1.50    0.28
   1  -5  12    0.90    0.21
  -1  -5 -12    0.76    0.18
  -1  -5 -12    0.61    0.18
  -1  -5 -12    0.68    0.19
  -1   5 -12    0.56    0.19
  -2  -5 -12    0.00    0.11
  -2  -5 -12    0.14    0.13
  -2   5 -12    0.01    0.12
  -3  -5 -12    0.82    0.23
  -3  -5 -12    1.60    0.33
  -3  -5 -12    0.87    0.26
  -3   5 -12    1.28    0.27
  -4  -5 -12    0.26    0.22
  -4  -5 -12    0.26    0.20
  -4  -5 -12    0.07    0.20
  -4   5 -12    0.29    0.22
  -4   5 -12    0.78    0.27
  -4  -6  12    0.29    0.19
  -4  -6  12    0.13    0.21
  -3  -6  12    0.06    0.16
  -3  -6  12    0.05    0.13
   3   6 -12    0.06    0.16
  -3   6  12    0.05    0.05
  -3   6  12    0.07    0.10
  -2  -6  12    3.24    0.38
  -2  -6  12    4.26    0.50
  -2   6  12    3.41    0.23
   2   6 -12    3.67    0.48
   1  -6 -12    0.93    0.18
   1  -6 -12    1.40    0.20
  -1  -6  12    1.12    0.24
  -1  -6  12    1.24    0.25
   1   6 -12    1.17    0.27
  -1   6  12    1.22    0.20
   0  -6 -12    1.64    0.25
   0  -6 -12    2.10    0.23
   0  -6 -12    1.84    0.27
   0  -6  12    1.87    0.30
   0   6 -12    1.55    0.32
  -1  -6 -12    0.71    0.22
  -1  -6 -12    0.97    0.23
  -1  -6 -12    0.54    0.16
   1  -6  12    1.00    0.24
  -2  -6 -12    7.05    0.55
  -2  -6 -12    6.38    0.49
  -2  -6 -12    6.22    0.48
  -2   6 -12    6.53    0.50
  -3  -6 -12    0.74    0.30
  -3  -6 -12    0.90    0.25
  -4  -6 -12    3.47    0.49
  -4  -6 -12    3.52    0.58
  -4  -6 -12    3.73    0.60
  -4   6 -12    3.85    0.61
  -4   6 -12    3.60    0.49
  -4  -7  12    0.12    0.19
  -4  -7  12    0.15    0.24
  -3  -7  12    0.00    0.16
  -3  -7  12    0.10    0.14
   3   7 -12    0.24    0.20
  -2  -7  12    4.52    0.51
  -2  -7  12    3.94    0.51
  -2   7  12    3.34    0.28
   2   7 -12    3.54    0.50
  -1  -7  12    3.29    0.47
   1  -7 -12    3.69    0.30
  -1  -7  12    3.81    0.55
   1   7 -12    3.88    0.52
   0  -7 -12    0.13    0.09
   0  -7 -12    0.20    0.13
   0  -7 -12    0.51    0.16
   0  -7  12    0.20    0.15
   0   7 -12    0.20    0.27
  -1  -7 -12    0.30    0.20
   1  -7  12    0.43    0.18
  -1  -7 -12    0.36    0.18
  -1  -7 -12    0.30    0.15
  -1   7 -12    0.21    0.17
  -2  -7 -12   -0.12    0.12
  -2  -7 -12    0.01    0.13
  -2  -7 -12    0.10    0.14
  -2   7 -12    0.03    0.15
  -3  -7 -12    0.23    0.21
  -3  -7 -12    0.16    0.18
  -3   7 -12    0.04    0.18
  -4  -7 -12    0.60    0.29
  -4  -7 -12    0.38    0.28
  -4  -7 -12    0.43    0.29
  -4   7 -12    0.59    0.40
  -4  -8  12    0.08    0.40
  -4  -8  12    0.71    0.26
  -3  -8  12    1.55    0.40
   3   8 -12    1.61    0.37
  -2  -8  12    1.40    0.30
  -2  -8  12    1.52    0.35
   2   8 -12    0.78    0.27
  -1  -8  12    0.64    0.22
  -1  -8  12    0.20    0.17
   1   8 -12    0.25    0.21
   0  -8 -12    7.11    0.39
   0  -8  12    7.30    0.56
   0  -8 -12    7.59    0.51
   0  -8 -12    7.07    0.49
   0   8 -12    7.57    0.62
  -1  -8 -12    3.94    0.42
  -1  -8 -12    4.19    0.51
  -1  -8 -12    3.69    0.45
   1  -8  12    3.53    0.46
  -1   8 -12    4.74    0.60
  -2  -8 -12    2.95    0.41
  -2  -8 -12    3.15    0.49
  -2  -8 -12    4.18    0.52
  -2   8 -12    3.48    0.52
  -3  -8 -12   -0.16    0.14
  -3  -8 -12    0.00    0.19
  -3  -8 -12   -0.02    0.17
  -3   8 -12   -0.16    0.18
  -3  -9  12    0.84    0.29
  -3  -9  12    0.58    0.31
   3   9 -12    0.66    0.32
  -2  -9  12    0.36    0.24
   2   9 -12    0.57    0.33
  -1  -9  12    0.34    0.20
   1  -9 -12    0.51    0.17
  -1  -9  12    0.00    0.16
   1   9 -12    1.28    0.36
   0  -9 -12    0.93    0.18
   0  -9  12    0.77    0.25
   0  -9 -12    1.35    0.27
   0   9 -12    0.61    0.29
  -1  -9 -12    1.97    0.35
   1  -9  12    1.73    0.33
  -1  -9 -12    1.70    0.34
  -1   9 -12    1.42    0.35
  -2  -9 -12    2.81    0.50
  -2  -9 -12    3.22    0.48
  -2  -9 -12    2.60    0.43
  -2   9 -12    2.53    0.47
  -3  -9 -12   -0.07    0.22
  -3  -9 -12    0.05    0.20
  -3  -9 -12    0.11    0.22
   3   9  12    0.00    0.23
  -3   9 -12    0.05    0.24
  -3 -10  12    0.09    0.20
  -3 -10  12    0.12    0.27
   3  10 -12    0.13    0.28
  -2 -10  12   -0.04    0.14
  -2 -10  12    0.09    0.19
   2  10 -12    0.54    0.33
  -1 -10  12    0.07    0.19
  -1 -10  12    0.01    0.16
   1 -10 -12   -0.08    0.10
   1  10 -12    0.11    0.22
   0 -10 -12    0.94    0.26
   0 -10  12    1.15    0.31
   0 -10 -12    0.90    0.20
   0  10 -12    0.21    0.26
   1 -10  12   -0.07    0.14
  -1 -10 -12    0.03    0.14
  -1 -10 -12   -0.05    0.16
  -2 -10 -12    0.84    0.33
  -2 -10 -12    1.12    0.31
  -2  10 -12    0.89    0.36
  -2 -11  12    2.99    0.52
  -2 -11  12    2.70    0.51
   2  11 -12    3.40    0.59
   1 -11 -12    4.87    0.57
  -1 -11  12    4.30    0.60
  -1 -11  12    4.40    0.63
   0 -11  12    1.52    0.36
   0 -11 -12    2.12    0.39
   0  11 -12    1.85    0.49
  -1 -11 -12    7.66    0.56
  -1 -11 -12    5.93    0.68
   1 -11  12    6.63    0.69
  -1  11 -12    6.60    0.83
  -2 -11 -12    0.15    0.26
  -2 -11 -12    0.21    0.25
  -2  11 -12   -0.25    0.24
  -1 -12  12    0.10    0.25
  -1 -12  12   -0.02    0.22
   1 -12 -12    0.08    0.19
   1  12 -12   -0.09    0.28
   0 -12  12    0.50    0.28
   0 -12 -12    0.22    0.22
   0  12 -12    0.32    0.34
   1 -12  12    2.58    0.47
  -1 -12 -12    2.89    0.54
  -1 -12 -12    2.01    0.39
  -1  12 -12    1.53    0.49
  -5   0  13    0.21    0.20
  -4   0  13   -0.02    0.13
  -3   0  13   -0.01    0.03
  -3   0  13    0.18    0.13
  -2   0  13   -0.02    0.07
  -2   0  13   -0.04    0.10
   2   0 -13   -0.04    0.06
   2   0 -13   -0.08    0.05
   1   0 -13    0.00    0.04
  -1   0  13   -0.03    0.06
   1   0 -13    0.08    0.07
   1   0 -13    0.02    0.07
  -1   0  13    0.06    0.10
   0   0 -13    0.01    0.07
   0   0  13   -0.08    0.05
   0   0 -13    0.05    0.07
   0   0  13    0.07    0.09
  -1   0 -13    0.05    0.08
  -1   0 -13    0.09    0.09
  -1   0 -13   -0.01    0.07
   1   0  13    0.01    0.08
  -2   0 -13    0.04    0.10
  -2   0 -13    0.13    0.11
   2   0  13   -0.05    0.06
  -3   0 -13    0.12    0.11
  -3   0 -13    0.04    0.12
  -4   0 -13    0.07    0.14
  -4   0 -13   -0.10    0.13
  -4   0 -13   -0.09    0.11
  -5  -1  13    1.39    0.37
  -5   1  13    1.84    0.38
  -4  -1  13   -0.04    0.07
  -4  -1  13    0.07    0.16
  -4   1  13   -0.05    0.12
  -3  -1  13    0.24    0.13
  -3  -1  13    0.06    0.06
   3   1 -13    0.07    0.08
  -3   1  13    0.13    0.12
   2  -1 -13    1.88    0.15
  -2  -1  13    2.07    0.30
   2  -1 -13    2.37    0.25
   2   1 -13    2.20    0.24
  -2   1  13    2.94    0.30
  -2   1  13    2.32    0.30
   2   1 -13    2.35    0.16
  -1  -1  13    0.95    0.20
   1  -1 -13    1.00    0.15
  -1  -1  13    0.73    0.26
   1  -1 -13    0.77    0.09
   1  -1 -13    0.63    0.14
  -1   1  13    0.89    0.18
  -1   1  13    0.83    0.16
   1   1 -13    0.69    0.11
   1   1 -13    0.87    0.17
   1   1 -13    0.54    0.15
   0  -1 -13   -0.02    0.07
   0  -1  13   -0.04    0.06
   0  -1 -13    0.09    0.11
   0  -1  13    0.01    0.08
   0  -1 -13    0.05    0.05
   0   1 -13    0.07    0.08
  -1  -1 -13    1.53    0.24
  -1  -1 -13    1.50    0.25
  -1  -1 -13    1.24    0.22
   1  -1  13    1.47    0.23
   1   1  13    1.57    0.23
  -1   1 -13    1.71    0.26
  -1   1 -13    1.10    0.21
  -2  -1 -13    2.16    0.34
  -2  -1 -13    1.81    0.26
  -2   1 -13    2.35    0.30
  -2   1 -13    1.88    0.32
   2   1  13    1.89    0.22
  -3  -1 -13    3.36    0.46
  -3  -1 -13    2.35    0.32
  -3   1 -13    3.28    0.47
  -3   1 -13    2.87    0.34
  -4  -1 -13    6.94    0.73
  -4  -1 -13    7.82    0.66
  -4  -1 -13    7.99    0.53
  -4   1 -13    8.42    0.85
  -4   1 -13    7.13    0.49
  -5  -2  13    0.17    0.22
  -5   2  13    0.01    0.18
  -4  -2  13    0.94    0.18
  -4  -2  13    0.97    0.28
  -4   2  13    0.81    0.21
   3  -2 -13    0.07    0.10
  -3  -2  13    0.21    0.16
  -3  -2  13    0.16    0.09
  -3   2  13    0.13    0.11
   3   2 -13    0.13    0.09
   2  -2 -13    1.70    0.13
   2  -2 -13    1.52    0.19
  -2  -2  13    1.46    0.26
  -2  -2  13    2.09    0.21
  -2   2  13    1.92    0.26
   2   2 -13    1.36    0.22
   2   2 -13    1.78    0.21
  -2   2  13    1.62    0.21
   1  -2 -13    0.33    0.11
  -1  -2  13    0.09    0.09
   1  -2 -13    0.15    0.07
  -1  -2  13    0.29    0.15
   1  -2 -13    0.23    0.06
  -1   2  13    0.63    0.17
   1   2 -13    0.40    0.13
   1   2 -13    0.35    0.14
   1   2 -13    0.10    0.07
  -1   2  13    0.15    0.08
   0  -2 -13    3.31    0.23
   0  -2 -13    3.12    0.26
   0  -2  13    3.22    0.34
   0  -2  13    3.77    0.38
   0  -2 -13    3.54    0.36
   0   2  13    3.92    0.39
   0   2 -13    2.69    0.32
   0   2 -13    3.76    0.38
   0   2 -13    2.94    0.24
   1  -2  13    8.52    0.43
  -1  -2 -13    8.74    0.48
  -1  -2 -13    8.69    0.49
  -1   2 -13    8.95    0.51
  -1   2 -13    8.95    0.50
   1   2  13    8.63    0.47
  -2  -2 -13    0.68    0.19
  -2  -2 -13    0.65    0.20
   2   2  13    0.39    0.15
  -2   2 -13    0.27    0.14
  -3  -2 -13    8.24    0.61
  -3  -2 -13    7.59    0.51
  -3   2 -13    8.87    0.62
  -3   2 -13    7.69    0.48
  -4  -2 -13    0.18    0.19
  -4  -2 -13    0.00    0.16
  -4  -2 -13    0.03    0.14
  -4   2 -13    0.27    0.18
  -4   2 -13   -0.02    0.15
  -4  -3  13    1.74    0.35
  -4  -3  13    0.98    0.29
  -4   3  13    1.16    0.22
  -3  -3  13   11.60    0.72
  -3  -3  13   11.77    0.54
  -3   3  13   11.56    0.51
   3   3 -13   11.58    0.56
   3   3 -13   10.97    0.42
   3   3 -13   11.63    0.46
   2  -3 -13    4.24    0.23
  -2  -3  13    4.15    0.29
   2  -3 -13    4.06    0.19
  -2  -3  13    4.74    0.39
   2   3 -13    4.07    0.34
   2   3 -13    3.69    0.30
  -2   3  13    3.93    0.24
   1  -3 -13   14.46    0.58
   1  -3 -13   15.07    0.51
  -1  -3  13   14.38    0.59
   1  -3 -13   14.76    0.45
  -1  -3  13   15.79    0.71
   1   3 -13   15.06    0.70
  -1   3  13   14.17    0.45
   1   3 -13   14.55    0.62
  -1   3  13   14.72    0.65
   0  -3 -13    2.09    0.23
   0  -3  13    2.03    0.30
   0  -3 -13    2.42    0.27
   0  -3  13    2.43    0.30
   0  -3 -13    1.85    0.26
   0   3 -13    2.10    0.25
   0   3 -13    2.37    0.30
   0   3  13    2.40    0.25
   0   3 -13    1.70    0.27
   0   3  13    2.06    0.28
  -1  -3 -13    4.54    0.36
   1  -3  13    3.89    0.42
  -1  -3 -13    3.85    0.32
  -1   3 -13    4.49    0.44
   1   3  13    4.79    0.45
  -2  -3 -13    8.51    0.52
  -2  -3 -13    8.96    0.57
  -2   3 -13    8.44    0.50
   2   3  13    8.86    0.49
  -3  -3 -13   -0.02    0.10
  -3  -3 -13    0.04    0.14
  -3  -3 -13    0.05    0.13
  -3   3 -13    0.15    0.12
  -3   3 -13    0.11    0.13
  -4  -3 -13   -0.12    0.14
  -4  -3 -13    0.10    0.18
  -4  -3 -13   -0.05    0.13
  -4   3 -13   -0.05    0.18
  -4   3 -13    0.05    0.16
  -4  -4  13    5.43    0.66
  -4  -4  13    5.86    0.44
  -4   4  13    6.07    0.36
  -3  -4  13   -0.05    0.11
  -3  -4  13    0.06    0.09
   3   4 -13   -0.08    0.10
   3   4 -13   -0.01    0.09
  -2  -4  13    2.32    0.29
  -2  -4  13    1.49    0.30
   2   4 -13    1.53    0.28
   1  -4 -13    0.25    0.08
  -1  -4  13    0.19    0.12
   1  -4 -13    0.47    0.10
   1  -4 -13    0.34    0.11
  -1  -4  13    0.13    0.10
   1   4 -13    0.19    0.10
  -1   4  13    0.35    0.09
   1   4 -13    0.09    0.12
   0  -4 -13    4.33    0.30
   0  -4  13    5.06    0.54
   0  -4  13    5.44    0.39
   0  -4 -13    4.61    0.31
   0  -4 -13    4.15    0.33
   0   4 -13    4.24    0.45
  -1  -4 -13    0.08    0.11
  -1  -4 -13   -0.03    0.09
   1  -4  13    0.06    0.10
  -1   4 -13   -0.02    0.09
  -2  -4 -13    3.00    0.37
  -2  -4 -13    3.35    0.47
  -2   4 -13    2.77    0.35
  -3  -4 -13    0.22    0.18
  -3  -4 -13    0.10    0.16
  -3  -4 -13   -0.04    0.13
   3   4  13    0.11    0.12
  -3   4 -13    0.19    0.16
  -4  -4 -13    0.56    0.27
  -4  -4 -13    0.45    0.26
  -4  -4 -13    0.91    0.28
  -4   4 -13    1.04    0.34
  -4   4 -13    0.67    0.25
  -4  -5  13    0.26    0.18
  -4  -5  13    0.30    0.26
  -3  -5  13    0.02    0.14
  -3  -5  13    0.06    0.12
   3   5 -13   -0.03    0.12
   3   5 -13    0.16    0.15
  -2  -5  13    1.57    0.27
  -2  -5  13    1.05    0.27
   2   5 -13    1.85    0.33
  -2   5  13    1.57    0.12
   1  -5 -13    2.63    0.16
   1  -5 -13    3.20    0.26
   1  -5 -13    2.87    0.21
  -1  -5  13    3.14    0.36
  -1  -5  13    3.12    0.40
   1   5 -13    2.67    0.38
  -1   5  13    2.87    0.22
   0  -5 -13    2.16    0.30
   0  -5  13    2.70    0.36
   0  -5 -13    2.24    0.29
   0   5  13    2.15    0.27
   0   5 -13    2.42    0.36
  -1  -5 -13    3.36    0.45
  -1  -5 -13    3.41    0.40
   1  -5  13    2.57    0.37
  -1   5 -13    3.58    0.44
  -2  -5 -13    6.18    0.64
  -2  -5 -13    6.79    0.51
  -2  -5 -13    6.09    0.50
  -2   5 -13    6.96    0.49
  -3  -5 -13    0.37    0.22
  -3  -5 -13    0.23    0.17
  -3  -5 -13    0.24    0.18
   3   5  13    0.30    0.22
  -3   5 -13    0.26    0.19
  -4  -5 -13    2.57    0.47
  -4  -5 -13    2.88    0.50
  -4  -5 -13    2.88    0.52
  -4   5 -13    2.06    0.44
  -4  -6  13   -0.03    0.15
  -4  -6  13    0.21    0.21
  -3  -6  13    0.30    0.17
  -3  -6  13    0.22    0.19
   3   6 -13    0.42    0.21
  -2  -6  13    2.54    0.35
  -2  -6  13    2.32    0.39
  -2   6  13    1.87    0.20
   1  -6 -13   10.50    0.31
   1  -6 -13   10.58    0.50
  -1  -6  13   10.51    0.59
   1  -6 -13   10.73    0.47
   1  -6 -13   10.12    0.32
  -1  -6  13    9.39    0.62
  -1   6  13    9.63    0.47
   1   6 -13   10.91    0.67
   0  -6 -13    5.27    0.38
   0  -6 -13    5.24    0.39
   0  -6  13    5.20    0.53
   0  -6 -13    5.23    0.32
   0   6 -13    5.61    0.59
  -1  -6 -13    0.05    0.10
   1  -6  13    0.07    0.11
  -1  -6 -13    0.22    0.14
  -1  -6 -13    0.12    0.20
  -1   6 -13    0.10    0.14
  -2  -6 -13    0.15    0.13
  -2  -6 -13    0.07    0.13
  -2  -6 -13    0.13    0.14
  -2   6 -13    0.14    0.15
  -3  -6 -13   22.00    1.23
  -3  -6 -13   20.37    1.11
  -3  -6 -13   22.69    1.04
  -3   6 -13   21.58    0.98
  -4  -6 -13    0.28    0.25
  -4  -6 -13    0.22    0.23
  -4  -6 -13    0.34    0.28
  -4   6 -13    0.00    0.22
  -4   6 -13    0.22    0.21
  -4  -7  13    0.80    0.26
  -4  -7  13    0.99    0.38
  -3  -7  13    3.74    0.56
  -3  -7  13    3.34    0.44
   3   7 -13    4.39    0.54
  -2  -7  13    1.62    0.33
  -2  -7  13    1.56    0.30
   2   7 -13    1.87    0.37
  -1  -7  13    7.22    0.57
   1  -7 -13    8.43    0.45
  -1  -7  13    8.22    0.56
   1   7 -13    8.28    0.63
   0  -7 -13    0.09    0.08
   0  -7 -13    0.03    0.11
   0  -7  13   -0.05    0.10
   0   7 -13   -0.01    0.14
  -1  -7 -13    0.00    0.12
   1  -7  13    0.16    0.15
  -1  -7 -13    0.11    0.13
  -1  -7 -13   -0.07    0.10
  -1   7 -13   -0.01    0.15
  -2  -7 -13    0.23    0.19
  -2  -7 -13    0.17    0.16
  -2  -7 -13    0.14    0.18
  -2   7 -13    0.13    0.18
  -3  -7 -13    0.86    0.30
  -3  -7 -13    1.06    0.31
  -3  -7 -13    1.19    0.31
  -4  -7 -13   10.65    1.06
  -4  -7 -13   10.79    0.75
  -4  -7 -13    9.39    0.97
  -4   7 -13   10.64    1.32
  -3  -8  13    0.16    0.22
   3   8 -13    0.16    0.23
  -2  -8  13    0.22    0.16
  -2  -8  13   -0.09    0.15
   2   8 -13    0.01    0.18
  -1  -8  13    1.66    0.34
  -1  -8  13    1.28    0.31
   1   8 -13    1.44    0.36
   0  -8 -13    7.67    0.41
   0  -8 -13    7.45    0.50
   0  -8 -13    6.55    0.48
   0  -8  13    6.71    0.54
   0   8 -13    7.56    0.64
  -1  -8 -13    0.07    0.14
  -1  -8 -13    0.00    0.10
  -1  -8 -13   -0.04    0.12
   1  -8  13   -0.02    0.12
  -1   8 -13   -0.01    0.15
  -2  -8 -13    3.15    0.55
  -2  -8 -13    3.95    0.50
  -2  -8 -13    3.48    0.49
  -2   8 -13    2.44    0.44
  -3  -8 -13    0.38    0.27
  -3  -8 -13    0.08    0.20
  -3  -8 -13    0.05    0.21
  -3   8 -13    0.10    0.22
  -3  -9  13   -0.15    0.20
  -3  -9  13    0.23    0.21
   3   9 -13    0.13    0.26
  -2  -9  13    0.03    0.15
   2   9 -13   -0.06    0.20
  -1  -9  13    0.07    0.16
   1  -9 -13   -0.01    0.12
  -1  -9  13   -0.09    0.13
   1   9 -13   -0.04    0.17
   0  -9  13    2.78    0.42
   0  -9 -13    2.61    0.29
   0  -9 -13    2.52    0.37
   0   9 -13    3.17    0.54
  -1  -9 -13    0.36    0.21
  -1  -9 -13    0.70    0.24
   1  -9  13    0.55    0.22
  -1  -9 -13    0.09    0.17
  -1   9 -13    0.36    0.26
  -2  -9 -13    1.28    0.36
  -2  -9 -13    1.44    0.31
  -2  -9 -13    1.34    0.32
  -2   9 -13    1.34    0.38
  -3  -9 -13    0.19    0.24
  -3  -9 -13    0.26    0.27
  -3  -9 -13   -0.18    0.17
  -3   9 -13   -0.11    0.24
  -3 -10  13   -0.01    0.24
  -3 -10  13    0.01    0.19
   3  10 -13   -0.02    0.26
  -2 -10  13    0.29    0.26
  -2 -10  13    0.01    0.18
   2  10 -13    0.07    0.25
  -1 -10  13    0.60    0.27
  -1 -10  13    0.16    0.23
   1 -10 -13    0.27    0.17
   1  10 -13    0.69    0.32
   0 -10  13    0.63    0.25
   0 -10 -13    0.13    0.12
   0 -10 -13    0.69    0.22
   0  10 -13    1.81    0.44
  -1 -10 -13    0.00    0.14
  -1 -10 -13    0.10    0.16
   1 -10  13    0.09    0.19
  -1  10 -13    0.24    0.26
  -2 -10 -13    0.04    0.21
  -2 -10 -13    0.04    0.18
  -2  10 -13    0.16    0.27
  -2 -11  13    1.61    0.41
  -2 -11  13    2.25    0.49
   2  11 -13    1.95    0.51
   1 -11 -13    0.52    0.23
  -1 -11  13    0.81    0.35
  -1 -11  13    0.51    0.29
   1  11 -13    1.16    0.41
   0 -11  13    0.41    0.26
   0 -11 -13   -0.03    0.11
   0 -11 -13    1.50    0.35
   0  11 -13    0.50    0.36
  -1 -11 -13    0.28    0.26
  -1 -11 -13    0.03    0.17
   1 -11  13    0.36    0.22
  -1  11 -13    0.18    0.29
  -2 -11 -13    0.28    0.25
  -2 -11 -13    0.32    0.26
  -2  11 -13    0.51    0.36
  -1 -12  13   -0.03    0.21
  -1 -12  13    0.12    0.25
   1 -12 -13   -0.09    0.16
   1  12 -13    0.01    0.27
   0 -12 -13    0.54    0.26
   0 -12  13    0.74    0.33
   0  12 -13    0.70    0.41
  -1 -12 -13    0.15    0.24
  -1 -12 -13    0.24    0.24
  -1  12 -13   -0.17    0.28
  -5   0  14    0.26    0.24
  -4   0  14    2.46    0.39
  -2   0  14    0.22    0.12
   2   0 -14    0.79    0.17
   2   0 -14    0.82    0.15
  -1   0  14    1.91    0.27
   1   0 -14    2.00    0.28
   1   0 -14    1.74    0.13
  -1   0  14    1.72    0.24
   1   0 -14    1.36    0.22
   0   0  14   34.14    1.11
   0   0  14   33.79    1.11
   0   0 -14   31.65    1.09
   0   0 -14   32.75    1.19
  -1   0 -14    2.32    0.29
   1   0  14    1.87    0.24
  -1   0 -14    2.11    0.27
  -2   0 -14    3.31    0.44
  -2   0 -14    2.90    0.35
   2   0  14    3.03    0.23
  -3   0 -14    0.43    0.18
  -3   0 -14    0.56    0.22
  -4   0 -14    1.77    0.39
  -4   0 -14    1.37    0.28
  -4   0 -14    1.13    0.35
  -5  -1  14   -0.02    0.20
  -5   1  14    0.48    0.26
  -4  -1  14    0.00    0.13
  -4  -1  14    0.01    0.07
  -4   1  14   -0.03    0.12
  -3  -1  14    0.29    0.16
  -3  -1  14    0.25    0.08
  -3   1  14    0.47    0.16
   3   1 -14    0.38    0.10
  -2  -1  14    0.82    0.18
   2  -1 -14    0.33    0.09
   2  -1 -14    0.46    0.15
   2   1 -14    0.64    0.10
   2   1 -14    0.37    0.13
  -2   1  14    0.42    0.19
   1  -1 -14    4.00    0.30
  -1  -1  14    3.99    0.41
  -1  -1  14    4.02    0.33
   1  -1 -14    4.20    0.28
   1  -1 -14    4.23    0.19
   1   1 -14    4.40    0.23
   1   1 -14    3.40    0.35
  -1   1  14    3.76    0.32
   1   1 -14    4.17    0.31
  -1   1  14    4.24    0.30
   0  -1 -14    0.00    0.06
   0  -1  14    0.19    0.12
   0  -1 -14    0.01    0.05
   0  -1 -14    0.05    0.10
   0  -1  14   -0.02    0.07
   0   1 -14    0.03    0.10
   0   1  14    0.01    0.10
   0   1 -14    0.09    0.09
  -1  -1 -14   24.09    0.90
  -1  -1 -14   24.28    0.92
   1  -1  14   24.86    0.87
  -1   1 -14   24.44    0.91
  -2  -1 -14    0.14    0.13
  -2  -1 -14    0.14    0.12
  -2   1 -14   -0.07    0.09
   2   1  14    0.00    0.08
  -3  -1 -14    0.00    0.12
  -3  -1 -14    0.17    0.13
  -3   1 -14    0.22    0.15
  -3   1 -14   -0.01    0.11
  -4  -1 -14    2.69    0.45
  -4  -1 -14    2.39    0.45
  -4  -1 -14    3.61    0.45
  -4   1 -14    2.90    0.49
  -4   1 -14    2.48    0.37
  -5  -2  14    0.23    0.26
  -5   2  14    0.50    0.23
  -4  -2  14    3.03    0.46
  -4  -2  14    4.14    0.29
  -4   2  14    3.65    0.41
  -3  -2  14    2.58    0.21
   3  -2 -14    2.62    0.30
  -3   2  14    2.39    0.29
   3   2 -14    3.19    0.30
   2  -2 -14    0.20    0.07
   2  -2 -14    0.23    0.10
  -2  -2  14    0.16    0.13
  -2  -2  14    0.19    0.09
   2   2 -14    0.17    0.11
  -2   2  14    0.02    0.07
   2   2 -14    0.18    0.09
   1  -2 -14    0.03    0.07
   1  -2 -14    0.17    0.10
  -1  -2  14    0.24    0.13
   1  -2 -14    0.15    0.05
   1   2 -14    0.15    0.11
   1   2 -14    0.21    0.08
   1   2 -14    0.11    0.11
  -1   2  14    0.08    0.10
  -1   2  14    0.00    0.06
   0  -2 -14    0.75    0.16
   0  -2 -14    0.54    0.15
   0  -2  14    0.79    0.17
   0  -2 -14    0.98    0.16
   0  -2  14    0.81    0.19
   0   2 -14    0.93    0.20
   0   2 -14    0.54    0.17
   0   2  14    0.86    0.19
   1  -2  14    0.14    0.11
  -1  -2 -14    0.18    0.12
  -1  -2 -14    0.36    0.12
   1   2  14    0.32    0.14
  -1   2 -14    0.13    0.12
  -2  -2 -14    0.42    0.16
  -2  -2 -14    0.54    0.18
  -2   2 -14    0.28    0.15
   2   2  14    0.43    0.16
  -3  -2 -14    0.76    0.24
  -3  -2 -14    0.63    0.20
  -3   2 -14    1.07    0.29
  -3   2 -14    1.04    0.24
  -4  -2 -14    2.97    0.53
  -4  -2 -14    2.01    0.35
  -4  -2 -14    1.22    0.32
  -4   2 -14    1.53    0.31
  -4   2 -14    2.55    0.47
  -4  -3  14    3.51    0.53
  -4  -3  14    3.78    0.37
  -4   3  14    3.54    0.38
  -3  -3  14   12.62    0.76
  -3  -3  14   14.14    0.59
   3   3 -14   13.53    0.50
  -3   3  14   13.42    0.58
   3   3 -14   13.83    0.61
   3   3 -14   13.86    0.53
  -2  -3  14    3.37    0.26
  -2  -3  14    3.07    0.41
   2  -3 -14    3.02    0.18
   2  -3 -14    2.97    0.21
  -2   3  14    3.16    0.23
   2   3 -14    2.86    0.35
   2   3 -14    3.10    0.31
   1  -3 -14   14.36    0.60
  -1  -3  14   14.20    0.70
   1  -3 -14   15.82    0.54
   1  -3 -14   13.82    0.45
   1   3 -14   14.39    0.65
   1   3 -14   14.09    0.70
   0  -3 -14    0.03    0.08
   0  -3 -14   -0.06    0.05
   0  -3  14    0.03    0.10
   0  -3  14   -0.06    0.09
   0  -3 -14   -0.04    0.08
   0   3 -14    0.03    0.06
   0   3  14    0.04    0.07
   0   3 -14   -0.01    0.10
  -1  -3 -14    4.43    0.37
  -1  -3 -14    4.59    0.36
   1  -3  14    4.87    0.39
   1  -3  14    4.80    0.34
  -1   3 -14    5.41    0.41
   1   3  14    4.75    0.51
  -2  -3 -14    0.79    0.21
   2   3  14    0.28    0.15
  -2   3 -14    0.29    0.16
  -3  -3 -14    0.28    0.19
  -3  -3 -14    0.27    0.15
  -3   3 -14    0.85    0.25
  -3   3 -14    0.35    0.18
  -4  -3 -14    0.69    0.25
  -4  -3 -14    0.40    0.23
  -4  -3 -14    0.04    0.19
  -4   3 -14    0.28    0.22
  -4   3 -14    0.54    0.23
  -4  -4  14   -0.05    0.13
  -4  -4  14   -0.04    0.10
  -4   4  14   -0.05    0.10
  -3  -4  14   19.01    0.98
  -3  -4  14   18.05    0.76
   3   4 -14   19.39    0.75
  -3   4  14   19.33    0.62
   3   4 -14   19.01    0.76
   2  -4 -14   88.54    2.08
  -2  -4  14   90.81    2.37
  -2  -4  14   90.36    2.61
   2   4 -14   92.44    2.52
   1  -4 -14    0.11    0.07
  -1  -4  14    0.19    0.12
  -1  -4  14    0.08    0.11
   1  -4 -14    0.08    0.09
   1  -4 -14    0.02    0.06
   1   4 -14    0.23    0.13
  -1   4  14    0.05    0.06
   1   4 -14    0.03    0.08
   0  -4 -14    3.72    0.31
   0  -4 -14    3.38    0.27
   0  -4  14    3.82    0.42
   0  -4 -14    3.64    0.28
   0   4 -14    3.92    0.44
   0   4  14    3.72    0.28
   1  -4  14    0.74    0.19
  -1  -4 -14    0.62    0.19
  -1   4 -14    1.05    0.24
  -2  -4 -14    6.00    0.46
  -2  -4 -14    6.40    0.50
  -2   4 -14    6.39    0.46
  -3  -4 -14    3.29    0.43
  -3  -4 -14    2.88    0.47
  -3  -4 -14    3.45    0.50
   3   4  14    2.30    0.28
  -3   4 -14    2.97    0.40
  -4  -4 -14    1.12    0.33
  -4  -4 -14    1.20    0.35
  -4  -4 -14    1.16    0.30
  -4   4 -14    1.11    0.36
  -4   4 -14    1.16    0.33
  -4  -5  14    0.13    0.15
  -4  -5  14   -0.11    0.17
  -3  -5  14   15.39    0.91
  -3  -5  14   15.81    0.74
   3   5 -14   17.35    1.09
  -2  -5  14    9.70    0.65
   2   5 -14    8.48    0.58
   1  -5 -14    3.36    0.20
  -1  -5  14    3.07    0.41
  -1  -5  14    2.86    0.35
   1  -5 -14    3.42    0.23
   1  -5 -14    3.71    0.29
   1   5 -14    3.86    0.46
  -1   5  14    3.47    0.24
   0  -5 -14    2.31    0.28
   0  -5  14    1.66    0.33
   0  -5 -14    2.29    0.34
   0  -5 -14    3.15    0.34
   0   5 -14    2.64    0.42
   0   5  14    2.37    0.29
  -1  -5 -14    9.13    0.56
  -1  -5 -14    7.87    0.53
  -1   5 -14    8.69    0.56
  -2  -5 -14    0.14    0.13
  -2  -5 -14    0.07    0.12
  -2  -5 -14    0.08    0.13
  -2   5 -14    0.12    0.15
  -3  -5 -14    1.15    0.31
  -3  -5 -14    1.08    0.29
  -3  -5 -14    1.36    0.31
   3   5  14    0.95    0.26
  -3   5 -14    1.35    0.35
  -4  -5 -14   -0.07    0.17
  -4  -5 -14    0.21    0.23
  -4  -5 -14   -0.22    0.14
  -4   5 -14    0.11    0.22
  -4   5 -14    0.29    0.23
  -4  -6  14    0.12    0.23
  -4  -6  14   -0.05    0.15
  -3  -6  14   -0.08    0.14
  -3  -6  14    0.23    0.16
   3   6 -14    0.13    0.21
  -2  -6  14    0.37    0.16
  -2  -6  14    0.23    0.18
   2   6 -14    0.37    0.21
  -2   6  14    0.21    0.08
   1  -6 -14    0.04    0.08
   1  -6 -14    0.00    0.04
  -1  -6  14    0.04    0.10
  -1  -6  14   -0.05    0.11
   1  -6 -14   -0.01    0.04
   1  -6 -14    0.08    0.10
   1   6 -14    0.02    0.13
  -1   6  14    0.10    0.08
   0  -6 -14    5.65    0.42
   0  -6  14    6.77    0.49
   0  -6 -14    5.52    0.40
   0  -6 -14    6.13    0.36
   0   6 -14    5.18    0.56
   1  -6  14    0.87    0.23
  -1  -6 -14    0.56    0.18
  -1  -6 -14    0.88    0.24
  -1  -6 -14    0.88    0.22
  -1   6 -14    1.47    0.30
  -2  -6 -14    0.39    0.23
  -2  -6 -14    0.37    0.20
  -2  -6 -14    0.08    0.15
  -2   6 -14    0.16    0.17
  -3  -6 -14    2.82    0.48
  -3  -6 -14    2.71    0.45
  -3  -6 -14    3.28    0.45
  -3   6 -14    3.47    0.50
  -4  -6 -14    0.55    0.28
  -4  -6 -14    0.87    0.37
  -4  -6 -14    0.69    0.34
  -4   6 -14    0.45    0.28
  -4  -7  14    0.28    0.26
  -4  -7  14    0.12    0.19
  -3  -7  14    2.90    0.50
  -3  -7  14    3.32    0.44
   3   7 -14    3.55    0.49
  -2  -7  14    0.04    0.14
  -2  -7  14    0.15    0.16
  -2   7  14    0.53    0.14
   2   7 -14    0.23    0.19
  -1  -7  14    4.80    0.51
   1  -7 -14    4.84    0.33
   1  -7 -14    4.39    0.34
  -1  -7  14    4.95    0.55
   1   7 -14    4.31    0.53
   0  -7 -14    0.15    0.14
   0  -7  14    0.07    0.13
   0  -7 -14    0.14    0.10
   0  -7 -14    0.08    0.11
   0   7 -14    0.20    0.17
  -1  -7 -14    0.85    0.25
   1  -7  14    0.65    0.22
  -1  -7 -14    0.74    0.20
  -1  -7 -14    0.68    0.22
  -1   7 -14    0.76    0.26
  -2  -7 -14   -0.04    0.13
  -2  -7 -14    0.16    0.18
  -2  -7 -14    0.09    0.14
  -2   7 -14   -0.05    0.15
  -3  -7 -14    4.70    0.64
  -3  -7 -14    4.00    0.56
  -3  -7 -14    4.51    0.55
  -3   7 -14    4.07    0.56
  -3  -8  14   -0.17    0.14
   3   8 -14   -0.02    0.18
  -2  -8  14    1.80    0.36
  -2  -8  14    2.24    0.40
  -2   8  14    1.73    0.28
   2   8 -14    1.78    0.40
  -1  -8  14    0.25    0.20
  -1  -8  14    0.69    0.23
   1   8 -14    0.82    0.27
   0  -8 -14   -0.09    0.11
   0  -8 -14   -0.03    0.08
   0  -8 -14    0.00    0.11
   0  -8  14    0.09    0.13
   0   8 -14   -0.18    0.14
  -1  -8 -14    2.11    0.33
  -1  -8 -14    2.27    0.36
  -1  -8 -14    2.58    0.41
   1  -8  14    2.09    0.38
  -1   8 -14    2.13    0.42
  -2  -8 -14    9.83    1.27
  -2  -8 -14    7.72    0.80
  -2  -8 -14   10.21    0.68
  -2   8 -14    9.33    0.71
  -3  -8 -14    0.22    0.26
  -3  -8 -14    0.35    0.28
  -3  -8 -14    0.17    0.22
  -3   8 -14    0.00    0.21
  -3  -9  14    1.73    0.43
  -3  -9  14    2.10    0.42
   3   9 -14    2.12    0.46
  -2  -9  14    1.02    0.32
  -2  -9  14    1.01    0.28
   2   9 -14    0.30    0.25
  -1  -9  14    3.51    0.53
  -1  -9  14    3.41    0.49
   1  -9 -14    2.59    0.35
   1   9 -14    1.98    0.43
   0  -9  14    0.07    0.14
   0  -9 -14    0.77    0.22
   0  -9 -14    0.70    0.16
   0   9 -14    0.59    0.28
  -1  -9 -14    7.29    0.52
   1  -9  14    6.75    0.57
  -1  -9 -14    7.23    0.59
  -1   9 -14    8.05    0.83
  -2  -9 -14    0.24    0.21
  -2  -9 -14    0.38    0.27
  -2  -9 -14    0.44    0.24
  -2   9 -14    0.36    0.26
  -3  -9 -14    0.21    0.24
  -3  -9 -14    0.17    0.23
  -3  -9 -14    0.37    0.28
  -3   9 -14    0.13    0.45
  -3 -10  14    0.06    0.21
  -3 -10  14    0.12    0.20
   3  10 -14   -0.11    0.26
  -2 -10  14    0.05    0.20
  -2 -10  14    0.09    0.19
   2  10 -14   -0.09    0.22
  -1 -10  14   -0.03    0.14
  -1 -10  14   -0.09    0.14
   1 -10 -14   -0.03    0.12
   1  10 -14    0.00    0.19
   0 -10  14    1.16    0.32
   0 -10 -14    0.88    0.26
   0 -10 -14    0.43    0.16
   0  10 -14    0.69    0.34
   1 -10  14    0.01    0.17
  -1 -10 -14    0.10    0.19
  -1 -10 -14   -0.09    0.12
  -1  10 -14   -0.07    0.23
  -2 -10 -14    0.56    0.26
  -2 -10 -14    0.37    0.26
  -2  10 -14    0.08    0.28
  -2 -11  14   -0.16    0.20
  -2 -11  14   -0.06    0.18
   2  11 -14    0.14    0.31
  -1 -11  14    3.06    0.56
   1 -11 -14    2.70    0.42
  -1 -11  14    3.57    0.58
   1  11 -14    3.24    0.63
   0 -11 -14    0.04    0.16
   0 -11  14   -0.09    0.21
   0 -11 -14   -0.05    0.10
   0  11 -14    0.21    0.29
  -1 -11 -14    0.50    0.24
  -1 -11 -14    0.49    0.27
   1 -11  14    0.23    0.25
  -1  11 -14    0.68    0.36
  -2 -11 -14   -0.03    0.21
  -2 -11 -14    0.10    0.23
  -2  11 -14    0.13    0.31
  -1 -12  14    0.04    0.26
  -1 -12  14    0.04    0.23
   1 -12 -14   -0.05    0.17
   1  12 -14    0.13    0.33
   0 -12  14    8.90    0.88
   0 -12 -14    6.61    0.72
   0  12 -14    8.86    1.04
  -5   0  15    0.08    0.22
  -4   0  15   -0.11    0.11
  -3   0  15    0.07    0.11
   2   0 -15    0.01    0.09
   2   0 -15   -0.06    0.07
  -2   0  15   -0.10    0.06
   1   0 -15    0.00    0.04
  -1   0  15    0.05    0.11
   1   0 -15   -0.02    0.08
  -1   0  15   -0.06    0.05
   1   0 -15    0.01    0.09
   0   0  15    0.18    0.09
   0   0 -15    0.06    0.09
   0   0 -15    0.11    0.08
   0   0  15   -0.05    0.10
  -1   0 -15   -0.06    0.07
  -1   0 -15    0.09    0.10
   2   0  15    0.03    0.08
  -2   0 -15    0.04    0.09
  -2   0 -15    0.04    0.12
  -3   0 -15    0.08    0.11
  -3   0 -15    0.02    0.13
  -4   0 -15    0.26    0.17
  -4   0 -15    0.05    0.16
  -5  -1  15    0.66    0.30
  -5   1  15    0.91    0.29
  -4  -1  15    0.23    0.08
  -4  -1  15    0.10    0.17
  -3  -1  15    3.73    0.24
  -3  -1  15    3.36    0.42
   3   1 -15    4.36    0.23
  -3   1  15    3.82    0.40
   2  -1 -15    0.47    0.14
   2  -1 -15    0.20    0.09
  -2  -1  15    0.19    0.13
   2   1 -15    0.16    0.11
   2   1 -15    0.19    0.08
  -2   1  15    0.28    0.12
   1  -1 -15    6.03    0.25
   1  -1 -15    7.30    0.41
  -1  -1  15    6.12    0.41
   1  -1 -15    6.44    0.36
   1   1 -15    6.00    0.39
   1   1 -15    6.09    0.41
  -1   1  15    6.38    0.38
   1   1 -15    6.10    0.29
  -1   1  15    6.76    0.43
   0  -1  15   11.74    0.60
   0  -1 -15   12.78    0.52
   0  -1 -15   13.00    0.59
   0  -1  15   12.11    0.61
   0  -1 -15   13.32    0.62
   0   1  15   12.81    0.61
   0   1 -15   13.01    0.63
   0   1 -15   12.01    0.60
  -1  -1 -15   12.23    0.60
   1  -1  15   13.21    0.60
  -1  -1 -15   12.75    0.63
  -1   1 -15   11.78    0.61
   1   1  15   12.56    0.60
  -2  -1 -15    0.23    0.14
  -2  -1 -15    0.13    0.12
   2  -1  15    0.08    0.08
  -2   1 -15    0.12    0.11
   2   1  15    0.14    0.11
  -2   1 -15    0.21    0.16
  -3  -1 -15    2.12    0.37
  -3   1 -15    2.45    0.42
  -3   1 -15    2.73    0.38
  -4  -1 -15    0.98    0.32
  -4  -1 -15    0.13    0.19
  -4   1 -15    0.18    0.20
  -4   1 -15    0.55    0.23
  -4  -2  15    0.05    0.10
  -4  -2  15    0.04    0.14
  -4   2  15    0.07    0.13
  -3  -2  15   -0.07    0.09
   3  -2 -15    0.01    0.10
  -3  -2  15    0.08    0.08
  -3   2  15    0.12    0.11
   3   2 -15    0.05    0.06
   3   2 -15    0.32    0.11
  -2  -2  15    6.52    0.62
   2  -2 -15    5.49    0.32
   2  -2 -15    5.75    0.29
  -2  -2  15    5.43    0.30
   2   2 -15    6.25    0.40
  -2   2  15    4.55    0.32
   2   2 -15    5.20    0.30
   1  -2 -15   -0.02    0.03
  -1  -2  15    0.08    0.11
   1  -2 -15    0.02    0.08
   1  -2 -15    0.01    0.06
   1   2 -15    0.16    0.08
  -1   2  15    0.05    0.08
   1   2 -15    0.15    0.12
   0  -2 -15   10.42    0.46
   0  -2  15   10.08    0.56
   0  -2  15   10.35    0.56
   0  -2 -15   10.15    0.54
   0  -2 -15   10.85    0.61
   0   2 -15   10.26    0.49
   0   2 -15   10.70    0.58
   0   2  15   10.68    0.64
   1  -2  15   11.03    0.54
  -1  -2 -15   10.74    0.59
  -1  -2 -15   11.81    0.59
   1   2  15   11.37    0.59
  -1   2 -15   11.59    0.61
  -2  -2 -15    5.62    0.43
  -2  -2 -15    5.71    0.45
   2   2  15    4.92    0.37
  -2   2 -15    5.00    0.40
  -3  -2 -15    0.23    0.14
  -3  -2 -15    0.27    0.17
  -3   2 -15    0.19    0.16
  -3   2 -15    0.57    0.20
  -4  -2 -15    0.24    0.21
  -4  -2 -15    0.66    0.27
  -4  -2 -15    0.38    0.25
  -4   2 -15    0.70    0.26
  -4  -3  15    0.15    0.12
  -4   3  15    0.27    0.15
  -3  -3  15    4.48    0.53
  -3  -3  15    3.67    0.28
  -3   3  15    3.45    0.33
   3   3 -15    3.23    0.24
   3   3 -15    3.97    0.28
   3   3 -15    3.90    0.31
   2  -3 -15    3.25    0.21
  -2  -3  15    3.24    0.42
   2  -3 -15    2.82    0.21
  -2  -3  15    3.69    0.27
   2   3 -15    3.44    0.40
  -2   3  15    3.45    0.24
   2   3 -15    3.15    0.31
  -1  -3  15    1.17    0.25
   1  -3 -15    1.30    0.17
   1  -3 -15    0.84    0.18
   1  -3 -15    1.11    0.13
   1   3 -15    1.02    0.24
   1   3 -15    1.32    0.20
   0  -3 -15    1.73    0.26
   0  -3  15    2.51    0.34
   0  -3 -15    2.73    0.28
   0   3 -15    2.33    0.28
   0   3 -15    2.57    0.36
   0   3  15    2.62    0.28
   1  -3  15    2.89    0.37
   1  -3  15    3.01    0.46
  -1  -3 -15    3.04    0.36
  -1  -3 -15    3.82    0.42
  -1   3 -15    2.79    0.37
  -2  -3 -15    0.73    0.21
   2   3  15    0.99    0.23
  -2   3 -15    1.28    0.28
  -3  -3 -15    4.37    0.55
  -3   3 -15    4.66    0.59
  -3   3 -15    4.60    0.49
  -4  -3 -15    0.32    0.23
  -4  -3 -15    1.09    0.30
  -4  -3 -15    0.94    0.31
  -4   3 -15    1.03    0.35
  -4   3 -15    0.21    0.28
  -4  -4  15    2.44    0.32
  -4  -4  15    1.83    0.42
  -4   4  15    2.43    0.27
  -3  -4  15    0.08    0.11
  -3  -4  15    0.11    0.16
   3   4 -15   -0.02    0.10
   3   4 -15    0.06    0.11
  -3   4  15    0.02    0.07
   2  -4 -15    3.39    0.19
  -2  -4  15    3.45    0.35
   2  -4 -15    3.64    0.21
  -2  -4  15    3.38    0.44
   2   4 -15    3.80    0.44
   1  -4 -15    9.10    0.39
  -1  -4  15    7.51    0.54
   1  -4 -15    9.31    0.37
   1  -4 -15    8.41    0.45
  -1   4  15    9.01    0.37
   0  -4 -15    0.84    0.18
   0  -4  15    0.83    0.21
   0  -4 -15    0.93    0.20
   0  -4 -15    0.66    0.19
   0   4 -15    1.15    0.25
   0   4  15    1.33    0.21
  -1  -4 -15    0.04    0.10
  -1  -4 -15    0.05    0.11
  -1   4 -15   -0.04    0.11
  -2  -4 -15    0.28    0.12
  -2  -4 -15   -0.01    0.11
  -2   4 -15    0.05    0.12
  -3  -4 -15   -0.07    0.13
  -3  -4 -15    0.10    0.16
  -3  -4 -15    0.10    0.16
   3   4  15    0.00    0.13
  -3   4 -15    0.05    0.16
  -4  -4 -15    0.11    0.17
  -4  -4 -15   -0.06    0.16
  -4  -4 -15   -0.16    0.16
  -4   4 -15   -0.05    0.13
  -4   4 -15   -0.11    0.18
  -4  -5  15    0.28    0.27
  -4  -5  15    0.19    0.16
  -3  -5  15    0.67    0.26
  -3  -5  15    0.76    0.20
   3   5 -15    0.92    0.24
  -2  -5  15    3.77    0.48
  -2  -5  15    3.11    0.43
   2   5 -15    3.96    0.47
   1  -5 -15    0.53    0.15
  -1  -5  15    0.41    0.16
  -1  -5  15    0.71    0.23
   1  -5 -15    0.46    0.10
   1  -5 -15    0.38    0.11
   1   5 -15    0.73    0.23
  -1   5  15    0.70    0.13
   0  -5  15    3.41    0.42
   0  -5 -15    3.78    0.40
   0  -5 -15    3.59    0.29
   0  -5 -15    3.64    0.30
   0   5  15    3.79    0.31
   0   5 -15    3.14    0.41
  -1  -5 -15    1.01    0.22
   1  -5  15    0.74    0.20
  -1  -5 -15    0.88    0.22
  -1   5 -15    0.85    0.23
  -2  -5 -15    0.02    0.15
  -2  -5 -15    0.41    0.20
  -2  -5 -15    0.71    0.22
  -2   5 -15    0.34    0.31
  -3  -5 -15    0.21    0.17
  -3  -5 -15    0.02    0.15
  -3   5 -15   -0.04    0.16
   3   5  15   -0.09    0.18
  -4  -5 -15   -0.16    0.14
  -4  -5 -15    0.16    0.24
  -4  -5 -15    0.03    0.20
  -4   5 -15   -0.11    0.18
  -4   5 -15    0.21    0.23
  -4  -6  15    0.84    0.34
  -4  -6  15    0.99    0.26
  -3  -6  15    0.12    0.14
  -3  -6  15    0.00    0.17
   3   6 -15   -0.02    0.14
  -2  -6  15    0.01    0.12
  -2  -6  15    0.01    0.14
   2   6 -15    0.60    0.23
  -2   6  15    0.30    0.09
   1  -6 -15    7.67    0.45
   1  -6 -15    8.22    0.30
  -1  -6  15    8.76    0.54
   1  -6 -15    8.13    0.40
  -1  -6  15    9.16    0.64
   1  -6 -15    7.57    0.31
   1   6 -15    6.97    0.58
  -1   6  15    7.11    0.42
   0  -6  15    0.06    0.12
   0  -6 -15    0.07    0.09
   0  -6 -15    0.56    0.16
   0  -6 -15    0.14    0.11
   0  -6 -15    0.16    0.13
   0   6 -15   -0.05    0.12
   1  -6  15   -0.10    0.07
  -1  -6 -15    0.05    0.13
  -1  -6 -15   -0.01    0.10
  -1  -6 -15   -0.01    0.10
  -1   6 -15   -0.06    0.13
  -2  -6 -15   -0.02    0.13
  -2  -6 -15    0.13    0.16
  -2  -6 -15   -0.01    0.12
  -2   6 -15    0.21    0.18
  -3  -6 -15   -0.07    0.15
  -3  -6 -15   -0.03    0.13
  -3  -6 -15   -0.05    0.14
  -3   6 -15    0.01    0.17
  -4  -6 -15   -0.01    0.21
  -4  -6 -15    0.33    0.26
  -4  -6 -15    0.61    0.29
  -4   6 -15    0.15    0.26
  -4   6 -15    0.28    0.28
  -4  -7  15    4.06    0.68
  -4  -7  15    4.02    0.51
  -3  -7  15    0.10    0.15
  -3  -7  15   -0.02    0.18
   3   7 -15    0.02    0.18
  -2  -7  15    9.57    0.62
  -2  -7  15    8.63    0.67
  -2   7  15    8.29    0.40
   2   7 -15   10.49    0.72
   1  -7 -15    8.39    0.48
   1  -7 -15    7.99    0.26
  -1  -7  15    9.71    0.67
  -1  -7  15    7.81    0.56
   1  -7 -15    8.45    0.27
   1  -7 -15    8.17    0.44
   1   7 -15    9.11    0.67
   0  -7  15    0.35    0.19
   0  -7 -15    0.24    0.13
   0  -7 -15    0.41    0.15
   0  -7 -15    0.18    0.15
   0  -7 -15    0.43    0.13
   0   7 -15    0.04    0.15
  -1  -7 -15    4.08    0.47
  -1  -7 -15    5.16    0.57
  -1  -7 -15    3.79    0.42
  -1   7 -15    3.02    0.46
  -2  -7 -15    0.30    0.20
  -2  -7 -15    0.10    0.16
  -2  -7 -15    0.28    0.19
  -2   7 -15    0.43    0.25
  -3  -7 -15    0.46    0.25
  -3  -7 -15    0.31    0.23
  -3  -7 -15    0.17    0.20
  -3   7 -15    0.09    0.22
  -3  -8  15    0.41    0.25
  -3  -8  15    1.10    0.35
   3   8 -15    0.62    0.30
  -2  -8  15    0.79    0.25
  -2   8  15    0.73    0.19
   2   8 -15    0.84    0.29
  -1  -8  15   -0.01    0.12
  -1  -8  15    0.14    0.16
   1   8 -15    0.15    0.21
   0  -8  15    0.18    0.17
   0  -8 -15    0.10    0.13
   0  -8 -15    0.08    0.10
   0   8 -15    0.04    0.18
  -1  -8 -15    0.79    0.25
  -1  -8 -15    1.29    0.26
   1  -8  15    1.55    0.33
  -1  -8 -15    0.81    0.24
  -1   8 -15    1.46    0.36
  -2  -8 -15    0.43    0.24
  -2  -8 -15    0.24    0.19
  -2  -8 -15    0.69    0.26
  -2   8 -15    0.64    0.27
  -3  -8 -15    0.06    0.22
  -3  -8 -15    0.28    0.24
  -3  -8 -15    0.48    0.29
  -3   8 -15    0.04    0.24
  -3  -9  15    0.25    0.23
  -3  -9  15    0.43    0.29
   3   9 -15    0.38    0.31
  -2  -9  15   -0.03    0.13
  -2  -9  15    0.28    0.22
   2   9 -15    0.04    0.23
   1  -9 -15    1.39    0.26
  -1  -9  15    1.10    0.30
  -1  -9  15    2.01    0.44
   0  -9 -15    0.38    0.19
   0  -9  15    0.98    0.29
   0  -9 -15    0.80    0.18
   0   9 -15    1.61    0.40
  -1  -9 -15    1.34    0.28
   1  -9  15    1.95    0.37
  -1  -9 -15    1.13    0.28
  -1  -9 -15    0.91    0.27
  -1   9 -15    2.53    0.51
  -2  -9 -15    0.43    0.26
  -2  -9 -15    0.95    0.29
  -2   9 -15    0.27    0.25
  -3  -9 -15    0.10    0.24
  -3  -9 -15   -0.02    0.21
  -3  -9 -15    0.16    0.21
  -3   9 -15    0.15    0.28
  -2 -10  15    2.01    0.44
  -2 -10  15    1.79    0.40
   2  10 -15    2.11    0.52
   1 -10 -15    0.10    0.17
  -1 -10  15   -0.03    0.16
  -1 -10  15    0.26    0.24
   1  10 -15    0.03    0.23
   0 -10  15   -0.02    0.17
   0 -10 -15    0.15    0.13
   0 -10 -15    0.06    0.16
   0  10 -15    0.00    0.24
   1 -10  15    0.16    0.19
  -1 -10 -15   -0.01    0.17
  -1 -10 -15    0.23    0.19
  -1  10 -15    0.17    0.23
  -2 -10 -15   -0.02    0.20
  -2 -10 -15   -0.02    0.17
  -2 -10 -15    0.01    0.20
  -2  10 -15    0.10    0.28
  -2 -11  15    3.66    0.64
  -2 -11  15    3.44    0.55
   2  11 -15    4.64    0.76
  -1 -11  15   -0.05    0.18
   1 -11 -15    0.15    0.19
  -1 -11  15    0.16    0.21
   1  11 -15    0.02    0.27
   0 -11  15    0.22    0.25
   0 -11 -15    0.27    0.23
   0 -11 -15    0.00    0.11
   0  11 -15    0.30    0.33
   1 -11  15    0.04    0.23
  -1 -11 -15    0.00    0.17
  -1 -11 -15   -0.08    0.18
  -1  11 -15   -0.03    0.27
   0 -12  15    0.63    0.32
   0 -12 -15    0.57    0.29
   0  12 -15    0.63    0.39
  -4   0  16    1.75    0.35
  -3   0  16    7.56    0.51
   2   0 -16    4.74    0.31
  -2   0  16    4.68    0.37
   1   0 -16   11.92    0.59
   1   0 -16   12.35    0.57
  -1   0  16   12.39    0.60
   1   0 -16   11.99    0.43
   0   0  16   58.75    1.74
   0   0  16   58.33    1.73
   0   0 -16   57.25    1.71
   0   0 -16   57.41    1.72
  -1   0 -16    6.58    0.44
   1   0  16    6.73    0.43
  -1   0 -16    5.80    0.43
   2   0  16   11.72    0.52
  -2   0 -16   12.90    0.71
  -2   0 -16   11.77    0.64
  -3   0 -16   -0.03    0.11
  -4   0 -16    5.90    0.74
  -4   0 -16    4.40    0.52
  -4  -1  16   -0.10    0.13
  -4   1  16    0.05    0.13
  -3  -1  16    3.98    0.46
   3   1 -16    4.14    0.21
  -3   1  16    3.40    0.39
   2  -1 -16    2.34    0.25
   2  -1 -16    2.51    0.29
  -2  -1  16    2.64    0.35
   2   1 -16    2.86    0.33
  -2   1  16    1.97    0.28
   2   1 -16    2.08    0.16
   1  -1 -16   13.97    0.60
   1  -1 -16   13.90    0.62
   1  -1 -16   13.58    0.44
  -1  -1  16   13.51    0.66
   1   1 -16   13.80    0.65
  -1   1  16   13.06    0.60
   1   1 -16   13.07    0.48
   0  -1  16    0.07    0.09
   0  -1 -16    0.08    0.10
   0  -1  16    0.16    0.14
   0  -1 -16    0.53    0.15
   0  -1 -16    0.24    0.09
   0   1 -16    0.11    0.12
  -1  -1 -16    2.88    0.35
   1  -1  16    2.30    0.30
  -1  -1 -16    2.96    0.35
  -1   1 -16    2.86    0.35
   1   1  16    2.79    0.34
   2  -1  16    0.49    0.12
  -2  -1 -16    0.48    0.19
  -2  -1 -16    0.91    0.23
  -2   1 -16    0.52    0.17
   2   1  16    0.37    0.15
  -2   1 -16    0.30    0.17
  -3  -1 -16    0.22    0.18
  -3  -1 -16    0.17    0.14
  -3   1 -16    0.63    0.22
  -3   1 -16    0.16    0.16
  -4  -1 -16    1.47    0.35
  -4  -1 -16    1.07    0.29
  -4  -1 -16    1.31    0.34
  -4   1 -16    0.64    0.29
  -4   1 -16    0.91    0.27
  -4  -2  16    2.34    0.25
  -4  -2  16    2.22    0.42
  -4   2  16    1.78    0.31
   3  -2 -16    1.64    0.29
  -3  -2  16    1.65    0.20
  -3  -2  16    1.81    0.34
   3   2 -16    1.54    0.20
  -3   2  16    1.17    0.22
   3   2 -16    1.54    0.16
   3   2 -16    1.77    0.19
  -2  -2  16    3.61    0.42
   2  -2 -16    3.61    0.27
   2  -2 -16    3.38    0.24
  -2   2  16    3.20    0.27
   2   2 -16    3.84    0.26
   2   2 -16    4.42    0.35
   1  -2 -16    3.05    0.18
  -1  -2  16    3.57    0.40
   1  -2 -16    3.72    0.27
   1  -2 -16    3.08    0.33
  -1   2  16    3.41    0.27
   1   2 -16    4.00    0.42
   1   2 -16    3.62    0.25
   0  -2 -16    0.04    0.08
   0  -2 -16    0.17    0.09
   0  -2 -16    0.00    0.10
   0  -2  16   -0.03    0.08
   0   2 -16    0.10    0.08
   0   2 -16    0.03    0.10
  -1  -2 -16    0.15    0.11
  -1  -2 -16    0.60    0.17
   1  -2  16    0.40    0.16
  -1   2 -16    0.57    0.19
  -2  -2 -16    0.11    0.13
   2   2  16   -0.05    0.12
  -2   2 -16   -0.03    0.10
  -3  -2 -16    1.08    0.30
  -3  -2 -16    1.69    0.30
  -3   2 -16    1.73    0.37
  -3   2 -16    1.79    0.32
  -4  -2 -16    0.76    0.26
  -4  -2 -16    1.56    0.40
  -4  -2 -16    0.55    0.27
  -4   2 -16    0.60    0.26
  -4   2 -16    0.45    0.24
  -4  -3  16    0.44    0.25
  -4  -3  16    0.15    0.12
  -4   3  16    0.55    0.19
  -3  -3  16    0.15    0.10
   3  -3 -16    0.14    0.18
  -3  -3  16    0.16    0.18
   3   3 -16    0.35    0.12
  -3   3  16    0.16    0.11
   3   3 -16    0.19    0.13
   3   3 -16    0.40    0.14
   2  -3 -16   -0.06    0.06
   2  -3 -16   -0.06    0.06
  -2  -3  16   -0.05    0.07
  -2  -3  16    0.07    0.12
   2   3 -16    0.05    0.09
   2   3 -16   -0.01    0.10
  -2   3  16   -0.04    0.06
  -1  -3  16    2.48    0.36
   1  -3 -16    3.36    0.34
   1  -3 -16    3.28    0.25
   1   3 -16    2.86    0.37
   1   3 -16    3.63    0.27
   0  -3  16    8.98    0.56
   0  -3 -16    8.74    0.44
   0  -3 -16    9.21    0.53
   0  -3 -16    8.89    0.48
   0   3 -16    9.31    0.58
   1  -3  16    9.97    0.53
  -1  -3 -16    9.41    0.54
  -1   3 -16    7.98    0.55
  -2  -3 -16    1.71    0.31
  -2  -3 -16    2.11    0.34
  -2   3 -16    2.20    0.34
   2   3  16    1.92    0.32
  -3  -3 -16    0.15    0.12
  -3  -3 -16   -0.08    0.13
  -3   3 -16    0.19    0.14
  -3   3 -16    0.08    0.15
  -4  -3 -16   -0.02    0.18
  -4  -3 -16    0.13    0.20
  -4  -3 -16   -0.08    0.15
  -4   3 -16    0.03    0.16
  -4   3 -16   -0.13    0.17
  -4  -4  16    3.23    0.37
  -4  -4  16    1.79    0.41
  -4   4  16    3.37    0.27
  -3  -4  16    0.03    0.10
  -3  -4  16   -0.02    0.15
  -3   4  16    0.01    0.07
   3   4 -16   -0.05    0.11
   2  -4 -16    0.01    0.05
  -2  -4  16   -0.04    0.07
   2  -4 -16    0.04    0.06
  -2  -4  16   -0.04    0.11
   2   4 -16    0.07    0.13
   1  -4 -16    0.15    0.08
   1  -4 -16    0.21    0.12
   1  -4 -16    0.12    0.09
  -1  -4  16    0.04    0.12
  -1   4  16    0.16    0.08
   1   4 -16    0.20    0.16
   0  -4 -16   10.14    0.53
   0  -4 -16   10.07    0.50
   0   4  16   10.40    0.50
   1  -4  16    9.03    0.60
  -1  -4 -16    9.11    0.56
  -1  -4 -16    8.48    0.61
  -1   4 -16    8.19    0.56
  -2  -4 -16    7.44    0.55
  -2   4 -16    7.82    0.54
  -3  -4 -16    0.05    0.17
  -3  -4 -16    0.16    0.19
  -3  -4 -16    0.04    0.15
   3   4  16    0.11    0.15
  -3   4 -16    0.19    0.14
  -4  -4 -16    0.22    0.25
  -4  -4 -16    0.38    0.24
  -4  -4 -16    0.41    0.28
  -4   4 -16    0.50    0.26
  -4   4 -16    0.76    0.33
  -4  -5  16   -0.07    0.19
  -4  -5  16    0.01    0.13
  -3  -5  16    4.71    0.59
  -3  -5  16    5.44    0.41
   3   5 -16    5.65    0.45
  -2  -5  16    1.37    0.25
  -2  -5  16    1.80    0.35
   2   5 -16    1.21    0.28
  -1  -5  16    8.03    0.59
   1  -5 -16    8.79    0.39
   1  -5 -16    7.78    0.36
   1  -5 -16    8.61    0.48
   1   5 -16    7.92    0.58
  -1   5  16    8.29    0.39
   0  -5 -16    6.97    0.43
   0  -5  16    7.32    0.53
   0  -5 -16    6.21    0.41
   0  -5 -16    5.87    0.44
   0   5 -16    7.21    0.54
   1  -5  16    0.88    0.22
  -1  -5 -16    0.19    0.16
  -1  -5 -16    0.53    0.18
  -1   5 -16    0.32    0.19
  -2  -5 -16    0.24    0.14
  -2  -5 -16    0.01    0.14
  -2   5 -16   -0.03    0.13
  -3  -5 -16    0.18    0.19
  -3  -5 -16    0.09    0.14
  -3  -5 -16    0.08    0.16
  -3   5 -16    0.01    0.17
   3   5  16    0.01    0.21
  -4  -5 -16   -0.12    0.15
  -4  -5 -16   -0.08    0.17
  -4  -5 -16    0.02    0.20
  -4   5 -16    0.04    0.22
  -4   5 -16    0.17    0.22
  -4  -6  16    0.07    0.15
  -4  -6  16    0.04    0.19
  -3  -6  16    0.87    0.24
  -3  -6  16    1.11    0.32
   3   6 -16    0.50    0.23
  -2  -6  16    1.65    0.34
   2   6 -16    1.31    0.32
  -2   6  16    1.58    0.13
   1  -6 -16    0.74    0.18
   1  -6 -16    1.12    0.18
   1  -6 -16    0.94    0.13
   1  -6 -16    1.21    0.15
  -1  -6  16    0.71    0.23
  -1   6  16    0.92    0.18
   1   6 -16    0.78    0.25
   0  -6 -16    3.13    0.37
   0  -6  16    2.55    0.39
   0  -6 -16    1.77    0.27
   0   6 -16    2.57    0.49
  -1  -6 -16    0.03    0.13
  -1  -6 -16    0.00    0.10
   1  -6  16    0.00    0.13
  -1   6 -16   -0.10    0.12
  -2  -6 -16    0.15    0.15
  -2  -6 -16   -0.05    0.12
  -2  -6 -16    0.01    0.13
  -2   6 -16    0.07    0.16
  -3  -6 -16    0.74    0.30
  -3  -6 -16    1.57    0.34
  -3   6 -16    1.68    0.36
  -4  -6 -16    0.64    0.31
  -4  -6 -16    0.88    0.35
  -4  -6 -16   -0.05    0.21
  -4   6 -16    0.40    0.31
  -4   6 -16    0.60    0.30
  -4  -7  16    0.31    0.21
  -4  -7  16    0.24    0.27
  -3  -7  16    0.12    0.17
  -3  -7  16    0.08    0.19
   3   7 -16   -0.09    0.16
  -2  -7  16    1.36    0.33
  -2  -7  16    0.67    0.22
   2   7 -16    0.51    0.24
  -2   7  16    0.68    0.14
   1  -7 -16    0.02    0.04
   1  -7 -16    0.04    0.08
  -1  -7  16    0.03    0.14
   1  -7 -16    0.07    0.11
   1  -7 -16   -0.03    0.08
  -1  -7  16    0.10    0.14
   1   7 -16    0.25    0.20
   0  -7 -16    1.60    0.23
   0  -7 -16    1.50    0.26
   0  -7  16    1.01    0.27
   0  -7 -16    1.18    0.25
   0  -7 -16    0.72    0.19
   0   7 -16    1.02    0.30
   1  -7  16    3.65    0.48
  -1  -7 -16    2.26    0.37
  -1  -7 -16    2.88    0.41
  -1  -7 -16    2.97    0.38
  -1   7 -16    2.85    0.47
  -2  -7 -16    0.38    0.22
  -2  -7 -16    0.46    0.21
  -2  -7 -16    0.44    0.24
  -2   7 -16    0.39    0.23
  -3  -7 -16    0.14    0.21
  -3  -7 -16   -0.08    0.18
  -3  -7 -16    0.19    0.20
  -3   7 -16   -0.06    0.20
  -3  -8  16    1.88    0.45
  -3  -8  16    2.34    0.41
   3   8 -16    2.25    0.46
  -2  -8  16    0.20    0.17
  -2  -8  16   -0.12    0.14
   2   8 -16    0.12    0.21
  -1  -8  16    0.13    0.15
  -1  -8  16    0.28    0.22
   1   8 -16    0.16    0.21
   0  -8 -16    0.02    0.12
   0  -8 -16    0.00    0.13
   0  -8 -16   -0.08    0.11
   0  -8  16   -0.10    0.11
   0  -8 -16    0.04    0.09
   0   8 -16    0.03    0.18
  -1  -8 -16    0.66    0.26
  -1  -8 -16    1.19    0.28
   1  -8  16    0.80    0.26
  -1  -8 -16    0.70    0.25
  -1   8 -16    0.85    0.31
  -2  -8 -16    0.28    0.21
  -2  -8 -16    0.20    0.20
  -2  -8 -16    0.16    0.19
  -2   8 -16    0.27    0.23
  -3  -8 -16    1.23    0.36
  -3  -8 -16    0.87    0.32
  -3  -8 -16    0.28    0.24
  -3   8 -16    0.57    0.33
  -3  -9  16    0.06    0.23
  -3  -9  16    0.29    0.25
   3   9 -16    0.23    0.28
  -2  -9  16    0.90    0.28
  -2  -9  16    0.53    0.29
   2   9 -16    1.31    0.38
   1  -9 -16   -0.03    0.11
  -1  -9  16    0.15    0.20
   1   9 -16   -0.09    0.19
   0  -9 -16    1.22    0.21
   0  -9 -16    1.02    0.26
   0  -9  16    0.96    0.30
   0  -9 -16    0.60    0.23
  -1  -9 -16    0.03    0.17
   1  -9  16    0.55    0.25
  -1  -9 -16    0.50    0.23
  -1  -9 -16    0.64    0.22
  -1   9 -16    0.78    0.32
  -2  -9 -16   -0.04    0.19
  -2  -9 -16    0.05    0.19
  -2  -9 -16    0.27    0.23
  -3  -9 -16    0.19    0.29
  -3  -9 -16    0.30    0.26
  -3  -9 -16    0.36    0.28
  -3   9 -16    0.20    0.30
  -2 -10  16   -0.06    0.20
  -2 -10  16   -0.06    0.17
   2  10 -16   -0.10    0.23
  -1 -10  16    1.38    0.37
   1 -10 -16    0.84    0.24
   1  10 -16    1.18    0.39
   0 -10  16    1.11    0.33
   0 -10 -16    1.18    0.28
   0  10 -16    0.83    0.37
  -1 -10 -16    1.43    0.31
  -1 -10 -16    1.82    0.38
   1 -10  16    1.32    0.36
  -1 -10 -16    1.19    0.30
  -1  10 -16    1.39    0.41
  -2 -10 -16    0.78    0.32
  -2 -10 -16    0.12    0.23
  -2 -10 -16    0.58    0.33
  -2  10 -16    0.24    0.32
  -2 -11  16    2.55    0.50
  -2 -11  16    2.29    0.54
   2  11 -16    2.17    0.53
   1 -11 -16    0.10    0.17
  -1 -11  16    0.53    0.31
   1  11 -16    0.29    0.33
   0 -11  16    1.03    0.37
   0 -11 -16    1.09    0.32
   0  11 -16    1.50    0.47
   1 -11  16    2.20    0.44
  -1 -11 -16    0.97    0.33
  -1 -11 -16    1.43    0.32
  -1  11 -16    2.39    0.58
  -4   0  17   -0.01    0.13
  -3   0  17   -0.12    0.08
   2   0 -17   -0.08    0.08
  -2   0  17   -0.05    0.09
  -1   0  17    0.02    0.08
   1   0 -17   -0.05    0.07
   1   0 -17    0.01    0.11
   1   0 -17    0.08    0.06
   0   0  17   -0.05    0.07
   0   0 -17   -0.07    0.08
  -1   0 -17    0.03    0.10
   1   0  17   -0.07    0.10
  -1   0 -17    0.14    0.09
  -2   0 -17    0.57    0.29
   2   0  17    0.05    0.11
  -2   0 -17    0.01    0.12
  -3   0 -17    0.01    0.14
  -3   0 -17   -0.05    0.15
  -4   0 -17    0.06    0.17
  -4   0 -17    0.01    0.17
  -4  -1  17    5.89    0.63
  -4   1  17    6.22    0.50
  -3  -1  17    1.71    0.30
  -3   1  17    1.56    0.27
  -2  -1  17    6.52    0.47
   2  -1 -17    7.45    0.39
   2  -1 -17    7.22    0.43
   2   1 -17    7.15    0.31
  -2   1  17    7.12    0.45
   2   1 -17    7.50    0.44
   1  -1 -17    3.87    0.30
  -1  -1  17    4.18    0.42
   1  -1 -17    4.05    0.34
   1   1 -17    3.86    0.24
  -1   1  17    3.38    0.36
   1   1 -17    4.07    0.43
   0  -1  17    0.13    0.11
   0  -1 -17    0.50    0.17
   0  -1 -17    0.10    0.10
   0  -1 -17    0.21    0.10
   0   1 -17    0.12    0.12
  -1  -1 -17    7.20    0.47
   1  -1  17    5.77    0.41
  -1  -1 -17    6.47    0.46
   1   1  17    6.38    0.46
  -1   1 -17    6.10    0.46
   2  -1  17    0.39    0.13
   2   1  17    0.44    0.17
  -2   1 -17    0.73    0.20
  -3  -1 -17    1.77    0.33
  -3  -1 -17    1.89    0.39
  -3   1 -17    1.51    0.30
  -3   1 -17    1.57    0.35
  -4  -1 -17    0.45    0.23
  -4  -1 -17    0.58    0.27
  -4   1 -17    0.94    0.34
  -4  -2  17   -0.01    0.16
  -4  -2  17   -0.01    0.08
  -4   2  17   -0.12    0.11
  -3  -2  17    0.17    0.16
  -3  -2  17    0.21    0.10
   3   2 -17    0.21    0.10
   3   2 -17    0.17    0.09
  -3   2  17    0.29    0.15
   3   2 -17    0.32    0.11
  -2  -2  17    2.73    0.39
   2  -2 -17    2.95    0.30
   2  -2 -17    2.49    0.25
  -2   2  17    2.88    0.32
   2   2 -17    2.71    0.35
   2   2 -17    2.78    0.27
   1  -2 -17    2.06    0.29
   1  -2 -17    1.94    0.16
  -1  -2  17    1.84    0.30
  -1   2  17    2.01    0.27
   1   2 -17    2.17    0.24
   1   2 -17    1.53    0.27
   0  -2 -17    0.61    0.18
   0  -2  17    0.58    0.18
   0  -2 -17    0.61    0.17
   0  -2 -17    0.35    0.12
   0   2 -17    0.58    0.19
   0   2 -17    0.55    0.15
  -1  -2 -17    0.20    0.12
   1  -2  17   -0.01    0.12
  -1  -2 -17    0.20    0.14
  -1   2 -17    0.20    0.14
  -2  -2 -17   15.82    0.80
  -2  -2 -17   17.22    0.86
  -2   2 -17   17.85    0.83
   2   2  17   17.14    0.75
  -3  -2 -17    0.68    0.22
  -3   2 -17    0.12    0.16
  -3   2 -17    0.12    0.11
  -4  -2 -17    1.94    0.44
  -4  -2 -17    1.37    0.33
  -4  -2 -17    1.25    0.35
  -4   2 -17    1.03    0.31
  -4   2 -17    0.80    0.30
  -4  -3  17    0.10    0.12
  -4  -3  17    0.11    0.20
  -4   3  17    0.04    0.14
  -3  -3  17    0.16    0.18
   3  -3 -17    0.11    0.11
  -3  -3  17    0.24    0.12
   3   3 -17    0.05    0.11
  -3   3  17    0.27    0.13
   3   3 -17    0.18    0.12
   3   3 -17    0.19    0.13
   2  -3 -17   17.53    0.62
  -2  -3  17   17.69    0.87
   2  -3 -17   16.99    0.61
  -2   3  17   16.57    0.65
   2   3 -17   15.92    0.66
  -1  -3  17    4.07    0.46
   1  -3 -17    4.95    0.24
   1  -3 -17    4.57    0.35
   1  -3 -17    4.60    0.31
   1   3 -17    4.72    0.32
   0  -3 -17   14.00    0.69
   0  -3 -17   13.12    0.63
   0  -3 -17   13.83    0.58
   0  -3  17   14.92    0.75
   0   3 -17   13.20    0.72
  -1  -3 -17    7.61    0.51
   1  -3  17    6.81    0.46
  -1  -3 -17    7.07    0.48
  -1   3 -17    7.67    0.54
  -2  -3 -17    2.70    0.40
  -2  -3 -17    2.57    0.38
  -2   3 -17    2.35    0.36
  -3  -3 -17    0.97    0.26
  -3  -3 -17    1.14    0.30
  -3   3 -17    1.25    0.35
  -3   3 -17    1.17    0.27
   3   3  17    0.89    0.17
  -4  -3 -17    0.53    0.27
  -4  -3 -17    0.32    0.25
  -4  -3 -17    0.40    0.28
  -4   3 -17    0.30    0.24
  -4   3 -17    1.18    0.34
  -4  -4  17    0.27    0.21
  -4  -4  17    0.46    0.17
  -4   4  17    0.44    0.15
  -3  -4  17    5.38    0.38
  -3  -4  17    5.06    0.61
   3   4 -17    4.56    0.47
  -3   4  17    5.20    0.29
   3   4 -17    5.05    0.36
  -2  -4  17    1.02    0.28
  -2  -4  17    0.43    0.14
   2  -4 -17    0.49    0.11
   2  -4 -17    0.57    0.13
   2   4 -17    0.34    0.19
   1  -4 -17    2.12    0.18
   1  -4 -17    2.11    0.24
   1  -4 -17    1.58    0.25
  -1  -4  17    1.73    0.34
   1   4 -17    1.79    0.34
   0  -4 -17    1.93    0.26
   0  -4 -17    1.49    0.27
   0  -4 -17    1.43    0.25
   0  -4  17    1.38    0.28
   0   4 -17    1.49    0.29
   0   4  17    1.95    0.26
   1  -4  17    0.62    0.21
  -1  -4 -17    0.29    0.17
  -1  -4 -17    0.59    0.18
  -1   4 -17    0.61    0.21
  -2  -4 -17    0.02    0.10
  -2  -4 -17    0.14    0.15
  -2   4 -17    0.14    0.16
  -3  -4 -17    0.84    0.27
  -3  -4 -17    0.34    0.22
   3   4  17    0.51    0.21
  -3   4 -17    1.50    0.33
  -4  -4 -17   -0.04    0.19
  -4  -4 -17   -0.03    0.22
  -4  -4 -17    0.08    0.22
  -4   4 -17    0.14    0.24
  -4   4 -17    0.19    0.20
  -4  -5  17    0.30    0.26
  -4  -5  17    0.10    0.16
  -3  -5  17    1.73    0.30
  -3  -5  17    1.74    0.37
   3   5 -17    1.62    0.30
  -2  -5  17    0.13    0.16
   2  -5 -17    0.10    0.08
  -2  -5  17    0.15    0.12
   2   5 -17    0.10    0.14
   1  -5 -17    8.46    0.40
   1  -5 -17    9.21    0.50
   1  -5 -17    8.70    0.40
   1   5 -17    8.07    0.62
  -1   5  17    8.14    0.39
   0  -5 -17    1.58    0.28
   0  -5 -17    1.43    0.25
   0  -5  17    1.49    0.31
   0  -5 -17    1.48    0.25
   0   5 -17    0.89    0.25
   1  -5  17   11.59    0.71
  -1  -5 -17   12.27    0.69
  -1  -5 -17   11.79    0.66
  -1   5 -17   11.31    0.70
  -2  -5 -17    2.91    0.42
  -2  -5 -17    2.83    0.44
  -2   5 -17    3.01    0.44
  -3  -5 -17    2.74    0.48
  -3  -5 -17    2.24    0.40
  -3  -5 -17    2.33    0.42
  -3   5 -17    2.70    0.50
  -4  -5 -17    2.25    0.51
  -4  -5 -17    1.28    0.36
  -4  -5 -17    1.56    0.37
  -4   5 -17    1.36    0.41
  -4   5 -17    1.58    0.40
  -4  -6  17    0.00    0.22
  -4  -6  17    0.41    0.22
  -3  -6  17    0.07    0.14
  -3  -6  17    0.18    0.21
   3   6 -17    0.17    0.19
  -2  -6  17    0.02    0.14
  -2  -6  17   -0.15    0.08
   2   6 -17    0.15    0.18
   1  -6 -17    0.00    0.10
  -1  -6  17    0.05    0.15
   1  -6 -17    0.00    0.08
   1  -6 -17   -0.01    0.07
   1   6 -17    0.18    0.18
  -1   6  17    0.16    0.10
   0  -6  17   20.00    1.02
   0  -6 -17   20.43    0.83
   0  -6 -17   21.27    0.92
   0  -6 -17   20.93    0.86
   0   6 -17   21.83    1.06
  -1  -6 -17    1.40    0.28
  -1  -6 -17    1.31    0.28
   1  -6  17    1.44    0.32
  -1   6 -17    1.75    0.35
  -2  -6 -17    1.77    0.33
  -2  -6 -17    2.17    0.41
  -2  -6 -17    0.86    0.25
  -2   6 -17    1.52    0.35
  -3  -6 -17    0.09    0.19
  -3  -6 -17   -0.09    0.13
  -3  -6 -17    0.24    0.21
  -3   6 -17    0.01    0.20
  -3  -7  17    0.25    0.23
  -3  -7  17    0.69    0.24
   3   7 -17    0.36    0.25
  -2  -7  17    0.26    0.18
  -2  -7  17    0.15    0.19
   2   7 -17    0.27    0.23
  -2   7  17    0.18    0.10
  -1  -7  17    0.30    0.22
   1  -7 -17    0.54    0.20
   1  -7 -17    0.59    0.11
   1  -7 -17    0.61    0.16
   1   7 -17    0.31    0.23
   0  -7 -17    2.09    0.27
   0  -7  17    1.43    0.33
   0  -7 -17    1.28    0.25
   0  -7 -17    1.64    0.28
   0   7 -17    1.70    0.37
  -1  -7 -17    3.62    0.48
  -1  -7 -17    3.40    0.42
   1  -7  17    3.18    0.46
  -1  -7 -17    3.48    0.48
  -1   7 -17    3.47    0.53
  -2  -7 -17    0.04    0.16
  -2  -7 -17    0.48    0.23
  -2  -7 -17    0.33    0.23
  -2   7 -17    0.08    0.20
  -3  -7 -17    0.04    0.19
  -3  -7 -17   -0.07    0.20
  -3  -7 -17    0.06    0.21
  -3   7 -17    0.24    0.25
  -3  -8  17    1.95    0.46
  -3  -8  17    1.90    0.39
  -2  -8  17    0.70    0.30
  -2  -8  17    0.19    0.18
   2   8 -17    0.14    0.24
  -1  -8  17   -0.03    0.14
   1   8 -17   -0.17    0.16
   0  -8 -17   -0.02    0.09
   0  -8 -17    0.13    0.15
   0  -8  17    0.03    0.18
   0  -8 -17    0.17    0.15
   0   8 -17    0.00    0.16
  -1  -8 -17    0.65    0.20
  -1  -8 -17    0.72    0.25
   1  -8  17    0.68    0.25
  -1  -8 -17    0.36    0.20
  -1   8 -17    0.72    0.29
  -2  -8 -17    0.24    0.20
  -2  -8 -17    0.14    0.20
  -2  -8 -17   -0.17    0.14
  -2   8 -17    0.34    0.26
  -3  -8 -17    0.66    0.29
  -3  -8 -17    0.31    0.26
  -3  -8 -17    0.40    0.26
  -3   8 -17    0.34    0.31
  -3  -9  17    0.02    0.18
  -3  -9  17   -0.11    0.20
   3   9 -17   -0.08    0.24
  -2  -9  17    0.05    0.18
  -2  -9  17   -0.05    0.17
   2   9 -17    0.09    0.24
   1  -9 -17    0.35    0.18
  -1  -9  17    0.10    0.23
   1   9 -17    0.12    0.24
   0  -9 -17    1.45    0.28
   0  -9  17    1.60    0.38
   0  -9 -17    1.85    0.34
   0  -9 -17    1.68    0.25
   0   9 -17    1.52    0.40
   1  -9  17    0.21    0.22
  -1  -9 -17    0.95    0.33
  -1  -9 -17    0.66    0.24
  -1  -9 -17    0.89    0.25
  -1   9 -17    0.91    0.35
  -2  -9 -17   -0.07    0.18
  -2  -9 -17    0.29    0.22
  -2  -9 -17   -0.05    0.17
  -2   9 -17   -0.15    0.19
  -2 -10  17    0.45    0.31
  -2 -10  17    0.19    0.23
   2  10 -17    0.28    0.31
   1 -10 -17    0.11    0.16
  -1 -10  17    0.19    0.25
   1  10 -17    0.20    0.27
   0 -10 -17   -0.07    0.09
   0 -10 -17    0.38    0.21
   0 -10  17    0.28    0.25
   0  10 -17    0.02    0.22
  -1 -10 -17    0.40    0.26
  -1 -10 -17    0.23    0.21
  -1 -10 -17    0.36    0.21
   1 -10  17    0.21    0.23
  -1  10 -17    0.29    0.29
  -2 -10 -17    0.22    0.27
  -2 -10 -17    0.18    0.23
  -2 -10 -17    0.27    0.25
  -2  10 -17    0.40    0.32
  -1 -11  17    0.88    0.36
   1 -11 -17    0.97    0.28
   1  11 -17    1.01    0.42
   0 -11 -17    1.21    0.32
   0 -11  17    2.32    0.47
   0  11 -17    1.64    0.48
  -1 -11 -17    0.74    0.32
  -1 -11 -17    0.72    0.28
   1 -11  17    0.81    0.31
  -1  11 -17    1.51    0.49
  -4   0  18    2.57    0.40
  -3   0  18    1.53    0.29
  -2   0  18    0.23    0.14
   2   0 -18    0.36    0.15
   1   0 -18    0.31    0.09
   1   0 -18    0.19    0.14
  -1   0  18    0.19    0.12
   0   0  18    6.28    0.45
   0   0 -18    5.74    0.44
  -1   0 -18    3.33    0.41
  -1   0 -18    3.30    0.39
  -2   0 -18    0.20    0.16
  -2   0 -18    0.08    0.14
   2   0  18    0.08    0.13
  -3   0 -18    0.48    0.24
  -3   0 -18    0.16    0.18
  -4   0 -18    0.14    0.23
  -4   0 -18    0.26    0.23
  -4  -1  18    2.34    0.40
  -4   1  18    3.20    0.44
  -3  -1  18    1.00    0.30
   3   1 -18    0.73    0.11
  -2  -1  18    0.09    0.12
   2  -1 -18    0.60    0.15
   2   1 -18    0.22    0.15
   2   1 -18    0.53    0.11
  -2   1  18    0.29    0.14
  -1  -1  18    4.79    0.40
   1  -1 -18    4.58    0.34
   1  -1 -18    5.56    0.40
   1  -1 -18    5.19    0.26
  -1   1  18    4.97    0.37
   1   1 -18    5.53    0.30
   1   1 -18    4.95    0.40
   0  -1  18    6.15    0.45
   0  -1 -18    5.41    0.42
   0  -1 -18    5.64    0.36
   0   1 -18    6.59    0.48
  -1  -1 -18    0.02    0.10
   1  -1  18    0.04    0.13
  -1  -1 -18    0.07    0.11
  -1   1 -18    0.03    0.11
  -2  -1 -18    1.75    0.32
  -2  -1 -18    2.21    0.36
   2  -1  18    1.57    0.23
   2   1  18    2.15    0.31
  -2   1 -18    2.58    0.41
  -3  -1 -18    1.25    0.32
  -3  -1 -18    0.72    0.26
  -3   1 -18    1.15    0.29
  -3   1 -18    1.08    0.28
  -4  -1 -18    0.10    0.18
  -4  -1 -18   -0.06    0.19
  -4   1 -18    0.28    0.21
  -4   1 -18    0.04    0.21
  -4  -2  18    0.20    0.22
  -4   2  18    0.12    0.16
  -3  -2  18    5.05    0.57
   3   2 -18    5.85    0.33
  -3   2  18    5.63    0.42
   3   2 -18    5.75    0.30
   3   2 -18    5.77    0.31
   2  -2 -18    1.02    0.18
   2  -2 -18    0.44    0.14
  -2  -2  18    1.34    0.28
  -2   2  18    0.92    0.19
   2   2 -18    0.78    0.15
   2   2 -18    1.16    0.24
   1  -2 -18    0.91    0.12
   1  -2 -18    0.84    0.19
   1  -2 -18    1.11    0.23
  -1  -2  18    0.71    0.22
   1   2 -18    0.46    0.18
  -1   2  18    0.85    0.18
   0  -2 -18    1.03    0.19
   0  -2 -18    0.82    0.20
   0  -2  18    0.98    0.23
   0   2 -18    0.67    0.20
  -1  -2 -18    0.93    0.23
   1  -2  18    0.82    0.22
  -1  -2 -18    0.75    0.21
  -1   2 -18    0.97    0.23
  -2  -2 -18    2.23    0.36
  -2  -2 -18    2.32    0.36
   2   2  18    2.37    0.35
  -3  -2 -18    1.68    0.35
  -3  -2 -18    1.23    0.30
  -3   2 -18    1.50    0.34
  -3   2 -18    1.61    0.31
  -4  -2 -18    0.88    0.36
  -4  -2 -18    0.95    0.31
  -4  -2 -18    0.95    0.31
  -4   2 -18    0.37    0.25
  -4   2 -18    0.64    0.30
  -4  -3  18    3.52    0.29
  -4  -3  18    3.47    0.55
  -4   3  18    3.48    0.39
  -3  -3  18    4.85    0.57
   3  -3 -18    4.43    0.33
  -3  -3  18    6.04    0.36
  -3   3  18    5.76    0.37
   3   3 -18    5.52    0.38
   3   3 -18    4.69    0.38
   2  -3 -18   22.61    0.76
   2  -3 -18   22.25    0.77
  -2   3  18   22.23    0.81
   2   3 -18   22.21    0.95
   2   3 -18   22.33    0.81
  -1  -3  18    2.25    0.35
   1  -3 -18    1.78    0.27
   1  -3 -18    2.32    0.17
   1   3 -18    2.58    0.30
   1   3 -18    2.39    0.37
   0  -3 -18    2.93    0.37
   0  -3  18    2.71    0.39
   0  -3 -18    1.69    0.31
   0  -3 -18    2.21    0.27
   0   3 -18    2.64    0.40
  -1  -3 -18    0.68    0.20
  -1  -3 -18    0.82    0.20
  -1   3 -18    0.47    0.23
  -2  -3 -18    0.60    0.19
  -2   3 -18    1.02    0.27
  -3  -3 -18    0.29    0.21
  -3   3 -18    0.32    0.20
  -3   3 -18    0.21    0.20
   3   3  18   -0.03    0.11
  -4  -3 -18    0.33    0.25
  -4  -3 -18    0.27    0.26
  -4  -3 -18    0.50    0.26
  -4   3 -18    0.21    0.23
  -4   3 -18    0.65    0.29
  -4  -4  18    0.44    0.26
  -4  -4  18    0.69    0.20
  -3  -4  18    2.69    0.45
  -3  -4  18    3.57    0.37
  -3   4  18    3.27    0.24
   3   4 -18    3.18    0.37
  -2  -4  18    5.61    0.60
   2  -4 -18    6.08    0.34
   2  -4 -18    6.26    0.31
   2   4 -18    5.86    0.48
   1  -4 -18   91.90    2.37
   1  -4 -18   92.18    2.71
   1  -4 -18   93.94    2.27
  -1  -4  18   95.31    2.75
   1   4 -18   94.77    2.72
   0  -4 -18    1.32    0.25
   0  -4 -18    1.17    0.24
   0  -4  18    1.34    0.28
   0  -4 -18    1.14    0.20
   0   4 -18    1.04    0.25
  -1  -4 -18    5.96    0.44
  -1  -4 -18    5.98    0.48
   1  -4  18    6.10    0.50
  -1   4 -18    5.84    0.59
  -2  -4 -18    0.14    0.16
  -2  -4 -18    0.07    0.15
  -2   4 -18    0.06    0.15
  -3  -4 -18    0.87    0.29
  -3  -4 -18    1.22    0.35
  -3  -4 -18    0.24    0.21
  -3   4 -18    1.20    0.31
  -4  -4 -18    0.34    0.26
  -4  -4 -18    0.65    0.33
  -4  -4 -18    0.30    0.25
  -4   4 -18    0.74    0.33
  -4   4 -18    0.77    0.32
  -4  -5  18    1.12    0.26
  -4  -5  18    1.19    0.39
  -3  -5  18   -0.03    0.11
   3   5 -18    0.05    0.26
  -2  -5  18   15.88    0.92
   2  -5 -18   17.20    0.61
  -2  -5  18   17.12    0.78
   2   5 -18   15.30    0.85
   1  -5 -18    0.08    0.12
   1  -5 -18    0.09    0.09
   1  -5 -18    0.07    0.08
  -1  -5  18    0.09    0.13
  -1   5  18    0.09    0.09
   1   5 -18   -0.08    0.13
   0  -5  18    2.30    0.40
   0  -5 -18    2.83    0.34
   0  -5 -18    2.57    0.37
   0   5 -18    2.46    0.46
  -1  -5 -18   -0.06    0.11
  -1  -5 -18    0.06    0.09
   1  -5  18    0.09    0.15
  -1   5 -18    0.05    0.15
  -2  -5 -18    0.01    0.14
  -2  -5 -18    0.26    0.13
  -2   5 -18    0.25    0.22
  -3  -5 -18    0.55    0.24
  -3  -5 -18    0.34    0.19
  -3  -5 -18    0.46    0.25
  -3   5 -18    0.38    0.24
  -4  -5 -18    0.02    0.22
  -4  -5 -18    0.28    0.25
  -4  -5 -18   -0.08    0.17
  -4   5 -18    0.08    0.21
  -4   5 -18    0.05    0.25
  -4  -6  18   -0.01    0.22
  -4  -6  18   -0.01    0.16
  -3  -6  18    0.12    0.19
  -3  -6  18    0.25    0.17
   3   6 -18   -0.07    0.16
  -2  -6  18    0.47    0.23
  -2  -6  18    0.24    0.16
   2   6 -18    0.23    0.20
  -1  -6  18    0.82    0.27
   1  -6 -18    1.04    0.18
   1  -6 -18    0.71    0.19
   1  -6 -18    0.89    0.15
  -1   6  18    0.69    0.16
   1   6 -18    0.79    0.27
   0  -6  18    0.04    0.12
   0  -6 -18   -0.02    0.10
   0   6 -18    0.07    0.16
   1  -6  18    2.37    0.40
  -1  -6 -18    2.08    0.36
  -1  -6 -18    2.23    0.36
  -1   6 -18    2.95    0.47
  -2  -6 -18   -0.15    0.12
  -2  -6 -18    0.12    0.14
  -2  -6 -18   -0.06    0.12
  -2   6 -18    0.16    0.20
  -3  -6 -18    0.27    0.23
  -3  -6 -18   -0.07    0.18
  -3  -6 -18   -0.06    0.17
  -3   6 -18    0.31    0.25
  -3  -7  18    0.13    0.21
  -3  -7  18    0.00    0.14
   3   7 -18    0.02    0.20
  -2  -7  18    5.64    0.57
  -2  -7  18    4.45    0.61
  -2   7  18    4.61    0.26
   2   7 -18    4.14    0.56
   1  -7 -18    0.13    0.08
  -1  -7  18    0.21    0.19
   1  -7 -18    0.18    0.07
   1  -7 -18    0.07    0.10
   1  -7 -18    0.17    0.13
   1   7 -18    0.22    0.20
   0  -7  18    1.03    0.29
   0  -7 -18    0.72    0.17
   0  -7 -18    0.85    0.23
   0  -7 -18    0.72    0.20
   0   7 -18    1.30    0.34
  -1  -7 -18    0.87    0.24
   1  -7  18    1.74    0.33
  -1  -7 -18    1.21    0.29
  -1  -7 -18    0.81    0.25
  -1   7 -18    1.39    0.36
  -2  -7 -18    0.05    0.28
  -2  -7 -18    0.35    0.21
  -2  -7 -18    0.36    0.23
  -2   7 -18    0.06    0.20
  -3  -7 -18   -0.02    0.19
  -3  -7 -18    0.16    0.24
  -3  -7 -18    0.24    0.26
  -3   7 -18   -0.05    0.21
  -3  -8  18    2.62    0.45
  -3  -8  18    1.49    0.40
   3   8 -18    2.28    0.47
  -2  -8  18    0.41    0.22
  -2  -8  18    0.59    0.26
   2   8 -18    0.27    0.24
   1  -8 -18    1.31    0.26
  -1  -8  18    1.99    0.40
   1  -8 -18    1.70    0.37
   1   8 -18    1.92    0.44
   0  -8 -18    0.07    0.13
   0  -8 -18   -0.13    0.12
   0  -8  18   -0.07    0.14
   0  -8 -18    0.15    0.12
   0   8 -18    0.00    0.18
  -1  -8 -18    1.29    0.32
   1  -8  18    0.81    0.27
  -1  -8 -18    0.91    0.24
  -1   8 -18    0.28    0.24
  -2  -8 -18    1.30    0.34
  -2  -8 -18    2.12    0.45
  -2   8 -18    1.29    0.38
  -3  -8 -18    3.24    0.54
  -3  -8 -18    2.82    0.51
  -3  -8 -18    2.78    0.54
  -3   8 -18    1.73    0.51
  -3  -9  18    0.38    0.28
  -3  -9  18    0.35    0.26
   3   9 -18   -0.04    0.26
  -2  -9  18    0.62    0.28
  -2  -9  18    0.56    0.31
   2   9 -18    0.46    0.29
  -1  -9  18   -0.07    0.19
   1  -9 -18    0.08    0.13
   1   9 -18   -0.08    0.19
   0  -9 -18    0.34    0.19
   0  -9 -18    0.08    0.20
   0  -9 -18    0.15    0.13
   0  -9  18    0.11    0.21
   0   9 -18    0.20    0.26
  -1  -9 -18    0.08    0.16
   1  -9  18    0.00    0.15
  -1  -9 -18   -0.08    0.15
  -1   9 -18    0.04    0.22
  -2  -9 -18    2.20    0.48
  -2  -9 -18    1.17    0.33
  -2  -9 -18    1.52    0.37
  -2   9 -18    1.86    0.47
  -2 -10  18   -0.13    0.17
  -2 -10  18    0.34    0.29
   2  10 -18    0.15    0.29
   1 -10 -18    1.64    0.30
  -1 -10  18    2.43    0.49
   1  10 -18    1.53    0.45
   0 -10  18    1.03    0.34
   0 -10 -18    0.01    0.11
   0 -10 -18    0.41    0.22
   0  10 -18    0.50    0.32
  -1 -10 -18    0.14    0.18
  -1 -10 -18   -0.04    0.18
  -1 -10 -18    0.03    0.20
   1 -10  18    0.18    0.25
  -1  10 -18   -0.06    0.25
  -2 -10 -18    0.65    0.31
  -2 -10 -18    1.27    0.41
  -2 -10 -18    0.39    0.26
  -2  10 -18    0.55    0.35
   1 -11 -18    0.68    0.25
  -1 -11  18    0.19    0.29
   1  11 -18    0.93    0.43
   0 -11 -18    0.07    0.20
   0 -11 -18   -0.03    0.19
   0 -11  18    0.00    0.21
   0  11 -18   -0.11    0.26
   1 -11  18    1.04    0.37
  -1 -11 -18    0.26    0.24
  -1 -11 -18    0.39    0.25
  -1  11 -18    0.34    0.34
  -4   0  19   -0.15    0.12
  -3   0  19    0.19    0.16
  -2   0  19    0.01    0.09
   2   0 -19    0.00    0.10
   1   0 -19   -0.01    0.06
   1   0 -19    0.06    0.13
  -1   0  19    0.09    0.11
   0   0 -19   -0.07    0.10
   0   0  19   -0.03    0.09
  -1   0 -19   -0.05    0.12
  -1   0 -19    0.21    0.22
  -2   0 -19    0.23    0.14
  -2   0 -19   -0.04    0.12
  -3   0 -19    0.11    0.13
  -4   0 -19   -0.08    0.19
  -4   0 -19    0.03    0.21
  -4  -1  19    0.81    0.26
  -4   1  19    0.98    0.27
  -3  -1  19    0.21    0.18
  -3   1  19    0.76    0.22
   3   1 -19    0.48    0.10
   3   1 -19    0.40    0.10
  -2  -1  19    6.07    0.48
   2  -1 -19    6.00    0.38
   2   1 -19    5.45    0.41
  -2   1  19    6.66    0.44
   2   1 -19    6.25    0.29
  -1  -1  19    0.10    0.13
   1  -1 -19    0.03    0.10
   1  -1 -19    0.19    0.07
   1   1 -19    0.02    0.07
  -1   1  19    0.01    0.09
   1   1 -19    0.18    0.14
   0  -1 -19    1.59    0.23
   0  -1  19    1.56    0.29
  -1  -1 -19    1.86    0.33
  -1   1 -19    2.40    0.41
  -2  -1 -19    3.29    0.44
   2  -1  19    2.86    0.32
  -2  -1 -19    3.32    0.44
   2   1  19    2.66    0.35
  -2   1 -19    3.14    0.43
  -2   1 -19    3.32    0.46
  -3  -1 -19    0.20    0.19
  -3  -1 -19    0.03    0.14
  -3   1 -19    0.35    0.20
  -3   1 -19    0.83    0.27
  -4  -1 -19    2.69    0.53
  -4  -1 -19    2.87    0.46
  -4   1 -19    3.27    0.57
  -4   1 -19    2.51    0.45
  -4   2  19   -0.07    0.14
  -3  -2  19    0.90    0.26
   3   2 -19    0.68    0.15
  -3   2  19    0.69    0.20
   3   2 -19    0.70    0.17
   3   2 -19    0.88    0.15
  -2  -2  19   -0.07    0.11
   2  -2 -19   -0.01    0.09
   2  -2 -19    0.03    0.09
   2   2 -19    0.01    0.08
   2   2 -19   -0.09    0.10
  -2   2  19    0.10    0.10
   1  -2 -19    0.86    0.12
   1  -2 -19    0.45    0.16
  -1  -2  19    0.56    0.19
   1  -2 -19    0.60    0.16
   1   2 -19    0.50    0.19
  -1   2  19    0.34    0.14
   1   2 -19    0.59    0.14
   0  -2  19    0.81    0.21
   0  -2 -19    0.47    0.14
   0  -2 -19    0.76    0.21
   0   2 -19    0.44    0.18
  -1  -2 -19    0.23    0.17
  -1  -2 -19    0.21    0.13
  -1   2 -19    0.25    0.16
  -2  -2 -19    1.78    0.34
  -2  -2 -19    1.39    0.28
  -2   2 -19    1.32    0.30
  -3  -2 -19    3.06    0.45
  -3   2 -19    2.89    0.45
  -3   2 -19    2.69    0.52
  -4  -2 -19    0.04    0.23
  -4  -2 -19    0.02    0.20
  -4  -2 -19    0.11    0.21
  -4   2 -19   -0.13    0.21
  -4   2 -19    0.01    0.22
  -4  -3  19    0.69    0.27
  -4   3  19    1.16    0.25
   3  -3 -19    0.05    0.11
  -3  -3  19    0.29    0.19
  -3   3  19    0.13    0.12
   3   3 -19    0.16    0.13
   3   3 -19    0.24    0.14
   3   3 -19    0.07    0.12
  -2  -3  19    6.05    0.62
   2  -3 -19    5.53    0.39
   2  -3 -19    6.03    0.35
   2   3 -19    5.80    0.37
   2   3 -19    5.49    0.45
  -2   3  19    5.46    0.37
   1  -3 -19    1.16    0.28
   1  -3 -19    1.59    0.23
   1  -3 -19    1.54    0.17
  -1  -3  19    1.54    0.31
   1   3 -19    1.54    0.31
   0  -3 -19    4.57    0.33
   0  -3 -19    4.91    0.50
   0  -3  19    4.45    0.49
   0   3 -19    4.95    0.54
  -1  -3 -19    0.26    0.17
  -1   3 -19    0.35    0.20
  -2  -3 -19    0.44    0.19
  -2  -3 -19    0.21    0.18
  -2   3 -19    0.83    0.25
  -3  -3 -19    1.79    0.37
  -3  -3 -19    1.84    0.39
  -3   3 -19    2.02    0.42
  -3   3 -19    1.34    0.36
  -4  -3 -19    2.93    0.52
  -4  -3 -19    3.03    0.49
  -4  -3 -19    2.86    0.54
  -4   3 -19    3.68    0.55
  -4   3 -19    2.49    0.50
  -4  -4  19    0.16    0.21
  -4  -4  19    0.05    0.13
  -3  -4  19    3.09    0.49
  -3  -4  19    3.19    0.35
  -3   4  19    2.59    0.27
   3   4 -19    2.89    0.37
  -2  -4  19    0.62    0.24
   2  -4 -19    0.60    0.13
   2  -4 -19    0.56    0.14
   2   4 -19    0.80    0.29
   1  -4 -19    2.32    0.31
   1  -4 -19    2.43    0.19
   1   4 -19    2.76    0.43
   0  -4  19    2.33    0.38
   0  -4 -19    2.96    0.33
   0  -4 -19    2.59    0.36
   0   4 -19    2.68    0.44
   1  -4  19    2.06    0.43
  -1  -4 -19    2.82    0.37
  -1  -4 -19    2.01    0.35
  -1   4 -19    1.85    0.33
  -2  -4 -19   -0.09    0.13
  -2  -4 -19   -0.01    0.11
  -2   4 -19    0.12    0.18
  -3  -4 -19    0.80    0.27
  -3  -4 -19    0.48    0.23
  -3   4 -19    0.29    0.22
  -4  -4 -19    0.20    0.25
  -4  -4 -19    0.14    0.22
  -4  -4 -19    0.06    0.25
  -4   4 -19    0.54    0.30
  -4   4 -19    0.14    0.27
  -4  -5  19    0.03    0.23
  -4  -5  19    0.01    0.14
  -3  -5  19    0.02    0.12
  -3  -5  19    0.27    0.19
   3   5 -19    0.40    0.21
   2  -5 -19    1.73    0.14
   2  -5 -19    1.86    0.22
  -2  -5  19    2.24    0.41
   2   5 -19    1.31    0.30
   1  -5 -19    7.41    0.40
   1  -5 -19    7.44    0.48
   1  -5 -19    7.48    0.37
  -1  -5  19    7.70    0.61
   1   5 -19    7.01    0.59
   0  -5  19    1.15    0.28
   0  -5 -19    1.37    0.27
   0  -5 -19    1.36    0.24
   0   5 -19    0.88    0.28
   1  -5  19    0.00    0.13
  -1  -5 -19    0.02    0.13
  -1   5 -19    0.10    0.17
  -2  -5 -19    4.86    0.56
  -2  -5 -19    5.38    0.60
  -2   5 -19    3.74    0.51
  -3  -5 -19    1.77    0.39
  -3  -5 -19    1.91    0.40
  -3   5 -19    2.69    0.46
  -4  -6  19    0.33    0.21
  -4  -6  19    0.59    0.33
  -3  -6  19    0.00    0.12
  -3  -6  19    0.07    0.17
   3   6 -19   -0.06    0.17
  -2  -6  19    0.45    0.24
  -2  -6  19    0.08    0.13
   2   6 -19   -0.14    0.13
  -1  -6  19    2.35    0.43
   1  -6 -19    2.20    0.39
   1  -6 -19    1.56    0.21
   1  -6 -19    2.11    0.24
   1   6 -19    1.60    0.36
  -1   6  19    2.04    0.27
   0  -6 -19    7.75    0.50
   0  -6 -19    6.91    0.51
   0  -6  19    8.46    0.62
   0   6 -19    7.10    0.73
  -1  -6 -19    4.32    0.50
   1  -6  19    4.09    0.54
  -1  -6 -19    4.60    0.52
  -1   6 -19    4.04    0.55
  -2  -6 -19    5.23    0.59
  -2  -6 -19    4.36    0.52
  -2  -6 -19    5.39    0.64
  -2   6 -19    5.12    0.62
  -3  -6 -19    0.22    0.22
  -3  -6 -19    0.03    0.21
  -3  -6 -19    0.23    0.25
  -3   6 -19    0.48    0.30
  -3  -7  19    4.04    0.61
  -3  -7  19    5.24    0.57
   3   7 -19    4.78    0.62
  -2  -7  19    0.33    0.20
  -2  -7  19    0.04    0.14
   2   7 -19   -0.18    0.16
  -1  -7  19   10.44    0.74
   1  -7 -19    7.76    0.51
   1  -7 -19    8.85    0.36
   1  -7 -19    8.05    0.37
   1  -7 -19    8.44    0.46
   1   7 -19    9.56    0.73
   0  -7  19    3.90    0.52
   0  -7 -19    2.95    0.44
   0  -7 -19    3.95    0.46
   0  -7 -19    3.62    0.38
   0   7 -19    3.81    0.55
  -1  -7 -19    0.60    0.22
  -1  -7 -19    0.10    0.16
   1  -7  19    0.45    0.22
  -1  -7 -19    0.11    0.15
  -1   7 -19    0.17    0.21
  -2  -7 -19    0.25    0.22
  -2  -7 -19    0.70    0.27
  -2  -7 -19    0.34    0.24
  -2   7 -19    0.64    0.31
  -3  -7 -19   -0.16    0.19
  -3  -7 -19    0.07    0.21
  -3  -7 -19   -0.08    0.17
  -3   7 -19   -0.07    0.23
  -3  -8  19    0.12    0.22
  -3  -8  19    0.12    0.21
   3   8 -19    0.00    0.23
  -2  -8  19   -0.14    0.16
  -2  -8  19    0.06    0.16
   2   8 -19   -0.05    0.20
   1  -8 -19    0.08    0.14
   1  -8 -19    0.19    0.15
  -1  -8  19    0.70    0.26
   0  -8 -19    0.76    0.19
   0  -8 -19    0.72    0.22
   0  -8  19    0.71    0.26
   0  -8 -19    0.51    0.21
   0   8 -19    1.06    0.34
  -1  -8 -19    0.06    0.16
   1  -8  19    0.11    0.21
  -1  -8 -19    0.38    0.23
  -1  -8 -19    0.48    0.21
  -1   8 -19    0.39    0.24
  -2  -8 -19    0.75    0.28
  -2  -8 -19    0.12    0.22
  -2  -8 -19    0.35    0.26
  -2   8 -19   -0.05    0.24
  -3  -8 -19    0.11    0.23
  -3  -8 -19   -0.13    0.22
  -3  -8 -19   -0.09    0.21
  -3   8 -19   -0.06    0.25
  -3  -9  19    0.01    0.20
   3   9 -19    0.09    0.27
  -2  -9  19    1.07    0.36
  -2  -9  19    0.90    0.31
   2   9 -19    0.87    0.36
   1  -9 -19   -0.10    0.12
  -1  -9  19    0.14    0.22
   1   9 -19    0.08    0.25
   0  -9 -19    0.67    0.18
   0  -9 -19    0.70    0.25
   0  -9 -19    0.38    0.21
   0   9 -19    0.64    0.33
  -1  -9 -19   -0.10    0.16
   1  -9  19   -0.08    0.17
  -1  -9 -19    0.00    0.17
  -1  -9 -19    0.06    0.16
  -1   9 -19   -0.18    0.20
  -2  -9 -19    0.45    0.28
  -2  -9 -19    0.39    0.25
  -2  -9 -19    1.02    0.36
  -2   9 -19    0.59    0.35
  -2 -10  19    3.64    0.67
   2  10 -19    2.20    0.51
   1 -10 -19    3.22    0.41
  -1 -10  19    3.82    0.60
   1  10 -19    2.96    0.56
   0 -10 -19   -0.06    0.11
   0 -10  19    0.10    0.21
   0 -10 -19   -0.09    0.14
   0  10 -19   -0.11    0.23
  -1 -10 -19    0.11    0.21
   1 -10  19   -0.02    0.21
  -1 -10 -19   -0.08    0.19
  -1 -10 -19   -0.11    0.15
  -1  10 -19   -0.08    0.24
  -2 -10 -19    1.42    0.39
  -2 -10 -19    1.61    0.44
  -2 -10 -19    1.16    0.40
  -2  10 -19    1.53    0.48
  -1 -11  19    3.45    0.63
   1 -11 -19    5.13    0.55
   0 -11 -19    1.82    0.39
   0 -11  19    2.01    0.47
   0  11 -19    2.17    0.58
  -1 -11 -19    0.34    0.24
   1 -11  19    0.31    0.31
  -1 -11 -19    0.01    0.21
  -1  11 -19    0.78    0.41
  -4   0  20    0.35    0.23
  -3   0  20   10.52    0.74
   3   0 -20   10.70    0.35
   2   0 -20   13.50    0.65
  -2   0  20   14.14    0.75
   1   0 -20    5.71    0.31
  -1   0  20    6.27    0.45
   1   0 -20    5.52    0.45
   0   0 -20    4.58    0.49
   0   0 -20    5.86    0.39
   0   0  20    4.83    0.50
  -1   0 -20   18.36    0.85
  -1   0 -20   18.95    0.90
  -2   0 -20    2.50    0.40
   2   0  20    2.49    0.35
  -2   0 -20    2.42    0.39
  -3   0 -20    2.87    0.44
  -4   0 -20   -0.09    0.20
  -4   0 -20   -0.12    0.20
  -4  -1  20    0.31    0.22
  -4   1  20    0.87    0.27
  -3  -1  20    0.46    0.22
   3   1 -20    0.42    0.12
  -3   1  20    0.81    0.22
   2  -1 -20    2.06    0.27
  -2  -1  20    1.95    0.33
  -2   1  20    2.48    0.33
   2   1 -20    2.51    0.18
  -1  -1  20    0.23    0.16
   1  -1 -20    0.04    0.12
   1  -1 -20    0.18    0.07
   1   1 -20   -0.09    0.09
   1   1 -20    0.14    0.09
  -1   1  20    0.06    0.10
   0  -1  20    0.30    0.16
   0  -1 -20    0.61    0.15
   0  -1 -20    0.15    0.14
   0   1 -20    0.14    0.13
  -1  -1 -20    4.34    0.50
  -1  -1 -20    3.36    0.42
  -1   1 -20    3.34    0.43
  -2  -1 -20    0.11    0.10
   2  -1  20    0.05    0.14
  -2  -1 -20    0.07    0.15
   2   1  20    0.08    0.16
  -2   1 -20    0.35    0.19
  -2   1 -20    0.12    0.14
  -3  -1 -20    1.37    0.50
  -3  -1 -20    1.50    0.34
  -3   1 -20    1.45    0.33
  -4  -1 -20    0.05    0.22
  -4  -1 -20    0.11    0.20
  -4   1 -20    0.41    0.22
  -4   1 -20    0.06    0.23
  -4  -2  20    0.05    0.19
  -4   2  20    0.09    0.17
  -3  -2  20    0.83    0.26
  -3   2  20    0.74    0.21
   3   2 -20    0.59    0.14
   3   2 -20    0.74    0.17
   2  -2 -20    0.47    0.14
  -2  -2  20    0.79    0.28
   2   2 -20    0.45    0.19
   2   2 -20    0.50    0.13
  -2   2  20    0.47    0.17
   1  -2 -20    3.93    0.23
   1  -2 -20    3.73    0.42
  -1  -2  20    3.58    0.44
   1   2 -20    3.96    0.29
   1   2 -20    4.29    0.49
  -1   2  20    4.21    0.43
   0  -2 -20    7.67    0.44
   0  -2  20    7.95    0.56
   0  -2 -20    7.93    0.54
   0   2 -20    8.01    0.58
  -1  -2 -20    1.32    0.29
  -1  -2 -20    1.85    0.31
  -1   2 -20    1.36    0.31
  -2  -2 -20    0.30    0.20
  -2  -2 -20    0.53    0.19
  -2   2 -20    0.26    0.19
  -3  -2 -20    0.07    0.18
  -3  -2 -20    0.22    0.19
  -3   2 -20    0.23    0.16
  -3   2 -20    0.00    0.18
  -4  -2 -20    0.04    0.21
  -4  -2 -20   -0.13    0.21
  -4   2 -20    0.09    0.22
  -4   2 -20    0.09    0.24
  -4  -3  20    0.36    0.26
  -4   3  20    0.51    0.21
   3  -3 -20    0.16    0.13
  -3  -3  20    0.33    0.22
   3   3 -20    0.33    0.15
  -3   3  20    0.26    0.14
   3   3 -20    0.39    0.16
   2  -3 -20    1.06    0.19
  -2  -3  20    1.64    0.34
   2  -3 -20    1.01    0.20
  -2   3  20    1.40    0.23
   2   3 -20    1.45    0.29
   2   3 -20    1.45    0.23
   1  -3 -20    5.41    0.28
  -1  -3  20    5.36    0.58
   1  -3 -20    5.08    0.41
   1  -3 -20    5.44    0.37
   1   3 -20    4.88    0.54
   0  -3 -20    4.92    0.35
   0  -3 -20    4.30    0.47
   0  -3  20    4.82    0.54
   0   3 -20    4.33    0.52
  -1  -3 -20    7.68    0.52
  -1   3 -20    8.18    0.60
  -2  -3 -20    0.43    0.20
  -2  -3 -20    0.43    0.22
  -2   3 -20    0.50    0.23
  -3  -3 -20    0.32    0.21
  -3  -3 -20    0.44    0.24
  -3   3 -20    0.09    0.19
  -3   3 -20    0.03    0.17
   3   3  20   -0.02    0.14
  -4  -3 -20    0.48    0.26
  -4  -3 -20    0.25    0.27
  -4  -3 -20    0.17    0.23
  -4   3 -20    0.03    0.25
  -4   3 -20    0.24    0.24
  -4  -4  20    2.31    0.46
  -3  -4  20    0.08    0.16
   3  -4 -20    0.00    0.09
  -3   4  20   -0.09    0.07
   3   4 -20    0.17    0.16
   2  -4 -20    1.83    0.24
   2  -4 -20    1.50    0.21
  -2  -4  20    1.41    0.31
   2   4 -20    1.83    0.35
   1  -4 -20    3.46    0.38
   1  -4 -20    2.45    0.20
   1  -4 -20    2.60    0.30
  -1  -4  20    2.52    0.42
   1   4 -20    2.74    0.43
   0  -4  20    5.52    0.73
   0  -4 -20    5.69    0.38
  -1  -4 -20    7.60    0.56
   1  -4  20    6.91    0.56
  -1  -4 -20    6.49    0.48
  -1   4 -20    6.24    1.00
  -2  -4 -20    2.42    0.41
  -2  -4 -20    2.21    0.40
  -2   4 -20    2.09    0.40
  -3  -4 -20    0.27    0.24
  -3  -4 -20    0.29    0.21
  -3   4 -20    0.12    0.21
  -3   4 -20    0.41    0.26
  -4  -4 -20    0.02    0.25
  -4  -4 -20   -0.20    0.22
  -4  -4 -20   -0.17    0.17
  -4   4 -20   -0.02    0.25
  -4   4 -20   -0.03    0.19
  -4  -5  20    1.58    0.29
  -4  -5  20    1.67    0.41
  -3  -5  20    0.00    0.18
  -3  -5  20    0.16    0.15
   3   5 -20    0.09    0.17
   2  -5 -20    4.30    0.31
  -2  -5  20    4.00    0.56
   2  -5 -20    4.50    0.24
   2   5 -20    4.92    0.58
   1  -5 -20    3.37    0.40
  -1  -5  20    2.76    0.43
   1  -5 -20    2.84    0.23
   1   5 -20    2.82    0.46
   0  -5  20   16.32    0.89
   0  -5 -20   16.10    0.71
   0  -5 -20   15.98    0.81
   0   5 -20   13.85    0.85
   1  -5  20    2.32    0.40
  -1  -5 -20    1.54    0.33
  -1  -5 -20    2.70    0.38
  -1   5 -20    2.26    0.40
  -2  -5 -20    1.11    0.28
  -2  -5 -20    1.15    0.30
  -2   5 -20    0.98    0.31
  -3  -5 -20    0.34    0.25
  -3  -5 -20    0.42    0.28
  -3  -5 -20    0.47    0.24
  -3   5 -20    0.24    0.24
  -3  -6  20    0.01    0.18
  -3  -6  20    0.04    0.14
   3   6 -20   -0.04    0.18
  -2  -6  20   -0.13    0.15
   2   6 -20   -0.07    0.15
   1  -6 -20    0.91    0.17
   1  -6 -20    0.54    0.15
   1  -6 -20    0.96    0.22
  -1  -6  20    0.54    0.23
  -1   6  20    0.63    0.17
   1   6 -20    0.59    0.28
   0  -6  20    2.36    0.40
   0  -6 -20    2.27    0.33
   0  -6 -20    2.26    0.37
   0   6 -20    3.15    0.53
   1  -6  20    4.05    0.55
  -1  -6 -20    4.47    0.54
  -1  -6 -20    4.20    0.53
  -1   6 -20    4.19    0.56
  -2  -6 -20   -0.01    0.12
  -2  -6 -20    0.12    0.22
  -2  -6 -20    0.06    0.15
  -2   6 -20   -0.02    0.18
  -3  -6 -20    0.12    0.23
  -3  -6 -20   -0.12    0.19
  -3  -6 -20    0.28    0.25
  -3   6 -20    0.09    0.24
  -3  -7  20    0.06    0.16
  -3  -7  20    0.09    0.23
   3   7 -20   -0.08    0.20
  -2  -7  20    0.14    0.21
   2   7 -20    0.06    0.20
   1  -7 -20    1.62    0.18
   1  -7 -20    2.07    0.22
   1  -7 -20    2.50    0.34
   1  -7 -20    1.96    0.26
  -1  -7  20    2.58    0.45
   1   7 -20    1.66    0.38
   0  -7 -20   -0.06    0.14
   0  -7  20    0.15    0.18
   0  -7 -20    0.10    0.12
   0  -7 -20   -0.04    0.12
   0   7 -20    0.08    0.19
  -1  -7 -20    0.66    0.21
   1  -7  20    0.67    0.27
  -1  -7 -20    0.55    0.24
  -1  -7 -20    0.42    0.23
  -1   7 -20    0.63    0.26
  -2  -7 -20    1.28    0.34
  -2  -7 -20    1.16    0.34
  -2   7 -20    0.97    0.32
  -3  -7 -20    0.16    0.24
  -3  -7 -20   -0.19    0.19
  -3  -7 -20   -0.08    0.20
  -3  -8  20    3.09    0.49
  -3  -8  20    2.85    0.55
   3   8 -20    3.89    0.59
  -2  -8  20    3.71    0.59
   2   8 -20    3.98    0.61
  -1  -8  20    0.12    0.14
   1  -8 -20   -0.02    0.11
   1  -8 -20   -0.05    0.12
   1  -8 -20   -0.02    0.07
   1   8 -20    0.26    0.25
   0  -8 -20    0.51    0.22
   0  -8 -20    0.28    0.15
   0  -8  20    0.51    0.26
   0  -8 -20    0.43    0.21
  -1  -8 -20   -0.11    0.14
   1  -8  20    0.00    0.18
  -1  -8 -20    0.02    0.13
  -1  -8 -20    0.08    0.18
  -2  -8 -20    0.29    0.22
  -2  -8 -20    0.04    0.19
  -2  -8 -20    0.21    0.22
  -2   8 -20    0.57    0.33
  -2  -9  20   -0.05    0.19
   2   9 -20    0.24    0.27
  -1  -9  20    3.06    0.56
   1   9 -20    2.16    0.47
   0  -9 -20   -0.14    0.12
   0  -9 -20    0.12    0.19
   0  -9  20   -0.03    0.19
   0   9 -20    0.13    0.24
   1  -9  20    2.26    0.47
  -1  -9 -20    1.66    0.33
  -1  -9 -20    1.45    0.37
  -1  -9 -20    2.39    0.43
  -1   9 -20    2.13    0.51
  -2  -9 -20    0.15    0.21
  -2  -9 -20    0.29    0.28
  -2  -9 -20    0.01    0.23
  -2   9 -20    0.22    0.31
  -2 -10  20   -0.10    0.21
   2  10 -20    0.18    0.32
   1 -10 -20    0.30    0.18
  -1 -10  20    0.94    0.37
   1  10 -20    0.68    0.38
   0 -10  20    0.98    0.35
   0  10 -20    0.71    0.37
   1 -10  20    0.13    0.23
  -1 -10 -20   -0.09    0.18
  -1 -10 -20    0.09    0.22
  -1 -10 -20    0.04    0.18
  -1  10 -20   -0.12    0.25
   1 -11 -20    3.18    0.43
   0 -11  20    0.92    0.39
   0 -11 -20    0.36    0.26
   0  11 -20    0.67    0.42
  -4   0  21    0.04    0.17
   3   0 -21    0.00    0.07
  -3   0  21    0.07    0.14
  -2   0  21    0.02    0.11
   1   0 -21   -0.01    0.07
   1   0 -21    0.06    0.06
   1   0 -21   -0.05    0.11
   0   0  21   -0.01    0.10
   0   0 -21    0.19    0.15
   0   0 -21    0.09    0.11
  -1   0 -21   -0.14    0.11
  -1   0 -21    0.15    0.11
   2   0  21   -0.10    0.14
  -2   0 -21    0.33    0.15
  -3   0 -21    0.22    0.16
  -3   0 -21    0.06    0.18
  -4   0 -21    0.08    0.24
  -4   0 -21    0.04    0.23
  -4  -1  21    0.31    0.22
  -4   1  21    0.76    0.26
  -3  -1  21    4.20    0.54
   3   1 -21    3.72    0.28
  -3   1  21    4.48    0.50
   2  -1 -21    4.01    0.40
  -2  -1  21    4.47    0.52
   2   1 -21    3.81    0.23
   2   1 -21    3.63    0.43
  -2   1  21    4.02    0.45
   1  -1 -21    9.57    0.41
   1  -1 -21    9.45    0.58
  -1  -1  21    9.95    0.62
  -1   1  21    9.59    0.58
   1   1 -21    9.54    0.61
   0  -1  21   -0.03    0.11
   0  -1 -21   -0.03    0.12
   0  -1 -21    0.16    0.10
   0   1 -21    0.02    0.13
  -1  -1 -21    0.06    0.09
  -1  -1 -21   -0.05    0.11
  -1   1 -21    0.10    0.15
  -2  -1 -21    2.22    0.39
  -2  -1 -21    2.30    0.39
   2  -1  21    2.02    0.30
  -2   1 -21    2.78    0.50
  -2   1 -21    2.81    0.45
  -3  -1 -21    0.01    0.11
  -3  -1 -21   -0.02    0.16
  -3   1 -21    0.02    0.18
  -3   1 -21    0.27    0.19
  -4  -1 -21   -0.03    0.20
  -4  -1 -21    0.28    0.28
  -4   1 -21    0.38    0.30
  -4   1 -21    0.28    0.28
  -4  -2  21    0.05    0.19
  -4   2  21    0.12    0.21
  -3  -2  21    0.19    0.17
   3   2 -21    0.28    0.14
  -3   2  21    0.83    0.37
   2  -2 -21    0.12    0.12
  -2  -2  21    0.09    0.13
  -2   2  21   -0.07    0.08
   2   2 -21    0.04    0.09
   2   2 -21    0.26    0.17
   1  -2 -21   24.53    0.75
  -1  -2  21   24.24    1.08
   1  -2 -21   24.07    0.99
   1   2 -21   24.80    1.07
   1   2 -21   23.64    0.85
  -1   2  21   25.56    0.99
   0  -2 -21    5.89    0.38
   0  -2  21    4.83    0.54
   0  -2 -21    5.88    0.48
   0   2 -21    5.18    0.56
  -1  -2 -21    0.04    0.09
  -1   2 -21    0.00    0.13
  -2  -2 -21    1.67    0.34
  -2  -2 -21    1.84    0.36
  -2   2 -21    1.50    0.34
  -3  -2 -21    7.87    0.64
  -3  -2 -21    7.91    0.82
  -3   2 -21    7.67    0.62
  -3   2 -21    8.71    0.88
  -4  -2 -21    0.52    0.30
  -4  -2 -21    0.09    0.25
  -4  -2 -21    0.09    0.21
  -4   2 -21    0.00    0.22
  -4   2 -21   -0.01    0.25
  -4  -3  21    2.53    0.49
  -3  -3  21   -0.01    0.12
  -3   3  21    0.03    0.11
   3   3 -21   -0.02    0.13
   3   3 -21    0.04    0.12
  -2  -3  21    0.10    0.15
   2  -3 -21   -0.01    0.10
   2  -3 -21    0.09    0.11
  -2   3  21    0.10    0.11
   2   3 -21    0.06    0.11
   1  -3 -21    6.47    0.31
  -1  -3  21    5.11    0.70
   1  -3 -21    6.97    0.48
   0  -3  21   18.95    1.07
   0  -3 -21   18.56    0.75
   0  -3 -21   18.67    0.97
   0   3 -21   17.31    1.02
  -1  -3 -21    2.39    0.38
  -1  -3 -21    2.22    0.35
  -1   3 -21    3.07    0.53
  -2  -3 -21    0.32    0.19
  -2  -3 -21    0.03    0.15
  -2   3 -21    0.03    0.16
  -3  -3 -21    0.06    0.17
  -3  -3 -21    0.02    0.19
  -3   3 -21   -0.16    0.12
  -3   3 -21   -0.02    0.18
  -4  -3 -21    0.18    0.26
  -4  -3 -21    0.31    0.23
  -4  -3 -21    0.35    0.29
  -4   3 -21   -0.02    0.23
  -4   3 -21    0.39    0.30
  -4  -4  21   -0.03    0.21
   3  -4 -21    0.11    0.11
   3   4 -21    0.08    0.26
  -3   4  21   -0.06    0.08
   2  -4 -21    1.06    0.20
  -2  -4  21    0.49    0.23
   2   4 -21    1.76    0.35
   1  -4 -21    0.96    0.22
   1  -4 -21    0.67    0.18
  -1  -4  21    0.90    0.26
   1  -4 -21    1.05    0.16
   1   4 -21    1.01    0.28
   0  -4 -21    0.60    0.15
   0  -4 -21    0.75    0.22
   0  -4  21    0.18    0.18
   0   4 -21    0.17    0.17
  -1  -4 -21    4.70    0.53
  -1   4 -21    4.32    0.54
  -2  -4 -21    0.03    0.17
  -2  -4 -21    0.48    0.21
  -2   4 -21    0.19    0.20
  -3  -4 -21   -0.02    0.18
  -3   4 -21   -0.05    0.20
  -3   4 -21   -0.09    0.18
  -4  -5  21   -0.09    0.17
  -3  -5  21   -0.19    0.11
   3   5 -21    0.07    0.18
   2  -5 -21    0.88    0.14
  -2  -5  21    1.37    0.35
   2   5 -21    0.40    0.22
   1  -5 -21    1.03    0.20
   1  -5 -21    1.03    0.24
  -1  -5  21    1.04    0.28
   1  -5 -21    0.78    0.15
   1   5 -21    1.17    0.32
   0  -5 -21   23.57    1.04
   0  -5 -21   24.12    0.95
   0  -5  21   23.19    1.13
   0   5 -21   24.42    1.17
  -1  -5 -21    2.14    0.39
  -1  -5 -21    2.77    0.40
   1  -5  21    2.45    0.41
  -1   5 -21    2.81    0.47
  -2  -5 -21    4.25    0.55
  -2  -5 -21    5.53    0.62
  -2   5 -21    4.82    0.63
  -3  -5 -21    0.50    0.30
  -3  -5 -21    0.40    0.26
  -3  -5 -21    0.35    0.24
  -3   5 -21    0.11    0.24
  -3  -6  21    0.45    0.26
   3   6 -21    1.27    0.33
   2  -6 -21   -0.02    0.09
   2   6 -21    0.02    0.20
  -1  -6  21    3.17    0.52
   1  -6 -21    3.09    0.39
   1  -6 -21    2.49    0.28
   1   6 -21    2.82    0.49
   0  -6 -21   -0.05    0.12
   0  -6  21    0.07    0.18
   0  -6 -21   -0.17    0.07
   0   6 -21   -0.02    0.16
  -1  -6 -21   16.82    0.91
  -1  -6 -21   18.14    0.91
  -1   6 -21   16.47    0.97
  -2  -6 -21    0.37    0.25
  -2  -6 -21    0.39    0.26
  -2  -6 -21    0.07    0.17
  -2   6 -21    0.16    0.22
  -3  -6 -21    0.47    0.28
  -3  -6 -21    0.44    0.28
  -3  -6 -21    0.94    0.35
  -3   6 -21    0.26    0.27
  -3  -7  21    0.61    0.33
  -3  -7  21    0.07    0.18
  -2  -7  21    1.04    0.33
  -1  -7  21    0.23    0.21
   1  -7 -21    0.07    0.10
   1  -7 -21    0.09    0.09
   1  -7 -21    0.07    0.10
   1  -7 -21    0.03    0.13
   1   7 -21   -0.08    0.18
   0  -7  21    2.69    0.47
   0  -7 -21    2.28    0.37
   0   7 -21    2.36    0.46
  -1  -7 -21    0.30    0.18
   1  -7  21    0.23    0.23
  -1  -7 -21    0.17    0.16
  -1  -7 -21    0.67    0.26
  -1   7 -21    0.40    0.26
  -2  -7 -21    1.21    0.33
  -2  -7 -21    1.05    0.32
  -2  -7 -21    1.06    0.32
  -2   7 -21    0.60    0.31
  -3  -7 -21    0.02    0.21
  -3  -7 -21   -0.22    0.18
  -3  -7 -21    0.15    0.23
  -3   7 -21    0.29    0.30
  -3  -8  21    0.10    0.21
  -3  -8  21   -0.03    0.19
   3   8 -21    0.01    0.25
  -2  -8  21    3.73    0.60
   2   8 -21    2.66    0.53
   1  -8 -21    0.52    0.21
  -1  -8  21    0.97    0.32
   1  -8 -21    0.82    0.20
   1   8 -21    0.48    0.32
   0  -8  21   -0.09    0.26
   0  -8 -21    0.32    0.27
   0  -8 -21   -0.01    0.12
   0  -8 -21    0.03    0.12
   0   8 -21    0.19    0.26
  -1  -8 -21    0.06    0.16
  -1  -8 -21    0.04    0.17
  -1  -8 -21   -0.01    0.16
  -1   8 -21    0.26    0.25
  -2  -8 -21    0.32    0.26
  -2  -8 -21   -0.01    0.19
  -2  -8 -21    0.17    0.22
  -2   8 -21   -0.04    0.23
  -2  -9  21    1.52    0.45
   2   9 -21    0.92    0.40
  -1  -9  21    0.37    0.28
   1   9 -21    0.50    0.32
   0  -9 -21    0.12    0.17
   0  -9 -21    0.42    0.18
   0  -9 -21    0.29    0.21
   0  -9  21    0.11    0.23
   0   9 -21    0.85    0.37
  -1  -9 -21    0.17    0.22
   1  -9  21    0.65    0.29
  -1  -9 -21    0.37    0.24
  -1  -9 -21    0.99    0.27
  -1   9 -21    1.10    0.41
  -2  -9 -21    0.29    0.26
  -2  -9 -21    0.02    0.24
  -2  -9 -21    0.16    0.25
  -2   9 -21    0.40    0.36
  -1 -10  21    1.74    0.43
   1 -10 -21    2.08    0.33
   1  10 -21    2.66    0.56
   0 -10 -21    0.09    0.28
   0 -10  21    0.11    0.23
   0 -10 -21    0.10    0.20
   0 -10 -21   -0.03    0.12
   0  10 -21   -0.15    0.24
  -1 -10 -21   -0.16    0.16
   1 -10  21   -0.08    0.20
  -1 -10 -21   -0.01    0.19
  -1 -10 -21    0.11    0.23
  -1  10 -21   -0.03    0.25
  -4   0  22    2.98    0.50
   3   0 -22    0.24    0.11
  -3   0  22    0.24    0.18
  -2   0  22    0.38    0.18
   2   0 -22    0.35    0.17
  -1   0  22   -0.02    0.08
   1   0 -22    0.03    0.08
   1   0 -22    0.08    0.15
   1   0 -22    0.09    0.08
   0   0 -22    7.63    0.57
   0   0 -22    7.94    0.48
  -1   0 -22   12.68    0.70
  -2   0 -22    2.37    0.41
  -2   0 -22    1.48    0.33
  -3   0 -22    0.98    0.30
  -3   0 -22    1.09    0.32
  -4   0 -22   -0.05    0.19
  -4   1  22    0.24    0.20
  -3  -1  22    6.47    0.67
   3  -1 -22    4.96    0.24
  -3   1  22    5.93    0.48
   3   1 -22    5.51    0.35
  -2  -1  22    1.23    0.42
   2  -1 -22    0.68    0.19
   2   1 -22    1.22    0.16
   2   1 -22    0.62    0.21
  -2   1  22    1.30    0.26
   1  -1 -22    6.52    0.49
  -1  -1  22    5.99    0.60
   1  -1 -22    7.10    0.35
   1  -1 -22    6.55    0.34
   1   1 -22    6.41    0.52
  -1   1  22    6.43    0.54
   1   1 -22    6.73    0.37
   0  -1 -22    5.88    0.40
   0  -1 -22    5.54    0.57
   0  -1  22    5.03    0.55
   0   1 -22    4.83    0.54
  -1  -1 -22    1.80    0.34
  -1  -1 -22    1.77    0.30
  -1   1 -22    1.66    0.48
  -2  -1 -22    0.33    0.22
  -2  -1 -22    0.37    0.18
   2  -1  22    0.34    0.19
  -2   1 -22   -0.01    0.15
  -2   1 -22    0.13    0.16
  -3  -1 -22    0.21    0.22
  -3  -1 -22    0.16    0.21
  -3   1 -22    0.06    0.20
  -3   1 -22    0.15    0.21
  -4  -1 -22    1.45    0.39
  -4  -1 -22    0.39    0.29
  -4   1 -22    0.70    0.34
  -4   1 -22    1.02    0.35
  -4  -2  22    0.22    0.23
  -4   2  22    0.30    0.22
  -3  -2  22    0.06    0.18
  -3   2  22    0.12    0.14
   3   2 -22    0.07    0.13
   3   2 -22   -0.02    0.07
  -2  -2  22    2.45    0.40
   2  -2 -22    2.32    0.35
  -2   2  22    2.78    0.36
   2   2 -22    3.40    0.43
   2   2 -22    2.91    0.31
   1  -2 -22    1.14    0.27
   1  -2 -22    2.00    0.21
  -1  -2  22    1.54    0.31
  -1   2  22    1.33    0.26
   1   2 -22    1.45    0.25
   0  -2 -22    1.29    0.22
   0  -2  22    0.95    0.28
  -1  -2 -22    0.12    0.17
  -1  -2 -22    0.06    0.13
  -1   2 -22    0.33    0.20
  -2  -2 -22    1.33    0.32
  -2  -2 -22    0.55    0.26
   2  -2  22    0.54    0.21
  -2   2 -22    0.36    0.23
  -2   2 -22    1.12    0.29
  -3  -2 -22    2.89    0.48
  -3  -2 -22    2.69    0.47
  -3   2 -22    2.63    0.45
  -3   2 -22    3.00    0.52
  -4  -2 -22    1.23    0.40
  -4  -2 -22    0.00    0.25
  -4   2 -22    0.58    0.31
  -4   2 -22    0.05    0.28
  -4  -3  22    0.31    0.26
  -4   3  22    0.44    0.20
  -3  -3  22    5.38    0.65
  -3   3  22    5.76    0.42
   3   3 -22    5.45    0.43
   3   3 -22    5.53    0.37
   2  -3 -22    2.05    0.32
  -2  -3  22    2.22    0.40
  -2   3  22    2.22    0.31
   2   3 -22    1.75    0.34
  -1  -3  22    7.55    0.58
   1  -3 -22    7.21    0.35
   1  -3 -22    7.16    0.51
   1   3 -22    7.00    0.57
   0  -3  22    8.17    0.62
   0  -3 -22    8.61    0.48
   0  -3 -22    8.90    0.60
   0   3 -22    9.37    0.65
  -1  -3 -22    1.30    0.33
  -1  -3 -22    0.93    0.27
  -1   3 -22    0.57    0.25
  -2  -3 -22    2.77    0.43
  -2  -3 -22    3.64    0.52
  -2   3 -22    2.73    0.44
  -3  -3 -22    1.22    0.36
  -3  -3 -22    0.85    0.30
  -3   3 -22    1.16    0.34
  -3   3 -22    1.12    0.34
  -4  -4  22    5.49    0.73
  -3  -4  22    0.87    0.30
   3   4 -22    1.11    0.29
   2  -4 -22    6.62    0.39
  -2  -4  22    7.11    0.73
   2  -4 -22    7.92    0.45
   2   4 -22    7.34    0.59
  -1  -4  22    2.11    0.38
   1  -4 -22    1.79    0.30
   1  -4 -22    2.31    0.24
   1   4 -22    2.03    0.38
   0  -4 -22   18.92    0.78
   0  -4 -22   18.07    0.90
   0  -4  22   18.95    0.99
   0   4 -22   18.82    0.99
  -1  -4 -22    4.00    0.46
  -1  -4 -22    3.39    0.48
  -1   4 -22    3.79    0.51
  -2  -4 -22    7.36    0.73
  -2  -4 -22    6.53    0.68
  -2   4 -22    6.27    0.71
  -3  -4 -22    0.35    0.24
  -3  -4 -22    0.16    0.23
  -3   4 -22    0.57    0.30
  -3   4 -22    0.50    0.29
  -4  -5  22    0.09    0.24
  -3  -5  22    2.58    0.50
   3   5 -22    2.31    0.41
   2  -5 -22    0.02    0.09
   2  -5 -22   -0.07    0.09
  -2  -5  22    0.06    0.16
   2   5 -22   -0.06    0.17
   1  -5 -22    7.90    0.53
   1  -5 -22    7.93    0.46
  -1  -5  22    7.69    0.64
   1  -5 -22    7.33    0.39
   1   5 -22    6.67    0.71
   0  -5  22    2.40    0.42
   0  -5 -22    1.34    0.29
   0  -5 -22    1.56    0.30
   0   5 -22    2.32    0.46
   1  -5  22    0.07    0.15
  -1  -5 -22   -0.03    0.08
  -1  -5 -22    0.06    0.15
  -1   5 -22   -0.03    0.18
  -2  -5 -22    0.16    0.18
  -2  -5 -22    0.80    0.25
  -2   5 -22    0.32    0.23
  -3  -5 -22    0.08    0.23
  -3  -5 -22    0.52    0.29
  -3  -5 -22    0.25    0.19
  -3   5 -22    0.18    0.26
  -3  -6  22   -0.10    0.17
   3   6 -22   -0.03    0.20
   2  -6 -22   -0.10    0.09
  -2  -6  22    0.44    0.23
   2   6 -22   -0.07    0.17
   1  -6 -22    0.17    0.11
   1  -6 -22    0.12    0.15
  -1  -6  22    0.11    0.16
   1  -6 -22    0.25    0.14
   1   6 -22    0.54    0.28
   0  -6 -22    0.30    0.20
   0  -6  22   -0.07    0.12
   0  -6 -22    0.14    0.15
   0   6 -22   -0.06    0.15
  -1  -6 -22    0.14    0.18
   1  -6  22    0.50    0.23
  -1  -6 -22    0.47    0.19
  -1   6 -22    0.07    0.18
  -2  -6 -22    0.15    0.21
  -2  -6 -22    0.18    0.16
  -2   6 -22    0.02    0.21
  -3  -6 -22    0.78    0.31
  -3  -6 -22    0.44    0.27
  -3  -6 -22    0.49    0.29
  -3  -7  22    0.20    0.28
   3   7 -22    0.03    0.23
  -2  -7  22   -0.10    0.18
   2   7 -22   -0.08    0.19
   1  -7 -22    0.97    0.19
   1  -7 -22    0.76    0.15
   1  -7 -22    0.66    0.17
   1  -7 -22    0.92    0.24
   0  -7 -22    0.10    0.18
   0  -7  22    0.11    0.20
   0  -7 -22    0.07    0.15
   0   7 -22    0.03    0.19
  -1  -7 -22   -0.08    0.12
  -1  -7 -22    0.06    0.17
   1  -7  22    0.14    0.21
  -1  -7 -22    0.12    0.21
  -1   7 -22    0.17    0.22
  -2  -7 -22    2.19    0.41
  -2  -7 -22    1.00    0.32
  -2  -7 -22    0.86    0.30
  -2   7 -22    1.06    0.41
  -3  -7 -22    0.49    0.33
  -3  -7 -22    0.32    0.25
  -3  -7 -22    0.08    0.21
  -3   7 -22    0.23    0.29
  -3  -8  22    0.05    0.18
   3   8 -22    0.06    0.26
  -2  -8  22    0.15    0.23
   2   8 -22    0.07    0.24
   1  -8 -22    1.23    0.27
  -1  -8  22    1.66    0.40
   1  -8 -22    1.54    0.26
   1   8 -22    2.24    0.49
   0  -8 -22    0.07    0.16
   0  -8 -22    0.01    0.12
   0  -8 -22    0.21    0.19
   0  -8  22    0.09    0.18
   0   8 -22    0.13    0.25
   1  -8  22    0.04    0.20
  -1  -8 -22    0.08    0.15
  -1  -8 -22    0.12    0.20
  -1   8 -22    0.22    0.25
  -2  -8 -22    0.30    0.24
  -2  -8 -22    0.01    0.22
  -2  -8 -22    0.11    0.22
  -2   8 -22    0.07    0.26
  -2  -9  22    0.03    0.25
   2   9 -22    0.22    0.30
  -1  -9  22    0.12    0.23
   1   9 -22    0.05    0.23
   0  -9  22    1.03    0.36
   0  -9 -22    0.81    0.22
   0  -9 -22    0.51    0.23
   0  -9 -22    0.99    0.29
   0   9 -22    0.47    0.34
  -1  -9 -22    0.21    0.20
  -1  -9 -22    0.38    0.23
  -1  -9 -22    0.06    0.19
   1  -9  22   -0.05    0.22
  -1   9 -22    0.04    0.26
  -2  -9 -22    0.40    0.33
  -2  -9 -22   -0.02    0.22
  -2  -9 -22    0.28    0.27
  -2   9 -22    0.17    0.32
   1 -10 -22    0.15    0.17
  -1 -10  22    0.72    0.32
   1  10 -22    1.65    0.50
   0 -10  22    3.02    0.55
   0 -10 -22    2.37    0.42
   0 -10 -22    2.47    0.41
   0  10 -22    2.53    0.58
  -1 -10 -22    0.00    0.19
  -1 -10 -22    0.01    0.22
   1 -10  22   -0.13    0.21
  -1 -10 -22    0.01    0.19
  -1  10 -22   -0.04    0.27
  -4   0  23    0.12    0.20
   3   0 -23    0.01    0.09
  -3   0  23   -0.05    0.13
   2   0 -23   -0.14    0.11
  -2   0  23    0.13    0.15
   1   0 -23   -0.06    0.14
   1   0 -23   -0.03    0.07
  -1   0  23   -0.05    0.08
   0   0 -23    0.13    0.11
   0   0 -23   -0.05    0.14
  -1   0 -23    0.04    0.15
  -2   0 -23    0.12    0.19
  -2   0 -23    0.19    0.16
  -3   0 -23    0.00    0.19
  -3   0 -23   -0.03    0.13
  -4  -1  23    0.04    0.19
  -4   1  23   -0.04    0.16
  -3  -1  23    1.91    0.37
   3  -1 -23    1.02    0.14
   3   1 -23    1.08    0.21
  -2  -1  23    2.06    0.36
   2  -1 -23    2.28    0.33
   2   1 -23    2.26    0.22
  -2   1  23    2.12    0.33
   2   1 -23    2.58    0.37
  -1  -1  23   11.80    0.71
   1  -1 -23   11.48    0.69
   1  -1 -23   11.53    0.49
   1   1 -23   12.22    0.54
   1   1 -23   12.27    0.84
  -1   1  23   10.88    0.66
   0  -1  23    4.90    0.74
   0  -1 -23    4.37    0.51
   0  -1 -23    5.01    0.38
   0   1 -23    4.99    0.56
  -1  -1 -23    0.11    0.15
  -1  -1 -23    0.06    0.15
  -1   1 -23    0.17    0.16
  -1   1 -23   -0.14    0.12
  -2  -1 -23    1.27    0.33
  -2  -1 -23    2.00    0.38
  -2   1 -23    1.81    0.35
  -2   1 -23    2.20    0.40
  -3  -1 -23   -0.04    0.15
  -3  -1 -23    0.25    0.23
  -3   1 -23    0.02    0.20
  -3   1 -23   -0.03    0.17
  -4  -2  23    0.01    0.20
  -4   2  23    0.04    0.18
  -3  -2  23    0.49    0.25
   3   2 -23    0.36    0.17
   3   2 -23   -0.01    0.07
  -3   2  23    0.38    0.19
   2  -2 -23    1.40    0.25
  -2  -2  23    1.38    0.32
  -2   2  23    1.58    0.31
   2   2 -23    0.85    0.25
   1  -2 -23    1.61    0.20
  -1  -2  23    0.97    0.26
   1   2 -23    0.99    0.28
   0  -2 -23    2.75    0.34
   0  -2  23    3.18    0.46
   0  -2 -23    2.73    0.41
   0   2 -23    2.38    0.42
  -1  -2 -23    0.25    0.18
  -1   2 -23    0.22    0.19
   2  -2  23    0.49    0.22
  -2  -2 -23    1.31    0.32
  -2  -2 -23    0.37    0.17
  -2   2 -23    0.47    0.25
  -2   2 -23    0.53    0.23
  -3  -2 -23    1.83    0.39
  -3  -2 -23    1.75    0.40
  -3   2 -23    1.96    0.42
  -3   2 -23    2.16    0.45
  -4  -3  23    0.15    0.22
  -4   3  23   -0.03    0.24
  -3  -3  23    0.06    0.19
   3   3 -23    0.21    0.16
  -3   3  23    0.11    0.14
  -2  -3  23   -0.03    0.13
   2  -3 -23    0.07    0.13
  -2   3  23    0.01    0.11
   2   3 -23   -0.08    0.14
   1  -3 -23    0.35    0.20
  -1  -3  23    0.62    0.24
   1  -3 -23    0.88    0.14
   1   3 -23    0.31    0.21
   0  -3 -23    6.77    0.53
   0  -3 -23    6.28    0.42
   0  -3  23    7.36    0.59
   0   3 -23    7.88    0.76
  -1  -3 -23    4.64    0.55
  -1  -3 -23    4.53    0.51
  -1   3 -23    4.13    0.54
  -2  -3 -23    0.32    0.17
  -2  -3 -23    0.04    0.18
  -2   3 -23    0.07    0.18
  -3  -3 -23    0.31    0.23
  -3  -3 -23    0.38    0.25
  -3   3 -23    0.38    0.26
  -3   3 -23    0.51    0.26
  -4  -4  23    0.48    0.31
  -3  -4  23    0.00    0.19
   3   4 -23    0.24    0.20
  -2  -4  23    2.56    0.45
   2  -4 -23    2.38    0.29
   2  -4 -23    2.18    0.30
   2   4 -23    2.64    0.42
   1  -4 -23    0.35    0.12
   1  -4 -23    0.44    0.19
  -1  -4  23    0.25    0.19
   1   4 -23    0.26    0.21
   0  -4 -23    0.62    0.22
   0  -4  23    0.34    0.19
   0  -4 -23    0.47    0.16
   0   4 -23    0.99    0.28
  -1  -4 -23    0.41    0.16
  -1  -4 -23    0.35    0.22
  -1   4 -23    0.12    0.18
  -2  -4 -23    0.84    0.27
  -2  -4 -23    0.02    0.20
  -2   4 -23    0.88    0.30
  -3  -4 -23    0.13    0.22
  -3  -4 -23    0.10    0.21
  -3   4 -23    0.52    0.27
  -3   4 -23   -0.11    0.14
  -3  -5  23   -0.04    0.20
   3   5 -23    0.43    0.25
   2  -5 -23    0.25    0.12
   2  -5 -23    0.32    0.15
  -2  -5  23    0.57    0.27
   2   5 -23    0.31    0.23
   1  -5 -23    1.94    0.32
   1  -5 -23    1.24    0.20
  -1  -5  23    0.66    0.26
   1   5 -23    1.66    0.38
   0  -5  23    1.44    0.33
   0  -5 -23    1.20    0.29
   0  -5 -23    1.00    0.22
   0   5 -23    0.46    0.26
  -1  -5 -23    0.07    0.16
  -1  -5 -23    0.13    0.12
  -1   5 -23    0.06    0.18
  -2  -5 -23    2.55    0.43
  -2  -5 -23    1.64    0.42
  -2   5 -23    1.64    0.41
  -3  -5 -23    6.66    0.79
  -3  -5 -23    6.34    0.73
  -3   5 -23    6.64    0.84
  -3  -6  23   -0.03    0.21
   3   6 -23    0.18    0.24
   2  -6 -23    0.60    0.18
  -2  -6  23    0.16    0.21
   2   6 -23    0.52    0.28
   1  -6 -23    0.14    0.10
  -1  -6  23    0.28    0.21
   1  -6 -23    0.20    0.17
   1  -6 -23    0.07    0.13
   1   6 -23    0.11    0.20
   0  -6 -23    1.34    0.31
   0  -6 -23    1.35    0.27
   0  -6  23    1.89    0.40
   0   6 -23    2.12    0.43
  -1  -6 -23    0.81    0.25
   1  -6  23    0.93    0.32
  -1   6 -23    0.10    0.22
  -2  -6 -23    9.36    0.73
  -2  -6 -23    9.27    0.74
  -2   6 -23    8.50    0.88
  -3  -6 -23    3.71    0.59
  -3  -6 -23    2.32    0.47
  -3  -6 -23    2.33    0.45
  -3   6 -23    1.90    0.49
  -3  -7  23   -0.12    0.19
   3   7 -23   -0.06    0.23
  -2  -7  23    2.39    0.49
   2   7 -23    2.32    0.49
  -1  -7  23    1.15    0.32
   1  -7 -23    1.31    0.29
   1  -7 -23    1.70    0.25
   1  -7 -23    0.14    0.21
   1  -7 -23    1.16    0.19
   1   7 -23    0.76    0.32
   0  -7 -23    0.89    0.30
   0  -7 -23    0.84    0.23
   0   7 -23    0.46    0.29
  -1  -7 -23   -0.07    0.13
   1  -7  23    0.02    0.17
  -1  -7 -23   -0.01    0.15
  -1  -7 -23    0.23    0.22
  -1   7 -23   -0.25    0.16
  -2  -7 -23    0.16    0.21
  -2  -7 -23    0.19    0.24
  -2  -7 -23    0.45    0.24
  -2   7 -23    0.39    0.31
  -2  -8  23    1.79    0.46
   2   8 -23    1.53    0.43
  -1  -8  23   -0.02    0.19
   1  -8 -23   -0.01    0.07
   1  -8 -23    0.05    0.13
   1  -8 -23    0.06    0.16
   1   8 -23    0.03    0.23
   0  -8 -23    1.64    0.31
   0  -8 -23    2.15    0.40
   0  -8 -23    2.44    0.33
   0  -8  23    3.01    0.55
   0   8 -23    2.97    0.59
   1  -8  23    1.31    0.39
  -1  -8 -23    1.05    0.28
  -1  -8 -23    1.52    0.38
  -1  -8 -23    1.55    0.36
  -1   8 -23    1.82    0.50
  -2  -8 -23    0.48    0.30
  -2  -8 -23   -0.02    0.22
  -2  -8 -23    0.55    0.30
  -2   8 -23    0.25    0.31
  -2  -9  23    0.01    0.21
   2   9 -23    0.09    0.28
   1  -9 -23    2.26    0.42
   1  -9 -23    1.99    0.35
  -1  -9  23    2.52    0.53
   1   9 -23    1.67    0.47
   0  -9 -23    0.09    0.14
   0  -9 -23    0.42    0.26
   0  -9 -23    0.25    0.21
   0  -9  23    0.23    0.25
   0   9 -23    0.02    0.26
  -1  -9 -23    1.89    0.42
  -1  -9 -23    2.29    0.40
  -1  -9 -23    2.62    0.48
   1  -9  23    2.40    0.50
  -1   9 -23    1.78    0.47
  -1 -10  23    5.86    0.81
   0 -10 -23    5.15    0.59
   0 -10  23    6.10    0.79
   0 -10 -23    5.87    0.63
   0  10 -23    5.52    0.79
  -4   0  24    0.08    0.21
  -3   0  24    3.21    0.47
   3   0 -24    2.98    0.30
  -2   0  24   19.58    1.22
   2   0 -24   24.27    1.00
  -1   0  24    8.51    0.60
   1   0 -24    7.94    0.42
   1   0 -24    8.21    0.43
   1   0 -24    8.46    0.61
   0   0 -24    0.76    0.24
   0   0 -24    1.30    0.25
  -1   0 -24    1.96    0.34
  -1   0 -24    1.44    0.31
  -2   0 -24    3.28    0.50
  -2   0 -24    3.66    0.54
  -3   0 -24    0.16    0.22
  -3   0 -24    0.02    0.19
  -4  -1  24    0.48    0.28
  -4   1  24    0.42    0.25
  -3  -1  24    1.38    0.33
   3  -1 -24    1.01    0.16
  -3   1  24    1.60    0.32
   3   1 -24    1.39    0.29
  -2  -1  24    4.25    0.53
   2  -1 -24    4.11    0.44
   2   1 -24    4.31    0.49
   2   1 -24    4.72    0.27
  -2   1  24    4.08    0.48
   1  -1 -24    1.11    0.18
   1  -1 -24    1.16    0.28
  -1  -1  24    0.90    0.25
   1  -1 -24    1.15    0.19
   1   1 -24    0.93    0.27
  -1   1  24    1.11    0.25
   1   1 -24    1.15    0.21
   0  -1  24    0.09    0.14
   0  -1 -24    0.17    0.16
   0  -1 -24    0.12    0.12
   0   1 -24    0.08    0.15
  -1  -1 -24    0.32    0.20
  -1  -1 -24   -0.05    0.12
  -1   1 -24    0.22    0.17
  -1   1 -24    0.21    0.19
  -2  -1 -24    2.98    0.46
  -2  -1 -24    2.64    0.46
  -2   1 -24    2.34    0.43
  -2   1 -24    1.57    0.37
  -3  -1 -24    0.01    0.19
  -3  -1 -24   -0.05    0.19
  -3   1 -24    0.08    0.22
  -3   1 -24    0.25    0.25
  -4  -2  24    0.20    0.25
  -4   2  24    0.09    0.20
  -3  -2  24    0.90    0.30
   3  -2 -24    0.00    0.05
   3   2 -24    0.00    0.07
  -3   2  24    0.14    0.15
   3   2 -24    0.54    0.19
  -2  -2  24    0.07    0.16
   2  -2 -24    0.01    0.13
   2   2 -24    0.00    0.10
  -2   2  24    0.13    0.13
   2   2 -24    0.12    0.18
   1  -2 -24    0.17    0.18
  -1  -2  24    0.33    0.20
   1  -2 -24    0.41    0.11
   1   2 -24    0.18    0.17
   0  -2 -24    0.87    0.26
   0  -2  24    1.34    0.31
   0  -2 -24    0.78    0.24
   0   2 -24    0.35    0.21
  -1  -2 -24    7.39    0.54
  -1  -2 -24    6.86    0.57
  -1   2 -24    7.08    0.60
  -2  -2 -24    3.97    0.54
  -2  -2 -24    3.17    0.48
  -2   2 -24    5.05    0.63
  -2   2 -24    3.53    0.53
  -3  -2 -24    0.05    0.23
  -3  -2 -24    0.32    0.23
  -3   2 -24    0.13    0.21
  -3   2 -24   -0.14    0.20
  -4  -3  24   -0.15    0.18
  -3  -3  24    0.29    0.22
   3   3 -24    0.59    0.22
  -3   3  24    0.23    0.22
   2  -3 -24    3.18    0.37
  -2  -3  24    2.97    0.47
  -2   3  24    3.24    0.39
   2   3 -24    2.94    0.45
   1  -3 -24    2.30    0.24
  -1  -3  24    2.28    0.41
   1  -3 -24    2.36    0.36
   1   3 -24    2.88    0.46
   0  -3 -24    7.37    0.57
   0  -3  24    7.09    0.60
   0  -3 -24    8.00    0.48
   0   3 -24    6.33    0.68
  -1  -3 -24    0.15    0.11
  -1  -3 -24    0.02    0.15
  -1   3 -24    0.15    0.21
  -2  -3 -24    1.64    0.35
  -2  -3 -24    1.76    0.36
  -2   3 -24    2.49    0.46
  -3  -3 -24    0.17    0.25
  -3  -3 -24    0.34    0.20
  -3   3 -24    0.28    0.23
  -3   3 -24    0.00    0.22
  -3  -4  24    0.16    0.22
   3   4 -24    0.11    0.20
  -2  -4  24    2.53    0.44
   2  -4 -24    2.83    0.34
   2   4 -24    2.24    0.42
  -1  -4  24    4.55    0.59
   1  -4 -24    3.84    0.27
   1  -4 -24    4.33    0.49
   1   4 -24    3.54    0.52
   0  -4 -24   -0.05    0.14
   0  -4 -24    0.03    0.10
   0  -4  24   -0.03    0.13
   0   4 -24   -0.04    0.17
  -1  -4 -24    7.19    0.54
  -1  -4 -24    8.34    0.63
  -1   4 -24    6.96    0.75
  -2   4 -24    2.42    0.45
  -3  -4 -24    0.36    0.26
  -3  -4 -24   -0.14    0.19
  -3   4 -24    0.34    0.29
  -3   4 -24    0.24    0.28
  -3  -5  24    4.36    0.66
   3   5 -24    3.52    0.49
   2  -5 -24    0.38    0.25
  -2  -5  24    0.17    0.19
   2   5 -24    0.35    0.25
  -1  -5  24    3.17    0.50
   1  -5 -24    2.90    0.29
   1  -5 -24    2.52    0.37
   1   5 -24    2.87    0.51
   0  -5 -24    5.38    0.59
   0  -5 -24    4.82    0.49
   0  -5  24    4.58    0.62
   0   5 -24    4.77    0.64
  -1  -5 -24    5.09    0.56
  -1  -5 -24    3.81    0.52
  -1   5 -24    4.74    0.63
  -2  -5 -24    1.06    0.31
  -2  -5 -24    1.34    0.37
  -2   5 -24    0.84    0.32
  -3  -5 -24    0.25    0.29
  -3  -5 -24    0.49    0.29
  -3  -5 -24    0.89    0.34
  -3   5 -24    1.26    0.41
  -3  -6  24    0.38    0.28
  -2  -6  24    0.39    0.28
   2  -6 -24    0.87    0.21
   2   6 -24    0.46    0.30
   1  -6 -24    0.19    0.17
   1  -6 -24    0.33    0.13
   1   6 -24    0.13    0.22
   0  -6 -24    0.08    0.12
   0  -6 -24    0.08    0.17
   0  -6  24    0.19    0.21
   0   6 -24   -0.05    0.18
  -1  -6 -24    8.26    0.62
  -1  -6 -24    7.96    0.79
  -1   6 -24    9.71    0.96
  -2  -6 -24    1.98    0.42
  -2  -6 -24    1.45    0.36
  -2   6 -24    1.13    0.38
  -3  -6 -24    0.12    0.22
  -3  -6 -24   -0.10    0.23
  -3  -6 -24    0.06    0.22
  -3   6 -24    0.07    0.28
  -3  -7  24    2.70    0.56
   3   7 -24    3.15    0.53
  -2  -7  24    0.29    0.26
   2   7 -24    0.40    0.29
   1  -7 -24   -0.01    0.14
   1  -7 -24    0.04    0.11
  -1  -7  24    0.05    0.19
   1   7 -24   -0.03    0.19
   0  -7 -24    1.18    0.28
   0  -7  24    0.56    0.27
   0  -7 -24    1.06    0.28
   0   7 -24    0.49    0.31
  -1  -7 -24    0.16    0.21
   1  -7  24   -0.09    0.15
  -1  -7 -24   -0.01    0.15
  -1   7 -24    0.18    0.28
  -2  -7 -24    1.28    0.36
  -2  -7 -24    1.67    0.39
  -2  -7 -24    1.78    0.42
  -2   7 -24    1.59    0.46
  -2  -8  24    6.78    0.84
   2   8 -24    6.07    0.80
   1  -8 -24    1.66    0.27
  -1  -8  24    1.70    0.45
   1  -8 -24    1.67    0.32
   1   8 -24    2.21    0.48
   0  -8 -24    2.69    0.37
   0  -8  24    1.84    0.41
   0  -8 -24    1.96    0.39
   0  -8 -24    2.35    0.38
   0   8 -24    2.73    0.56
   1  -8  24    0.30    0.27
  -1  -8 -24    0.57    0.31
  -1  -8 -24    0.78    0.26
  -1  -8 -24    0.46    0.26
  -1   8 -24    1.04    0.39
  -2  -8 -24   -0.05    0.20
  -2  -8 -24    0.01    0.25
  -2  -8 -24    0.20    0.22
  -2   8 -24    0.02    0.29
  -2  -9  24    0.04    0.23
   2   9 -24    0.13    0.31
   1  -9 -24    0.56    0.23
   1  -9 -24   -0.03    0.12
  -1  -9  24    0.10    0.26
   1   9 -24    0.37    0.33
   0  -9 -24   -0.01    0.13
   0  -9  24    0.51    0.30
   0  -9 -24    0.83    0.27
   0  -9 -24    0.27    0.22
   0   9 -24    1.01    0.38
   1  -9  24    0.09    0.22
  -1  -9 -24    0.02    0.21
  -1  -9 -24   -0.02    0.18
  -1  -9 -24    0.05    0.23
  -1   9 -24   -0.07    0.27
   0 -10  24    0.23    0.26
   0 -10 -24    0.32    0.24
   0 -10 -24    0.44    0.27
   0  10 -24    0.34    0.34
  -4   0  25    0.03    0.20
  -3   0  25   -0.05    0.13
   3   0 -25   -0.07    0.10
  -2   0  25   -0.09    0.11
   2   0 -25   -0.06    0.14
   1   0 -25   -0.08    0.13
  -1   0  25   -0.04    0.11
   1   0 -25    0.11    0.10
   1   0 -25    0.00    0.09
   0   0 -25    0.04    0.10
   0   0 -25   -0.01    0.13
  -1   0 -25   -0.02    0.15
  -1   0 -25    0.03    0.10
  -2   0 -25   -0.11    0.17
  -2   0 -25    0.27    0.16
  -3   0 -25   -0.06    0.29
  -3   0 -25    0.26    0.23
  -4  -1  25    0.05    0.21
  -4   1  25    0.09    0.20
   3  -1 -25    0.07    0.10
  -3  -1  25    0.11    0.18
   3   1 -25    0.03    0.13
  -3   1  25    0.12    0.16
   2  -1 -25    0.39    0.20
  -2  -1  25    0.53    0.23
   2   1 -25    0.22    0.18
   2   1 -25    0.42    0.12
  -2   1  25    0.12    0.15
  -1  -1  25    1.83    0.36
   1  -1 -25    3.22    0.45
   1  -1 -25    3.05    0.25
  -1   1  25    3.01    0.44
   1   1 -25    2.75    0.43
   0  -1  25    1.60    0.34
   0  -1 -25    1.36    0.31
   0   1 -25    2.25    0.43
  -1  -1 -25    0.11    0.17
  -1  -1 -25    0.24    0.17
  -1   1 -25   -0.17    0.10
  -1   1 -25   -0.03    0.15
  -2  -1 -25   -0.04    0.17
  -2  -1 -25    0.15    0.17
  -2   1 -25    0.21    0.22
  -2   1 -25   -0.09    0.12
  -3  -1 -25    0.03    0.22
  -3  -1 -25    0.04    0.15
  -3   1 -25    0.09    0.20
  -3   1 -25   -0.03    0.22
  -4  -2  25    0.10    0.24
  -4   2  25    0.11    0.21
   3  -2 -25    0.02    0.07
  -3  -2  25    0.00    0.18
   3   2 -25    0.08    0.15
  -3   2  25    0.06    0.15
  -2  -2  25    0.22    0.20
   2   2 -25    1.02    0.28
  -2   2  25    0.35    0.18
   2   2 -25    0.53    0.16
   1  -2 -25    0.78    0.16
  -1  -2  25    0.26    0.20
   1  -2 -25    0.88    0.26
   1   2 -25    0.88    0.26
   0  -2  25   15.91    0.93
   0  -2 -25   17.41    0.91
   0   2 -25   17.13    0.94
  -1  -2 -25    0.24    0.14
  -1  -2 -25    0.05    0.18
  -1   2 -25   -0.10    0.13
  -2  -2 -25    0.92    0.27
  -2  -2 -25    0.38    0.25
  -2   2 -25    0.62    0.30
  -2   2 -25    0.42    0.26
  -3  -2 -25    0.12    0.23
  -3  -2 -25   -0.08    0.17
  -3   2 -25    0.01    0.23
  -3   2 -25    0.15    0.22
  -4  -3  25    1.01    0.40
  -3  -3  25    3.05    0.52
  -3   3  25    3.79    0.44
   3   3 -25    4.12    0.48
  -2  -3  25    0.10    0.16
   2   3 -25   -0.03    0.16
   1  -3 -25    0.16    0.16
   1  -3 -25    0.26    0.10
  -1  -3  25    0.06    0.15
   1   3 -25    0.20    0.21
   0  -3  25    0.11    0.16
   0  -3 -25    0.10    0.17
   0  -3 -25    0.37    0.17
   0   3 -25   -0.11    0.15
  -1  -3 -25   18.28    0.99
  -1  -3 -25   16.69    0.86
  -1   3 -25   15.42    0.95
  -2  -3 -25    0.50    0.33
  -2  -3 -25    0.10    0.20
  -2   3 -25   -0.10    0.17
  -3  -3 -25    1.99    0.44
  -3  -3 -25    2.05    0.45
  -3   3 -25    2.41    0.50
  -3  -4  25    0.07    0.21
   3   4 -25    0.10    0.20
  -2  -4  25    0.12    0.14
   2  -4 -25    0.04    0.12
   2   4 -25   -0.03    0.16
   1  -4 -25    0.19    0.17
  -1  -4  25    0.26    0.20
   1  -4 -25    0.32    0.12
   1   4 -25    0.16    0.21
   0  -4 -25    0.05    0.16
   0  -4 -25    0.29    0.14
   0  -4  25    0.13    0.17
   0   4 -25    0.20    0.19
  -1  -4 -25    0.48    0.18
  -1  -4 -25    0.16    0.19
  -1   4 -25    0.34    0.24
  -2  -4 -25    0.90    0.30
  -2  -4 -25    1.10    0.33
  -2   4 -25    1.46    0.40
  -3  -4 -25    0.71    0.34
  -3  -4 -25    0.87    0.34
  -3   4 -25    0.07    0.21
  -3   4 -25    0.48    0.32
  -3  -5  25    0.78    0.37
   3   5 -25    1.01    0.33
   2  -5 -25    0.04    0.14
  -2  -5  25    0.37    0.24
   2   5 -25    0.19    0.22
   1  -5 -25   -0.01    0.14
  -1  -5  25   -0.22    0.12
   1  -5 -25    0.10    0.09
   1   5 -25   -0.11    0.17
   0  -5 -25    0.03    0.16
   0  -5  25    0.27    0.21
   0  -5 -25    0.45    0.17
   0   5 -25    0.30    0.25
  -1  -5 -25   16.24    0.87
  -1   5 -25   16.59    1.01
  -2  -5 -25    3.21    0.53
  -2  -5 -25    3.19    0.52
  -3  -5 -25   -0.14    0.21
  -3  -5 -25    0.00    0.23
  -3  -5 -25   -0.10    0.21
  -3   5 -25    0.06    0.22
  -3   5 -25   -0.03    0.25
  -3  -6  25    0.20    0.25
   3   6 -25    0.24    0.25
  -2  -6  25    0.02    0.19
   2  -6 -25   -0.01    0.12
   2   6 -25    0.00    0.22
   1  -6 -25    0.51    0.15
   1  -6 -25    0.33    0.20
  -1  -6  25    0.17    0.20
   1   6 -25    0.44    0.27
   0  -6  25    2.15    0.54
   0  -6 -25    3.11    0.43
   0   6 -25    2.59    0.55
  -1  -6 -25    0.59    0.22
  -1  -6 -25    2.04    0.40
  -1   6 -25    1.06    0.35
  -2  -6 -25    5.98    0.71
  -2  -6 -25    5.72    0.70
  -2   6 -25    6.28    0.76
  -3  -7  25    2.23    0.51
   3   7 -25    2.94    0.52
   2  -7 -25    0.21    0.16
  -2  -7  25    0.02    0.20
   2   7 -25    0.40    0.31
   1  -7 -25    4.07    0.33
  -1  -7  25    5.21    0.70
   1  -7 -25    4.89    0.53
   1   7 -25    7.51    0.86
   0  -7 -25    0.57    0.26
   0  -7  25    0.35    0.25
   0  -7 -25    0.39    0.20
   0   7 -25    0.31    0.27
   1  -7  25    3.17    0.56
  -1  -7 -25    2.96    0.48
  -1   7 -25    2.42    0.52
  -2  -7 -25   -0.06    0.20
  -2  -7 -25   -0.11    0.19
  -2  -7 -25   -0.10    0.20
  -2   7 -25   -0.02    0.25
  -2  -8  25    0.10    0.23
   2   8 -25    0.22    0.30
  -1  -8  25    0.59    0.33
   1  -8 -25    0.00    0.09
   1  -8 -25    0.40    0.23
   1  -8 -25   -0.05    0.10
   1   8 -25    0.13    0.27
   0  -8  25    1.82    0.44
   0  -8 -25    2.39    0.42
   0  -8 -25    2.23    0.39
   0  -8 -25    1.95    0.33
   0   8 -25    2.40    0.54
   1  -8  25    0.06    0.24
  -1  -8 -25    0.41    0.24
  -1  -8 -25    0.20    0.24
  -1  -8 -25    0.33    0.24
  -1   8 -25    0.30    0.31
  -2  -8 -25    0.62    0.30
  -2  -8 -25    0.03    0.23
  -2  -8 -25    0.20    0.27
  -2   8 -25    0.10    0.32
   1  -9 -25    3.03    0.43
   1   9 -25    4.32    0.70
   0  -9  25    0.18    0.25
   0  -9 -25    0.18    0.19
   0  -9 -25    0.06    0.20
   0  -9 -25    0.10    0.15
   0   9 -25    0.10    0.28
  -1  -9 -25    0.09    0.25
   1  -9  25    0.17    0.27
  -1  -9 -25    0.30    0.26
  -1  -9 -25    0.28    0.23
  -1   9 -25    0.27    0.34
  -4   0  26    2.62    0.47
  -3   0  26    0.23    0.20
   2   0 -26    0.15    0.17
  -2   0  26    0.39    0.21
   1   0 -26    0.74    0.18
   1   0 -26    0.58    0.17
  -1   0  26    0.43    0.20
   1   0 -26    0.24    0.20
   0   0 -26    1.63    0.28
   0   0 -26    1.10    0.30
  -1   0 -26    7.77    0.64
  -1   0 -26    8.22    0.59
  -2   0 -26    9.06    0.72
  -3   0 -26    1.12    0.37
  -3   0 -26    1.12    0.35
  -4  -1  26    0.37    0.29
  -4   1  26    0.55    0.27
  -3  -1  26    0.04    0.17
   3  -1 -26   -0.01    0.11
   3   1 -26   -0.01    0.13
  -3   1  26   -0.07    0.14
   2  -1 -26    0.52    0.19
  -2  -1  26    0.91    0.27
   2   1 -26    0.56    0.14
   2   1 -26    0.44    0.13
  -2   1  26    0.52    0.22
   2   1 -26    0.97    0.26
  -1  -1  26    0.08    0.15
   1  -1 -26    0.06    0.10
   1  -1 -26    0.14    0.10
   1  -1 -26    0.15    0.18
  -1   1  26    0.34    0.19
   1   1 -26    0.33    0.22
   0  -1  26    4.58    0.57
   0  -1 -26    4.25    0.54
   0  -1 -26    4.74    0.39
   0   1 -26    5.32    0.62
  -1  -1 -26    0.20    0.20
  -1  -1 -26    0.32    0.17
  -1   1 -26    0.21    0.20
  -1   1 -26    0.35    0.21
  -2  -1 -26   -0.08    0.15
  -2   1 -26   -0.09    0.18
  -3  -1 -26    2.13    0.45
  -3  -1 -26    1.80    0.42
  -3   1 -26    2.22    0.47
  -3   1 -26    0.75    0.35
   3  -2 -26   -0.03    0.08
  -3  -2  26    0.17    0.20
  -3   2  26    0.11    0.16
   3   2 -26    0.21    0.18
  -2  -2  26    0.16    0.18
   2  -2 -26    0.11    0.15
   2   2 -26    0.28    0.14
  -2   2  26    0.37    0.19
   2   2 -26    0.39    0.22
   1  -2 -26    0.19    0.09
   1  -2 -26   -0.01    0.15
  -1  -2  26   -0.01    0.15
   1   2 -26    0.20    0.21
   0  -2 -26    4.17    0.55
   0  -2 -26    5.23    0.54
   0  -2  26    4.54    0.59
   0   2 -26    5.33    0.65
  -1  -2 -26    1.32    0.34
  -1  -2 -26    1.71    0.33
  -1   2 -26    0.81    0.27
  -2  -2 -26    2.58    0.47
  -2   2 -26    2.18    0.43
  -2   2 -26    1.58    0.37
  -3  -2 -26    0.18    0.24
  -3  -2 -26    0.22    0.27
  -3   2 -26    0.04    0.19
  -3   2 -26    0.20    0.26
  -3  -3  26    1.26    0.35
   3   3 -26    1.12    0.29
  -3   3  26    1.32    0.28
   2  -3 -26    0.49    0.20
  -2  -3  26    0.45    0.24
   2   3 -26    0.35    0.23
   1  -3 -26    0.19    0.17
   1  -3 -26    0.49    0.13
  -1  -3  26    0.27    0.21
   1   3 -26    0.11    0.20
   0  -3  26    0.87    0.29
   0  -3 -26    0.62    0.18
   0  -3 -26    0.43    0.24
   0   3 -26    1.05    0.31
  -1  -3 -26    3.03    0.48
  -1  -3 -26    3.21    0.43
  -1   3 -26    3.09    0.50
  -2  -3 -26    2.12    0.43
  -2  -3 -26    2.07    0.41
  -2   3 -26    1.66    0.38
  -2   3 -26    2.23    0.45
  -3  -3 -26    3.86    0.64
  -3  -3 -26    3.01    0.53
  -3   3 -26    3.70    0.62
  -3   3 -26    2.37    0.51
  -3  -4  26    1.23    0.38
   3   4 -26    1.28    0.32
   2  -4 -26    4.64    0.46
  -2  -4  26    5.55    0.70
   2   4 -26    5.27    0.65
   1  -4 -26    2.82    0.40
   1  -4 -26    2.84    0.29
  -1  -4  26    2.29    0.44
   1   4 -26    2.55    0.46
   0  -4  26    3.00    0.49
   0  -4 -26    3.14    0.39
   0  -4 -26    2.62    0.44
   0   4 -26    3.18    0.55
  -1  -4 -26    1.72    0.37
  -1  -4 -26    0.42    0.21
  -1   4 -26    0.41    0.26
  -2  -4 -26    1.65    0.39
  -2  -4 -26    1.98    0.38
  -3  -4 -26    0.91    0.35
  -3  -4 -26    0.87    0.36
  -3   4 -26    1.25    0.41
  -3   4 -26    0.59    0.36
  -3  -5  26    0.14    0.24
   3   5 -26    0.06    0.22
   2  -5 -26    0.18    0.16
  -2  -5  26    0.36    0.25
   2   5 -26    0.46    0.31
   1  -5 -26    1.57    0.33
   1  -5 -26    1.43    0.22
  -1  -5  26    1.38    0.46
   0  -5 -26    4.23    0.47
   0  -5 -26    3.46    0.48
   0  -5  26    4.07    0.66
   0   5 -26    4.10    0.60
  -1  -5 -26    0.20    0.15
  -1  -5 -26    0.01    0.15
  -2  -5 -26    1.57    0.39
  -2  -5 -26    0.75    0.32
  -2   5 -26    1.66    0.43
  -3  -5 -26    0.19    0.29
  -3  -5 -26   -0.11    0.18
  -3  -5 -26   -0.21    0.19
  -3   5 -26    0.12    0.29
  -3   5 -26   -0.10    0.38
  -3  -6  26    0.63    0.36
   3   6 -26    0.67    0.33
   2  -6 -26    0.25    0.17
  -2  -6  26   -0.12    0.20
   2   6 -26    0.12    0.24
  -1  -6  26    0.17    0.21
   1  -6 -26    0.17    0.12
   1  -6 -26    0.41    0.22
   1   6 -26    0.56    0.30
   0  -6  26    0.94    0.33
   0  -6 -26    0.54    0.25
   0  -6 -26    0.39    0.20
   0   6 -26    0.36    0.26
  -1  -6 -26    0.05    0.15
  -1  -6 -26    0.02    0.21
  -1   6 -26    0.15    0.23
  -2  -6 -26   -0.08    0.17
  -2  -6 -26   -0.01    0.22
  -2   6 -26   -0.18    0.21
   2  -7 -26    2.30    0.32
   2   7 -26    2.98    0.57
   1  -7 -26    0.09    0.17
  -1  -7  26    0.04    0.22
   1  -7 -26   -0.02    0.10
   1   7 -26    0.08    0.23
   0  -7 -26   -0.05    0.19
   0  -7  26   -0.10    0.16
   0  -7 -26    0.07    0.15
   0   7 -26   -0.03    0.20
  -1  -7 -26    0.33    0.26
  -1  -7 -26    0.40    0.25
  -1   7 -26    0.01    0.24
  -2  -7 -26   -0.12    0.18
  -2  -7 -26    0.10    0.24
  -2  -7 -26   -0.11    0.19
  -2   7 -26    0.04    0.28
  -2  -8  26    0.06    0.23
   2   8 -26    0.09    0.27
  -1  -8  26    1.19    0.39
   1  -8 -26    1.17    0.29
   1   8 -26    1.26    0.43
   0  -8 -26    1.17    0.30
   0  -8 -26    0.83    0.23
   0  -8 -26    1.01    0.31
   0  -8  26    1.72    0.44
   0   8 -26    1.51    0.46
  -1  -8 -26    0.13    0.22
  -1  -8 -26    0.27    0.27
  -1  -8 -26    0.12    0.25
  -1   8 -26    0.18    0.30
   1  -9 -26    0.02    0.13
   1  -9 -26    0.20    0.21
  -1  -9  26    0.18    0.28
   1   9 -26    0.65    0.38
   0  -9 -26   -0.01    0.14
   0  -9  26   -0.02    0.25
   0  -9 -26    0.38    0.24
   0   9 -26    0.14    0.28
  -3   0  27    0.01    0.16
   3   0 -27   -0.04    0.13
   2   0 -27   -0.02    0.15
  -2   0  27   -0.04    0.12
  -1   0  27    0.04    0.14
   1   0 -27    0.16    0.18
   1   0 -27    0.09    0.11
   0   0 -27   -0.06    0.14
   0   0 -27    0.26    0.16
  -1   0 -27    0.03    0.12
  -1   0 -27   -0.04    0.18
  -2   0 -27   -0.09    0.15
  -2   0 -27   -0.12    0.16
  -3   0 -27    0.20    0.20
  -3   0 -27    0.15    0.26
   3  -1 -27    0.04    0.18
  -3  -1  27    0.28    0.22
  -3   1  27   -0.14    0.13
  -2  -1  27    0.26    0.19
   2  -1 -27    0.10    0.16
   2   1 -27    0.17    0.18
  -2   1  27    0.42    0.21
   2   1 -27    0.70    0.15
   2   1 -27    0.44    0.14
   1  -1 -27   -0.08    0.15
  -1  -1  27    0.05    0.15
   1  -1 -27    0.11    0.11
   1  -1 -27    0.04    0.12
   1   1 -27   -0.03    0.16
  -1   1  27   -0.03    0.13
   0  -1 -27   16.08    0.76
   0  -1 -27   14.82    0.88
   0   1 -27   14.90    0.79
   0   1 -27   15.11    0.92
  -1  -1 -27    4.43    0.62
  -1  -1 -27    4.10    0.52
  -1   1 -27    4.88    0.65
  -1   1 -27    4.71    0.58
  -2  -1 -27    0.27    0.22
  -2   1 -27    0.78    0.28
  -2   1 -27    0.30    0.25
  -3  -1 -27    1.71    0.43
  -3  -1 -27    2.13    0.49
  -3   1 -27    1.45    0.42
  -3   1 -27    1.36    0.40
  -3  -2  27    0.18    0.22
   3  -2 -27    0.04    0.10
   3   2 -27   -0.06    0.15
  -3   2  27   -0.08    0.14
   2  -2 -27    0.79    0.23
  -2  -2  27    0.92    0.29
   2   2 -27    0.83    0.28
  -2   2  27    0.83    0.31
   2   2 -27    1.07    0.22
   1  -2 -27    0.94    0.28
  -1  -2  27    1.09    0.31
   1  -2 -27    1.26    0.21
   1   2 -27    0.85    0.29
   0  -2 -27    0.50    0.18
   0  -2  27    0.65    0.25
   0  -2 -27    0.40    0.23
   0   2 -27    0.41    0.24
  -1  -2 -27   15.47    0.84
  -1   2 -27   14.81    0.94
  -2  -2 -27    1.25    0.31
  -2  -2 -27    1.01    0.33
  -2   2 -27    1.75    0.40
  -2   2 -27    1.25    0.36
  -3  -2 -27    0.33    0.25
  -3  -2 -27   -0.09    0.23
  -3   2 -27   -0.05    0.23
  -3   2 -27   -0.12    0.23
  -3  -3  27    0.67    0.30
   3   3 -27    0.80    0.27
  -3   3  27    1.26    0.28
  -2  -3  27    0.45    0.28
   2  -3 -27    0.21    0.17
   2   3 -27    0.70    0.28
   1  -3 -27    0.15    0.10
   1  -3 -27    0.09    0.17
  -1  -3  27   -0.05    0.16
   1   3 -27   -0.04    0.18
   0  -3 -27    1.25    0.25
   0  -3 -27    0.74    0.25
   0  -3  27    1.30    0.33
   0   3 -27    0.85    0.32
  -1  -3 -27    5.03    0.57
  -1  -3 -27    5.78    0.68
  -1   3 -27    5.31    0.66
  -2  -3 -27    5.81    0.69
  -2  -3 -27    6.28    0.72
  -2   3 -27    5.52    0.69
  -3  -3 -27   -0.09    0.19
  -3  -3 -27   -0.15    0.22
  -3   3 -27    0.32    0.27
  -3   3 -27    0.11    0.27
  -3  -4  27    0.10    0.25
   3   4 -27    0.20    0.23
   2  -4 -27    0.42    0.20
  -2  -4  27    0.73    0.28
   2   4 -27    0.24    0.23
  -1  -4  27    0.20    0.22
   1  -4 -27    0.32    0.13
   1  -4 -27    0.26    0.20
   1   4 -27    0.58    0.28
   0  -4  27    0.58    0.30
   0  -4 -27    0.30    0.24
   0  -4 -27    0.50    0.18
   0   4 -27    0.12    0.21
  -1  -4 -27    0.08    0.20
  -1  -4 -27    0.04    0.16
  -1   4 -27    0.32    0.23
  -2  -4 -27    0.23    0.27
  -2  -4 -27    0.36    0.27
  -2   4 -27    0.11    0.25
  -3  -4 -27    0.07    0.26
  -3  -4 -27   -0.13    0.17
  -3   4 -27    0.07    0.25
  -3   4 -27    0.47    0.33
  -3  -5  27    0.04    0.23
   3   5 -27    0.11    0.24
   2  -5 -27    0.80    0.24
  -2  -5  27    0.50    0.28
   2   5 -27    0.65    0.31
   1  -5 -27    1.70    0.36
   1  -5 -27    0.98    0.19
  -1  -5  27    1.83    0.43
   1   5 -27    1.04    0.36
   0  -5  27   -0.06    0.14
   0  -5 -27    0.04    0.18
   0   5 -27    0.06    0.22
  -1  -5 -27   -0.02    0.17
  -1  -5 -27    0.06    0.16
  -1   5 -27   -0.03    0.22
  -2  -5 -27    1.08    0.34
  -2  -5 -27    0.53    0.30
  -2   5 -27    0.59    0.34
  -3  -6  27   -0.15    0.19
   3   6 -27    0.47    0.32
  -2  -6  27    1.34    0.40
   2  -6 -27    1.57    0.28
   2   6 -27    1.95    0.46
  -1  -6  27    0.97    0.33
   1   6 -27    1.16    0.36
   0  -6  27    0.16    0.21
   0  -6 -27    0.08    0.14
   0  -6 -27    0.29    0.24
   0   6 -27    0.16    0.26
  -1  -6 -27    0.52    0.27
  -1  -6 -27    0.53    0.28
  -1   6 -27    0.24    0.26
  -2  -6 -27    0.23    0.29
  -2  -6 -27    0.05    0.20
  -2   6 -27    0.63    0.37
  -2  -7  27    0.13    0.26
   2  -7 -27    0.35    0.19
   2   7 -27    0.53    0.33
   1  -7 -27    1.70    0.34
  -1  -7  27    2.04    0.47
   1   7 -27    1.72    0.45
   0  -7 -27    1.85    0.34
   0  -7 -27    1.59    0.37
   0  -7  27    1.76    0.44
   0   7 -27    1.89    0.47
  -1  -7 -27   -0.06    0.21
  -1  -7 -27    0.03    0.18
  -1   7 -27   -0.20    0.21
  -2  -7 -27   -0.07    0.21
  -2  -7 -27   -0.01    0.25
  -2  -7 -27   -0.13    0.19
  -2   7 -27    0.30    0.34
  -2  -8  27    0.38    0.33
   2   8 -27    0.33    0.35
   1  -8 -27    0.01    0.12
   1  -8 -27    0.10    0.20
  -1  -8  27    0.20    0.30
   1   8 -27    0.40    0.31
   0  -8 -27    0.56    0.23
   0  -8  27    0.75    0.36
   0  -8 -27    1.15    0.28
   0  -8 -27    1.22    0.34
   0   8 -27    0.67    0.35
  -1  -8 -27    1.50    0.36
  -1  -8 -27    1.75    0.40
  -1  -8 -27    1.87    0.42
  -1   8 -27    2.00    0.53
   0  -9  27    4.86    0.76
   0  -9 -27    3.34    0.48
   0  -9 -27    4.33    0.58
   0   9 -27    3.42    0.70
   3   0 -28    0.47    0.19
  -3   0  28    0.28    0.23
   2   0 -28    3.58    0.47
  -2   0  28    4.57    0.58
   1   0 -28    7.02    0.72
   1   0 -28    6.97    0.44
  -1   0  28    7.39    0.62
   0   0 -28    2.47    0.38
   0   0 -28    2.00    0.43
  -1   0 -28    3.24    0.46
  -1   0 -28    3.49    0.55
  -2   0 -28    4.33    0.65
  -2   0 -28    3.91    0.57
  -3   0 -28    1.49    0.42
  -3   0 -28    0.65    0.34
   3  -1 -28    0.09    0.14
  -3  -1  28    0.11    0.21
   3   1 -28    0.14    0.17
  -3   1  28   -0.01    0.17
  -2  -1  28   -0.19    0.12
   2  -1 -28   -0.02    0.14
   2   1 -28   -0.03    0.08
   2   1 -28    0.03    0.10
   2   1 -28   -0.07    0.14
  -2   1  28    0.02    0.15
   1  -1 -28    6.99    0.41
  -1  -1  28    8.25    0.67
   1  -1 -28    6.61    0.41
   1  -1 -28    7.08    0.70
   1   1 -28    6.66    0.70
   1   1 -28    8.18    0.50
   0  -1 -28    0.07    0.20
   0  -1 -28    0.06    0.12
   0   1 -28    0.17    0.16
   0   1 -28    0.04    0.20
  -1  -1 -28    5.85    0.62
  -1  -1 -28    4.42    0.60
  -1   1 -28    5.48    0.64
  -1   1 -28    6.23    0.74
  -2  -1 -28    0.25    0.20
  -2  -1 -28   -0.11    0.21
  -2   1 -28    0.25    0.26
  -2   1 -28    0.12    0.20
  -3  -1 -28    0.27    0.30
  -3  -1 -28   -0.02    0.23
  -3   1 -28    0.31    0.26
  -3   1 -28   -0.08    0.25
  -3  -2  28    0.78    0.30
   3   2 -28    1.42    0.32
  -3   2  28    1.69    0.35
   2  -2 -28    1.45    0.29
  -2   2  28    1.30    0.30
   2   2 -28    1.98    0.40
   1  -2 -28    0.13    0.09
  -1  -2  28   -0.09    0.12
   1  -2 -28    0.02    0.17
   1   2 -28   -0.12    0.16
   0  -2  28   -0.06    0.12
   0  -2 -28    0.19    0.22
   0  -2 -28    0.22    0.15
   0   2 -28    0.04    0.17
  -1  -2 -28    0.13    0.16
  -1  -2 -28    0.32    0.29
  -1   2 -28    0.27    0.19
  -1   2 -28    0.02    0.17
  -2  -2 -28    5.04    0.69
  -2  -2 -28    4.51    0.60
  -2   2 -28    5.25    0.71
  -2   2 -28    3.34    0.55
  -3  -2 -28    1.82    0.43
  -3  -2 -28    1.31    0.38
  -3   2 -28    1.76    0.46
  -3   2 -28    2.13    0.50
   3  -3 -28   -0.02    0.13
  -3  -3  28    0.11    0.21
   3   3 -28    0.25    0.22
   2  -3 -28    0.21    0.18
  -2  -3  28    0.17    0.20
   2   3 -28    0.09    0.21
   1  -3 -28    4.99    0.56
   1  -3 -28    5.41    0.34
  -1  -3  28    4.93    0.66
   1   3 -28    6.05    0.72
   0  -3 -28    0.42    0.26
   0  -3  28    0.68    0.29
   0  -3 -28    0.89    0.24
   0   3 -28    1.05    0.35
  -1  -3 -28    1.01    0.26
  -1  -3 -28    0.46    0.27
  -2  -3 -28    3.54    0.54
  -2  -3 -28    1.92    0.43
  -2   3 -28    3.10    0.55
  -2   3 -28    2.26    0.49
  -3  -3 -28    0.18    0.29
  -3  -3 -28    0.12    0.27
  -3   3 -28    0.57    0.35
  -3   3 -28    0.14    0.28
  -3  -4  28   -0.13    0.18
   3   4 -28    0.03    0.21
   2  -4 -28    0.78    0.24
  -2  -4  28    0.41    0.25
   2   4 -28    0.53    0.28
   1  -4 -28    0.58    0.15
   1  -4 -28    0.85    0.27
  -1  -4  28    0.17    0.21
   1   4 -28    1.22    0.37
   0  -4 -28    2.28    0.70
   0  -4 -28    2.35    0.41
   0  -4  28    4.60    0.64
   0   4 -28    3.79    0.59
  -1  -4 -28    0.43    0.27
  -1  -4 -28    0.88    0.27
  -1   4 -28    0.76    0.33
  -2  -4 -28    0.38    0.28
  -2  -4 -28    0.47    0.25
  -2   4 -28    0.50    0.32
  -3  -5  28    0.02    0.24
   3   5 -28    0.02    0.24
   2  -5 -28    1.41    0.28
  -2  -5  28    1.77    0.43
   2   5 -28    1.28    0.38
  -1  -5  28    4.89    0.67
   1  -5 -28    4.36    0.60
   1   5 -28    3.82    0.61
   0  -5 -28    0.74    0.22
   0  -5 -28    0.54    0.28
   0  -5  28    1.14    0.35
   0   5 -28    0.67    0.33
  -1  -5 -28    0.78    0.29
  -1  -5 -28    0.09    0.18
  -1   5 -28    0.41    0.28
  -2  -5 -28    0.00    0.23
  -2  -5 -28    0.13    0.18
  -2   5 -28    0.06    0.27
  -2  -6  28    0.22    0.26
   2  -6 -28    0.84    0.24
   2   6 -28    0.34    0.32
  -1  -6  28    0.93    0.32
   1  -6 -28    0.94    0.29
   1   6 -28    0.66    0.33
   0  -6 -28   -0.06    0.13
   0  -6  28   -0.09    0.19
   0  -6 -28    0.22    0.22
   0   6 -28    0.01    0.24
  -1  -6 -28    0.58    0.27
  -1  -6 -28    0.05    0.23
  -1   6 -28    0.45    0.30
  -2  -6 -28    6.87    0.80
  -2   6 -28    5.93    0.80
   2  -7 -28    1.82    0.31
  -2  -7  28    2.40    0.52
   2   7 -28    1.63    0.48
  -1  -7  28    0.16    0.24
   1  -7 -28   -0.04    0.11
   1  -7 -28   -0.02    0.18
   1   7 -28    0.15    0.28
   0  -7 -28    0.35    0.22
   0  -7  28    0.25    0.26
   0  -7 -28    0.43    0.28
   0   7 -28    0.37    0.31
  -1  -7 -28    0.35    0.25
  -1  -7 -28    0.51    0.31
  -1   7 -28    0.04    0.27
   1  -8 -28    2.70    0.43
  -1  -8  28    2.56    0.54
   1   8 -28    2.79    0.59
   0  -8  28   -0.10    0.22
   0  -8 -28    0.14    0.19
   0  -8 -28   -0.11    0.19
   0  -8 -28   -0.06    0.16
   0   8 -28    0.09    0.25
  -1  -8 -28    4.63    0.65
  -1  -8 -28    4.08    0.57
  -1  -8 -28    4.67    0.66
  -1   8 -28    2.72    0.60
  -3   0  29    0.05    0.30
   3   0 -29   -0.06    0.14
  -2   0  29   -0.06    0.15
   2   0 -29    0.14    0.18
   1   0 -29   -0.05    0.17
   1   0 -29    0.05    0.12
  -1   0  29   -0.09    0.11
   0   0 -29    0.08    0.21
   0   0 -29    0.06    0.13
  -1   0 -29   -0.24    0.32
  -1   0 -29    0.10    0.16
  -2   0 -29   -0.01    0.18
  -2   0 -29    0.41    0.30
  -3   0 -29   -0.14    0.24
  -3   0 -29    0.06    0.23
  -3  -1  29    0.09    0.18
   3  -1 -29    0.02    0.14
   3   1 -29    0.09    0.18
  -3   1  29    0.02    0.19
   2  -1 -29    0.21    0.21
  -2  -1  29    0.15    0.20
   2   1 -29    0.38    0.23
   2   1 -29    0.01    0.08
  -2   1  29   -0.01    0.15
   1  -1 -29    0.22    0.12
  -1  -1  29    0.25    0.20
   1  -1 -29    0.13    0.18
   1   1 -29    0.23    0.18
   1   1 -29    0.14    0.20
   0  -1 -29    0.04    0.19
   0   1 -29    0.64    0.25
   0   1 -29    0.46    0.26
  -1  -1 -29    0.54    0.29
  -1  -1 -29    0.49    0.25
  -1   1 -29    0.76    0.26
  -2  -1 -29    2.27    0.43
  -2  -1 -29    2.64    0.53
  -2   1 -29    1.90    0.45
  -2   1 -29    2.01    0.45
  -3  -1 -29    0.01    0.24
  -3  -1 -29    0.04    0.26
  -3   1 -29   -0.14    0.25
  -3   1 -29   -0.03    0.19
  -3  -2  29    0.35    0.26
  -3   2  29    0.08    0.19
   3   2 -29    0.28    0.22
   2  -2 -29    0.71    0.24
  -2  -2  29    0.06    0.21
  -2   2  29    0.70    0.25
   2   2 -29    0.65    0.30
  -1  -2  29    1.71    0.39
   1  -2 -29    1.47    0.25
   1  -2 -29    1.57    0.23
   1  -2 -29    1.85    0.37
   1   2 -29    1.94    0.42
   0  -2 -29    1.23    0.37
   0  -2 -29    1.38    0.32
   0  -2  29    1.10    0.33
   0   2 -29    1.78    0.47
  -1  -2 -29    0.64    0.31
  -1  -2 -29    0.62    0.24
  -1   2 -29    0.38    0.21
  -1   2 -29    0.72    0.29
  -2  -2 -29    0.07    0.24
  -2  -2 -29    0.32    0.25
  -2   2 -29    0.34    0.29
  -2   2 -29    0.41    0.27
  -3  -3  29    1.88    0.45
   3   3 -29    2.51    0.41
   2  -3 -29    2.32    0.37
  -2  -3  29    2.79    0.52
   2   3 -29    1.43    0.43
   1  -3 -29    0.86    0.18
   1  -3 -29    1.11    0.30
  -1  -3  29    0.62    0.27
   1   3 -29    1.21    0.35
   0  -3  29   -0.04    0.16
   0  -3 -29   -0.05    0.18
   0   3 -29    0.19    0.24
  -1  -3 -29    0.04    0.18
  -1  -3 -29    0.25    0.19
  -1   3 -29    0.43    0.29
  -2  -3 -29    2.92    0.50
  -2  -3 -29    3.58    0.57
  -2   3 -29    2.43    0.51
  -2   3 -29    3.58    0.59
  -3  -4  29    0.14    0.24
   3   4 -29    0.04    0.24
  -2  -4  29    0.20    0.24
   2   4 -29    0.36    0.28
   1  -4 -29   -0.04    0.17
   1  -4 -29   -0.05    0.09
  -1  -4  29   -0.13    0.13
   1   4 -29    0.05    0.21
   0  -4  29    0.30    0.24
   0  -4 -29    0.12    0.15
   0  -4 -29    0.28    0.22
   0   4 -29    0.44    0.29
  -1  -4 -29   -0.11    0.15
  -1  -4 -29    0.02    0.16
  -1   4 -29   -0.21    0.20
  -2  -4 -29    0.26    0.26
  -2  -4 -29    0.00    0.21
  -2   4 -29    0.25    0.30
   2  -5 -29    1.61    0.31
  -2  -5  29    2.36    0.49
   2   5 -29    1.65    0.43
   1  -5 -29   -0.06    0.18
  -1  -5  29    0.02    0.18
   1  -5 -29   -0.03    0.09
   1   5 -29    0.30    0.29
   0  -5  29   -0.15    0.14
   0  -5 -29    0.13    0.15
   0  -5 -29   -0.12    0.17
   0   5 -29    0.12    0.25
  -1  -5 -29    0.00    0.19
  -1   5 -29    0.27    0.30
  -2  -5 -29    4.39    0.63
  -2  -5 -29    2.37    0.48
  -2   5 -29    2.59    0.57
   2  -6 -29    0.00    0.17
  -2  -6  29   -0.03    0.22
   2   6 -29   -0.17    0.22
   1  -6 -29    0.06    0.10
  -1  -6  29    0.49    0.29
   1  -6 -29    0.56    0.27
   1   6 -29    0.74    0.38
   0  -6 -29    1.65    0.32
   0  -6  29    0.46    0.30
   0  -6 -29    1.39    0.36
   0   6 -29    0.99    0.40
  -1  -6 -29    0.02    0.18
  -1  -6 -29   -0.04    0.23
  -1   6 -29   -0.06    0.26
  -2  -6 -29    1.16    0.38
  -2  -6 -29    2.52    0.50
  -2   6 -29    1.47    0.46
   2  -7 -29    3.14    0.43
  -2  -7  29    3.51    0.65
   2   7 -29    4.12    0.68
  -1  -7  29   -0.11    0.17
   1  -7 -29    0.23    0.23
   1   7 -29   -0.12    0.26
   0  -7 -29    5.51    0.66
   0  -7  29    3.90    0.66
   0  -7 -29    5.08    0.57
   0   7 -29    5.07    0.76
  -1  -7 -29    0.04    0.21
  -1  -7 -29   -0.03    0.24
  -1   7 -29   -0.06    0.26
  -1  -8  29    0.09    0.25
   1  -8 -29   -0.04    0.20
   1   8 -29    0.30    0.33
   0  -8 -29   -0.08    0.16
   0  -8  29    0.02    0.24
   0  -8 -29    0.31    0.27
   0  -8 -29    0.14    0.19
   0   8 -29    0.05    0.28
  -3   0  30    2.52    0.48
   2   0 -30    5.90    0.64
  -2   0  30    4.73    0.63
   1   0 -30    0.10    0.14
   1   0 -30    0.15    0.16
  -1   0  30    0.14    0.19
   0   0 -30    3.71    0.47
   0   0 -30    3.47    0.66
  -1   0 -30    0.01    0.16
  -1   0 -30   -0.14    0.20
  -2   0 -30    0.10    0.26
  -2   0 -30    0.01    0.16
  -3  -1  30    3.78    0.58
  -3   1  30    3.84    0.55
   3   1 -30    3.14    0.42
   2  -1 -30    0.18    0.20
   2   1 -30    0.21    0.23
  -2   1  30    0.51    0.25
   2   1 -30    0.00    0.09
   1  -1 -30    0.55    0.17
  -1  -1  30    0.30    0.21
   1  -1 -30    0.33    0.23
   1   1 -30    0.51    0.19
   0  -1 -30    0.39    0.21
   0  -1 -30    0.29    0.16
   0   1 -30   -0.07    0.12
   0   1 -30    0.05    0.14
  -1  -1 -30    0.28    0.24
  -1  -1 -30    0.41    0.22
  -1   1 -30    0.30    0.28
  -1   1 -30    0.38    0.23
  -2  -1 -30    0.10    0.26
  -2  -1 -30    0.18    0.23
  -2   1 -30    0.55    0.33
  -2   1 -30    0.18    0.23
   3  -2 -30   -0.03    0.13
  -3  -2  30    1.37    0.41
   3   2 -30    0.20    0.22
  -3   2  30    0.27    0.24
   2  -2 -30    0.02    0.17
  -2  -2  30    0.07    0.20
   2   2 -30   -0.04    0.21
  -2   2  30    0.26    0.20
   1  -2 -30   -0.01    0.18
   1  -2 -30    0.14    0.10
   1   2 -30    0.02    0.19
   0  -2 -30    0.19    0.13
   0  -2 -30    0.13    0.22
   0   2 -30    0.00    0.22
  -1  -2 -30    2.52    0.42
  -1  -2 -30    2.90    0.52
  -1   2 -30    3.22    0.55
  -2  -2 -30    0.85    0.31
  -2  -2 -30    0.69    0.34
  -2   2 -30    0.90    0.39
  -2   2 -30    1.21    0.34
  -3  -3  30    1.33    0.39
   3   3 -30    0.59    0.31
   2  -3 -30    0.80    0.26
  -2  -3  30    1.18    0.36
   2   3 -30    1.35    0.37
  -1  -3  30    0.62    0.30
   1  -3 -30    0.87    0.18
   1  -3 -30    0.40    0.27
   1   3 -30    1.68    0.41
   0  -3 -30    0.57    0.21
   0  -3  30    0.27    0.22
   0  -3 -30    0.33    0.23
   0   3 -30   -0.17    0.18
  -1  -3 -30    0.25    0.26
  -1  -3 -30   -0.18    0.12
  -1   3 -30    0.15    0.25
  -2  -3 -30    1.03    0.35
  -2  -3 -30    0.48    0.31
  -2   3 -30    0.42    0.28
  -2   3 -30    0.60    0.35
  -3  -4  30   -0.11    0.21
   3   4 -30   -0.06    0.23
   2  -4 -30    0.31    0.20
  -2  -4  30    0.34    0.26
   2   4 -30    0.71    0.34
   1  -4 -30    0.12    0.21
   1  -4 -30   -0.01    0.09
  -1  -4  30    0.37    0.26
   1   4 -30    0.26    0.26
   0  -4 -30    0.22    0.24
   0  -4 -30    0.05    0.14
   0  -4  30   -0.05    0.16
   0   4 -30    0.16    0.27
  -1  -4 -30    0.97    0.34
  -1  -4 -30    0.53    0.29
  -1   4 -30    0.30    0.30
  -2  -4 -30    0.72    0.36
  -2  -4 -30    0.63    0.30
  -2   4 -30    1.11    0.38
  -2   4 -30    1.19    0.42
   2  -5 -30    0.32    0.21
  -2  -5  30    0.20    0.30
   2   5 -30    0.16    0.27
   1  -5 -30    0.27    0.23
  -1  -5  30    0.25    0.23
   1  -5 -30   -0.03    0.10
   1   5 -30    0.54    0.31
   0  -5 -30    1.60    0.39
   0  -5 -30    1.85    0.33
   0  -5  30    1.59    0.43
   0   5 -30    2.11    0.47
  -1  -5 -30    2.03    0.44
  -1  -5 -30    2.04    0.41
  -1   5 -30    2.96    0.58
  -2  -5 -30   -0.10    0.20
  -2  -5 -30    0.05    0.26
  -2   5 -30    0.18    0.28
  -2  -6  30    0.84    0.38
   2   6 -30    1.06    0.40
  -1  -6  30    0.43    0.29
   1  -6 -30    0.15    0.23
   1  -6 -30   -0.03    0.10
   1   6 -30    0.14    0.27
   0  -6  30   -0.12    0.19
   0  -6 -30   -0.04    0.21
   0  -6 -30   -0.01    0.16
   0   6 -30   -0.09    0.24
  -1  -6 -30    0.93    0.32
  -1  -6 -30    0.59    0.33
  -1   6 -30    0.97    0.42
  -1  -7  30    4.34    0.70
   1  -7 -30    3.69    0.52
   1   7 -30    5.38    0.77
   0  -7  30    0.51    0.33
   0  -7 -30    0.04    0.24
   0  -7 -30    0.39    0.23
   0   7 -30    0.17    0.32
  -1  -7 -30    0.19    0.24
  -1  -7 -30    0.26    0.25
  -1   7 -30   -0.13    0.28
   3   0 -31   -0.03    0.17
  -3   0  31    0.02    0.20
   2   0 -31   -0.02    0.21
  -2   0  31    0.03    0.19
   1   0 -31    0.06    0.22
  -1   0  31    0.37    0.25
   0   0 -31   -0.11    0.13
   0   0 -31    0.13    0.23
  -1   0 -31   -0.14    0.20
  -1   0 -31    0.05    0.19
  -2   0 -31   -0.12    0.22
  -2   0 -31   -0.13    0.18
  -3  -1  31    5.13    0.69
  -3   1  31    4.25    0.77
   3   1 -31    5.66    0.57
   2  -1 -31   -0.01    0.19
  -2  -1  31    0.08    0.20
  -2   1  31    0.06    0.18
   2   1 -31    0.02    0.10
   2   1 -31    0.07    0.20
   1  -1 -31    1.85    0.41
   1  -1 -31    1.46    0.25
   1   1 -31    1.39    0.29
   1   1 -31    1.12    0.37
   0  -1 -31    0.81    0.32
   0  -1 -31    1.45    0.30
   0   1 -31    0.89    0.26
   0   1 -31    0.95    0.37
  -1  -1 -31    7.75    0.63
  -1  -1 -31    7.11    0.80
  -1   1 -31    6.94    0.86
  -1   1 -31    8.24    0.90
  -2  -1 -31   -0.04    0.18
  -2  -1 -31    0.19    0.27
  -2   1 -31   -0.10    0.15
  -2   1 -31    0.13    0.27
  -3  -2  31    0.04    0.24
   3   2 -31   -0.02    0.21
  -3   2  31    0.07    0.20
   2  -2 -31    2.73    0.43
  -2  -2  31    3.74    0.59
   2   2 -31    3.08    0.51
   1  -2 -31    5.47    0.36
   1  -2 -31    5.22    0.63
  -1  -2  31    5.02    0.70
   1   2 -31    4.57    0.64
   0  -2 -31    2.71    0.49
   0  -2 -31    2.47    0.38
   0   2 -31    2.58    0.48
  -1  -2 -31    0.01    0.15
  -1  -2 -31    0.14    0.23
  -1   2 -31   -0.02    0.23
  -1   2 -31   -0.06    0.18
  -2  -2 -31    9.94    0.79
  -2  -2 -31   10.73    0.87
  -2   2 -31    9.49    0.79
  -2   2 -31   11.91    0.93
   3   3 -31    0.24    0.26
   2  -3 -31    1.61    0.34
  -2  -3  31    1.35    0.40
   2   3 -31    1.23    0.38
  -1  -3  31   -0.13    0.16
   1  -3 -31    0.01    0.10
   1  -3 -31    0.42    0.26
   1   3 -31    0.31    0.27
   0  -3 -31    0.16    0.15
   0  -3 -31    0.38    0.28
   0  -3  31    0.31    0.24
   0   3 -31    0.14    0.26
  -1  -3 -31    1.36    0.39
  -1   3 -31    0.20    0.27
  -2  -3 -31    0.08    0.24
  -2  -3 -31    0.23    0.24
  -2   3 -31    0.27    0.31
  -2   3 -31    0.22    0.24
   2  -4 -31    0.03    0.21
  -2  -4  31   -0.09    0.18
   2   4 -31    0.19    0.27
   1  -4 -31   -0.01    0.10
  -1  -4  31    0.59    0.31
   1  -4 -31    0.26    0.23
   1   4 -31    0.26    0.28
   0  -4 -31    0.00    0.14
   0  -4  31   -0.07    0.17
   0  -4 -31   -0.23    0.17
   0   4 -31   -0.03    0.23
  -1  -4 -31    0.41    0.29
  -1  -4 -31    0.64    0.27
  -1   4 -31    0.85    0.38
  -2  -4 -31   -0.04    0.19
  -2  -4 -31   -0.15    0.20
  -2   4 -31    0.14    0.25
  -2   4 -31    0.19    0.29
  -2  -5  31   -0.13    0.20
   2  -5 -31    0.02    0.21
   2   5 -31    0.11    0.27
  -1  -5  31    0.02    0.19
   1  -5 -31    0.21    0.23
   1  -5 -31   -0.03    0.10
   1   5 -31    0.12    0.25
   0  -5  31    1.05    0.38
   0  -5 -31    1.54    0.39
   0  -5 -31    0.94    0.28
   0   5 -31    0.22    0.31
  -1  -5 -31    2.16    0.44
  -1  -5 -31    1.20    0.37
  -1   5 -31    0.60    0.37
   2  -6 -31    0.25    0.23
   2   6 -31    0.03    0.28
   1  -6 -31    4.14    0.54
  -1  -6  31    3.10    0.60
   1   6 -31    2.35    0.52
   0  -6 -31    3.15    0.54
   0  -6  31    3.15    0.61
   0  -6 -31    4.14    0.51
   0   6 -31    3.36    0.66
  -1  -6 -31    0.07    0.21
  -1  -6 -31   -0.08    0.22
  -1   6 -31    0.28    0.34
   1  -7 -31    3.51    0.51
  -1  -7  31    4.19    0.72
   1   7 -31    3.47    0.65
   0  -7 -31    2.21    0.45
   0  -7  31    3.10    0.59
   0  -7 -31    2.54    0.42
   0   7 -31    2.23    0.56
  -2   0  32    0.24    0.23
   2   0 -32    0.23    0.24
   1   0 -32    1.41    0.36
   1   0 -32    1.02    0.24
   0   0 -32   -0.01    0.21
   0   0 -32    0.05    0.15
  -1   0 -32    1.90    0.42
  -1   0 -32    1.22    0.37
  -2   0 -32    0.17    0.22
  -2   0 -32    0.36    0.33
   3  -1 -32   -0.03    0.18
  -3  -1  32    0.37    0.29
  -3   1  32    0.42    0.29
   3   1 -32    0.83    0.29
  -2  -1  32    0.55    0.29
   2  -1 -32    0.57    0.28
  -2   1  32    0.57    0.28
   2   1 -32    0.08    0.11
   2   1 -32    0.48    0.29
   1  -1 -32    0.87    0.22
  -1  -1  32    0.78    0.32
   1  -1 -32    0.89    0.30
   1   1 -32    0.94    0.24
   1   1 -32    1.09    0.37
   0  -1 -32    1.15    0.27
   0  -1 -32    0.98    0.36
   0   1 -32    2.29    0.41
   0   1 -32    1.45    0.40
  -1  -1 -32    0.17    0.17
  -1  -1 -32    0.10    0.23
  -1   1 -32    0.02    0.19
  -1   1 -32    0.11    0.23
  -2  -1 -32    2.91    0.58
  -2  -1 -32    3.51    0.56
  -2   1 -32    3.64    0.63
  -2   1 -32    3.05    0.58
   2  -2 -32    1.69    0.36
  -2  -2  32    1.90    0.45
   2   2 -32    1.51    0.39
  -1  -2  32    1.65    0.42
   1  -2 -32    2.38    0.46
   1   2 -32    1.94    0.46
   0  -2 -32   -0.03    0.18
   0  -2 -32    0.15    0.15
   0   2 -32    0.18    0.19
   0   2 -32    0.00    0.24
  -1  -2 -32    0.13    0.19
  -1  -2 -32   -0.10    0.21
  -1   2 -32   -0.05    0.24
  -1   2 -32   -0.13    0.15
  -2  -2 -32    0.68    0.34
  -2  -2 -32    1.07    0.36
  -2   2 -32    0.40    0.34
  -2   2 -32    0.17    0.23
   2  -3 -32    0.37    0.23
  -2  -3  32   -0.04    0.19
   2   3 -32    0.22    0.27
   1  -3 -32    0.25    0.25
  -1  -3  32    0.15    0.24
   1  -3 -32   -0.03    0.10
   1   3 -32    0.32    0.29
   0  -3 -32    1.60    0.31
   0  -3 -32    1.35    0.37
   0   3 -32    1.44    0.42
  -1  -3 -32   -0.12    0.16
  -1  -3 -32    0.16    0.27
  -1   3 -32    0.07    0.24
  -1   3 -32   -0.07    0.17
  -2  -3 -32    0.13    0.24
  -2  -3 -32    0.01    0.26
  -2   3 -32    0.15    0.30
  -2   3 -32    0.12    0.23
   2  -4 -32    0.00    0.19
  -2  -4  32   -0.24    0.18
   2   4 -32   -0.03    0.24
  -1  -4  32    0.33    0.28
   1  -4 -32   -0.01    0.11
   1  -4 -32   -0.16    0.18
   1   4 -32    0.25    0.29
   0  -4 -32    0.10    0.24
   0  -4  32    0.20    0.25
   0  -4 -32    0.02    0.17
   0   4 -32    0.50    0.31
  -1  -4 -32    2.91    0.48
  -1  -4 -32    1.36    0.41
  -1   4 -32    2.24    0.54
  -2  -5  32   -0.15    0.20
   2  -5 -32    0.10    0.21
   2   5 -32   -0.08    0.25
   1  -5 -32    0.02    0.11
  -1  -5  32    0.12    0.23
   1  -5 -32    0.31    0.27
   1   5 -32    0.23    0.29
   0  -5  32    3.02    0.59
   0  -5 -32    3.05    0.45
   0  -5 -32    3.26    0.53
   0   5 -32    3.48    0.65
  -1  -5 -32    1.39    0.37
  -1  -5 -32    1.24    0.40
  -1   5 -32    1.01    0.42
   1  -6 -32    0.26    0.26
  -1  -6  32    0.19    0.25
   1   6 -32    0.35    0.33
   0  -6 -32    0.19    0.27
   0  -6 -32   -0.03    0.16
   0  -6  32   -0.08    0.21
   0   6 -32    0.11    0.28
  -2   0  33   -0.06    0.20
   2   0 -33    0.00    0.22
   1   0 -33   -0.11    0.12
   1   0 -33   -0.12    0.19
   0   0 -33   -0.07    0.14
   0   0 -33    0.56    0.32
  -1   0 -33    0.00    0.18
  -1   0 -33   -0.24    0.21
  -2   0 -33    0.12    0.24
  -2   0 -33   -0.18    0.25
  -2  -1  33    0.15    0.24
   2  -1 -33   -0.02    0.20
  -2   1  33    0.33    0.24
   2   1 -33   -0.18    0.19
  -1  -1  33    1.04    0.34
   1  -1 -33    0.57    0.31
   1   1 -33    1.86    0.44
   0  -1 -33    0.11    0.17
   0  -1 -33   -0.02    0.20
   0   1 -33   -0.09    0.22
   0   1 -33   -0.01    0.15
  -1  -1 -33   -0.10    0.15
  -1  -1 -33    0.19    0.27
  -1   1 -33    0.38    0.30
  -1   1 -33    0.45    0.28
  -2  -1 -33    1.25    0.43
  -2  -1 -33    1.33    0.40
  -2   1 -33    0.86    0.38
  -2   1 -33    1.09    0.36
  -2  -2  33    0.10    0.22
   2  -2 -33    0.21    0.22
   2   2 -33    0.00    0.13
   2   2 -33   -0.05    0.22
  -1  -2  33    0.06    0.21
   1  -2 -33   -0.05    0.10
   1  -2 -33    0.14    0.23
   1   2 -33    0.14    0.18
   1   2 -33    0.17    0.27
   0  -2 -33    0.94    0.27
   0  -2 -33    1.03    0.38
   0   2 -33    0.98    0.37
   0   2 -33    0.80    0.28
  -1  -2 -33    1.21    0.34
  -1  -2 -33    1.11    0.39
  -1   2 -33    0.51    0.29
  -1   2 -33    0.28    0.31
  -2  -2 -33   -0.20    0.25
  -2  -2 -33   -0.10    0.20
  -2   2 -33   -0.14    0.27
  -2   2 -33    0.01    0.21
   2  -3 -33    2.99    0.46
  -2  -3  33    3.36    0.61
   2   3 -33    2.67    0.51
   1  -3 -33   -0.02    0.21
  -1  -3  33   -0.05    0.20
   1  -3 -33    0.04    0.12
   1   3 -33    0.10    0.26
   0  -3 -33    2.35    0.38
   0  -3 -33    2.68    0.51
   0   3 -33    1.32    0.40
  -1  -3 -33    0.13    0.27
  -1  -3 -33   -0.09    0.17
  -1   3 -33   -0.05    0.25
  -1   3 -33    0.02    0.20
  -2  -4  33    0.39    0.32
   2  -4 -33    0.34    0.25
   2   4 -33    0.27    0.31
   1  -4 -33   -0.07    0.19
  -1  -4  33    0.06    0.24
   1  -4 -33   -0.01    0.11
   1   4 -33    0.15    0.29
   0  -4 -33    0.11    0.25
   0  -4  33   -0.15    0.17
   0  -4 -33    0.12    0.18
   0   4 -33   -0.02    0.23
  -1  -4 -33    0.01    0.22
  -1  -4 -33   -0.01    0.26
  -1   4 -33   -0.12    0.26
  -1  -5  33    0.56    0.35
   1  -5 -33    0.54    0.31
   1   5 -33    0.28    0.33
   0  -5  33    1.05    0.40
   0  -5 -33    0.59    0.32
   0  -5 -33    0.64    0.26
   0   5 -33    0.56    0.37
  -1  -5 -33    0.00    0.26
  -1  -5 -33    0.14    0.22
  -1   5 -33   -0.13    0.29
   0  -6 -33    0.51    0.32
   0  -6  33    0.21    0.30
   0  -6 -33    0.23    0.23
   0   6 -33   -0.04    0.33
   2   0 -34    0.27    0.27
  -2   0  34    0.09    0.23
   1   0 -34    1.94    0.34
   1   0 -34    3.65    0.57
   0   0 -34    0.03    0.23
   0   0 -34   -0.06    0.15
  -1   0 -34    0.22    0.30
  -1   0 -34    1.14    0.36
   2  -1 -34    7.07    0.72
  -2  -1  34    8.66    0.93
   2   1 -34    9.37    0.76
   1  -1 -34    0.97    0.35
   1  -1 -34   -0.04    0.12
  -1  -1  34    0.26    0.24
   1   1 -34    0.52    0.32
   1   1 -34    0.47    0.22
   0  -1 -34    0.04    0.17
   0  -1 -34    0.07    0.26
   0   1 -34    0.13    0.26
   0   1 -34    0.14    0.20
  -1  -1 -34    0.07    0.20
  -1  -1 -34   -0.27    0.22
  -1   1 -34   -0.06    0.18
  -1   1 -34   -0.10    0.25
   2  -2 -34    0.63    0.29
  -2  -2  34    1.24    0.41
   2   2 -34    1.55    0.43
  -1  -2  34    1.09    0.37
   1  -2 -34    0.84    0.34
   1   2 -34    2.32    0.51
   1   2 -34    1.66    0.36
   0  -2 -34    0.01    0.17
   0  -2 -34   -0.10    0.23
   0   2 -34    0.15    0.29
  -1  -2 -34   -0.16    0.21
  -1  -2 -34    0.04    0.19
  -1   2 -34   -0.02    0.27
  -1   2 -34    0.20    0.23
   2  -3 -34    0.28    0.25
  -2  -3  34    0.27    0.29
   2   3 -34    0.37    0.30
   1  -3 -34    0.58    0.30
   1  -3 -34   -0.04    0.12
  -1  -3  34    0.65    0.35
   1   3 -34    0.50    0.33
   0  -3 -34    0.13    0.18
   0  -3 -34    0.59    0.33
   0   3 -34    0.27    0.31
  -1  -3 -34    0.01    0.27
  -1  -3 -34    0.49    0.29
  -1   3 -34   -0.04    0.30
  -1   3 -34    0.24    0.27
   1  -4 -34    0.68    0.33
  -1  -4  34    0.64    0.37
   1   4 -34    1.13    0.40
   0  -4 -34    0.49    0.29
   0  -4 -34    0.13    0.19
   0   4 -34    0.27    0.31
  -1  -4 -34    0.15    0.24
  -1  -4 -34   -0.09    0.26
  -1   4 -34   -0.32    0.25
  -1  -5  34   -0.07    0.22
   1  -5 -34    0.20    0.27
   1   5 -34    0.04    0.30
   0  -5 -34    0.18    0.27
   0  -5  34    0.12    0.23
   0  -5 -34    0.03    0.18
   0   5 -34    0.15    0.32
  -2   0  35   -0.15    0.19
   2   0 -35    0.00    0.26
   1   0 -35    0.18    0.28
   0   0 -35   -0.05    0.17
   0   0 -35   -0.01    0.22
  -1   0 -35   -0.03    0.26
  -1   0 -35    0.14    0.22
  -2  -1  35   10.74    0.89
   2  -1 -35   11.06    0.79
   2   1 -35   10.13    0.81
   1  -1 -35    0.11    0.26
   1  -1 -35    0.00    0.14
   1   1 -35   -0.06    0.15
   1   1 -35    0.30    0.28
   0  -1 -35    1.71    0.44
   0  -1 -35    1.35    0.33
   0   1 -35    1.71    0.47
  -1  -1 -35    0.45    0.28
  -1  -1 -35    0.36    0.33
  -1   1 -35    0.31    0.35
  -1   1 -35    0.38    0.28
  -1  -2  35    2.41    0.54
   1  -2 -35    2.85    0.52
   1   2 -35    2.76    0.55
   1   2 -35    2.65    0.41
   0  -2 -35    0.20    0.25
   0  -2 -35    1.14    0.31
   0   2 -35    0.41    0.33
   0   2 -35    1.03    0.33
  -1  -2 -35    2.03    0.50
  -1  -2 -35    2.98    0.51
  -1   2 -35    3.26    0.63
  -1   2 -35    3.07    0.54
  -1  -3  35    0.04    0.22
   1  -3 -35   -0.04    0.23
   1   3 -35   -0.06    0.26
   0  -3 -35    1.05    0.38
   0  -3 -35    1.01    0.29
   0   3 -35    0.80    0.43
   0   3 -35    0.77    0.29
  -1  -3 -35    0.07    0.30
  -1  -3 -35    0.07    0.23
  -1   3 -35    0.05    0.33
  -1   3 -35    0.30    0.26
  -1  -4  35    0.25    0.22
   1  -4 -35    0.13    0.26
   1   4 -35    0.15    0.32
   0  -4 -35    0.00    0.26
   0  -4 -35   -0.03    0.18
   0   4 -35   -0.16    0.26
   1   0 -36   -0.02    0.14
   1   0 -36    0.24    0.30
   0   0 -36    6.70    0.84
  -1   0 -36    0.34    0.27
  -1   0 -36    0.47    0.37
   1  -1 -36    1.29    0.39
   1   1 -36    2.68    0.56
   0  -1 -36    0.00    0.24
   0  -1 -36    0.06    0.19
   0   1 -36    0.18    0.24
   0   1 -36   -0.02    0.28
   1  -2 -36    0.48    0.32
  -1  -2  36    0.46    0.32
   1   2 -36    0.43    0.36
   1   2 -36    0.67    0.27
   0  -2 -36    2.32    0.51
   0  -2 -36    1.61    0.35
   0   2 -36    1.04    0.33
   0   2 -36    2.00    0.53
   1   3 -36    0.68    0.34
   1   3 -36    0.73    0.32
   0  -3 -36    1.16    0.31
   0  -3 -36    0.31    0.29
   0   3 -36    0.44    0.28
   0   3 -36    0.67    0.41
   1   0 -37   -0.04    0.16
   0   0 -37   -0.02    0.18
   0   0 -37   -0.06    0.24
   0  -1 -37    3.37    0.62
   0  -1 -37    4.02    0.55
   0   1 -37    3.89    0.75
   0   1 -37    3.77    0.56
   0   0   0    0.00    0.00
;
_shelx_hkl_checksum     34534
_shelx_res_file
;
TITL SIR92 run in space group P 21/c
    mo_b3_100k_0m.res
    created by SHELXL-2019/3 at 07:29:22 on 30-Sep-2024
CELL 0.71073 3.7638 9.286 26.194 90 93.786 90
ZERR 4 0.0001 0.003 0.002 0 0.002 0
LATT 1
SYMM -X,0.5+Y,0.5-Z
SFAC C H N O
UNIT 36 40 16 8
L.S. 90
PLAN  15
SIZE 0.1 0.1 0.1
TEMP -173
CONF
MORE -1
BOND $H
fmap 2
acta
MERG 2
REM <olex2.extras>
REM <HklSrc "%./mo_B3_100K_0m.hkl">
REM </olex2.extras>
WGHT    0.065600    0.020600
FVAR       0.14315
O1    4   -0.164688    0.884520    0.470384    11.00000    0.02814    0.01301 =
         0.01494   -0.00197    0.00499    0.00070
AFIX  83
H1    2   -0.234407    0.863124    0.499234    11.00000   -1.50000
AFIX   6
O1W   4    0.494230    0.145423    0.441494    11.00000    0.02990    0.01866 =
         0.01636    0.00003    0.00049    0.00375
H1WA  2    0.402398    0.130601    0.410635    11.00000   -1.50000
H1WB  2    0.641281    0.074123    0.447324    11.00000   -1.50000
AFIX   0
N2    3    0.412237    0.208063    0.254886    11.00000    0.02090    0.01348 =
         0.01459   -0.00122    0.00430   -0.00062
N4    3    0.220002    0.372775    0.316661    11.00000    0.01696    0.01292 =
         0.01324   -0.00233    0.00145    0.00046
N1    3    0.477272    0.063406    0.256383    11.00000    0.02093    0.01372 =
         0.01481   -0.00281    0.00499    0.00096
AFIX  43
H1A   2    0.551246    0.012484    0.230811    11.00000   -1.20000
AFIX   0
C9    1    0.412720    0.010511    0.302061    11.00000    0.02379    0.01441 =
         0.01581    0.00061    0.00493    0.00124
AFIX  43
H9    2    0.442894   -0.087613    0.311653    11.00000   -1.20000
AFIX   0
N3    3    0.300393    0.113157    0.332509    11.00000    0.02411    0.01291 =
         0.01491   -0.00003    0.00497    0.00031
C1    1   -0.136194    0.762422    0.442065    11.00000    0.01379    0.01349 =
         0.01481   -0.00195   -0.00058    0.00157
C3    1   -0.184080    0.507609    0.430054    11.00000    0.01458    0.01448 =
         0.01373    0.00172    0.00140   -0.00013
AFIX  43
H3    2   -0.251988    0.415720    0.442035    11.00000   -1.20000
AFIX   0
C8    1    0.302690    0.232194    0.301556    11.00000    0.01489    0.01294 =
         0.01300   -0.00078    0.00120   -0.00142
C5    1    0.049735    0.655319    0.364116    11.00000    0.01639    0.01378 =
         0.01324    0.00057    0.00275    0.00059
AFIX  43
H5    2    0.142587    0.664946    0.331434    11.00000   -1.20000
AFIX   0
C6    1   -0.001684    0.776655    0.393658    11.00000    0.01730    0.01186 =
         0.01570    0.00150    0.00221   -0.00076
AFIX  43
H6    2    0.054226    0.869337    0.381091    11.00000   -1.20000
AFIX   0
C7    1    0.041814    0.383742    0.357013    11.00000    0.01355    0.01303 =
         0.01366   -0.00081   -0.00017   -0.00179
AFIX  43
H7    2   -0.045321    0.297401    0.371099    11.00000   -1.20000
AFIX   0
C2    1   -0.234200    0.627940    0.459958    11.00000    0.01449    0.01577 =
         0.01203    0.00048    0.00351    0.00169
AFIX  43
H2    2   -0.333925    0.618868    0.492187    11.00000   -1.20000
AFIX   0
C4    1   -0.035347    0.518210    0.382473    11.00000    0.01229    0.01381 =
         0.01271   -0.00193    0.00066    0.00047
HKLF 4
REM  SIR92 run in space group P 21/c
REM wR2 = 0.1385, GooF = S = 1.098, Restrained GooF = 1.098 for all data
REM R1 = 0.0476 for 1890 Fo > 4sig(Fo) and 0.0761 for all 2769 data
REM 139 parameters refined using 0 restraints
END
WGHT      0.0656      0.0206
REM Highest difference peak  0.359,  deepest hole -0.275,  1-sigma level  0.067
Q1    1  -0.0031  0.4590  0.3708  11.00000  0.05    0.36
Q2    1  -0.0309  0.7126  0.3771  11.00000  0.05    0.34
Q3    1  -0.1056  0.5250  0.4060  11.00000  0.05    0.34
Q4    1  -0.1684  0.6970  0.4484  11.00000  0.05    0.33
Q5    1  -0.1558  0.5600  0.4480  11.00000  0.05    0.27
Q6    1   0.2651  0.1717  0.3130  11.00000  0.05    0.26
Q7    1  -0.2159  0.5745  0.4395  11.00000  0.05    0.26
Q8    1  -0.2753  0.9598  0.4410  11.00000  0.05    0.26
Q9    1   0.0037  0.5809  0.3724  11.00000  0.05    0.26
Q10   1  -0.1104  0.3770  0.3085  11.00000  0.05    0.25
Q11   1   0.2725  0.4275  0.2986  11.00000  0.05    0.25
Q12   1   0.2419  0.2988  0.3104  11.00000  0.05    0.25
Q13   1  -0.1539  0.7791  0.4074  11.00000  0.05    0.25
Q14   1   0.3942  0.0161  0.2783  11.00000  0.05    0.24
Q15   1   0.0758  0.4644  0.3070  11.00000  0.05    0.23
;
_shelx_res_checksum     10891
