# Supplementary material for: A new hydrated crystalline form of N-[(E)-(4-hy­droxy­phen­yl)methyl­idene]-1H-1,2,4-triazol-3-amine and its anti­fungal activity
Source: Acta Crystallogr E Crystallogr Commun. 2025 Jan 1;81(Pt 1):80–4. doi: 10.1107/S205698902401209X (PMC11701766; doi:10.1107/S205698902401209X)
Supplement: Supplementary file 2 [file e-81-00080-Isup2.hkl]

data_I                                                                          
_shelx_title ' SIR92 run in space group P 21/c'                                 
_shelx_refln_list_code          4                                               
_shelx_F_calc_maximum      224.71                                               
_exptl_crystal_F_000       432.00                                               
_reflns_d_resolution_high  0.7012                                               
                                                                                
loop_                                                                           
 _space_group_symop_operation_xyz                                               
 'x, y, z'                                                                      
 '-x, y+1/2, -z+1/2'                                                            
 '-x, -y, -z'                                                                   
 'x, -y-1/2, z-1/2'                                                             
                                                                                
_cell_length_a     3.7638                                                       
_cell_length_b     9.2860                                                       
_cell_length_c    26.1940                                                       
_cell_angle_alpha  90.000                                                       
_cell_angle_beta   93.786                                                       
_cell_angle_gamma  90.000                                                       
                                                                                
_shelx_F_squared_multiplier     1.000                                           
                                                                                
loop_                                                                           
 _refln_index_h                                                                 
 _refln_index_k                                                                 
 _refln_index_l                                                                 
 _refln_F_squared_calc                                                          
 _refln_F_squared_meas                                                          
 _refln_F_squared_sigma                                                         
 _refln_observed_status                                                         
   1   0   0        106.30        133.89         4.51 o                         
   2   0   0        369.01        343.63         6.26 o                         
   3   0   0         70.28         60.13         4.61 o                         
   4   0   0        313.27        300.14        10.60 o                         
   5   0   0         54.35         71.46        26.84 o                         
   1   1   0       9208.93       9482.71       169.81 o                         
   2   1   0         16.28         14.38         1.84 o                         
   3   1   0         15.76         18.76         2.88 o                         
   4   1   0         39.80         42.40         3.74 o                         
   5   1   0          0.57          6.00         4.43 o                         
   0   2   0         42.28         48.22         3.03 o                         
   1   2   0        242.41        187.81         4.90 o                         
   2   2   0          4.49          4.38         1.08 o                         
   3   2   0         99.14        102.98         6.01 o                         
   4   2   0          9.43          3.06         2.98 o                         
   5   2   0         25.59         12.93         5.80 o                         
   1   3   0        742.59        796.35         9.54 o                         
   2   3   0        132.41        123.55         4.92 o                         
   3   3   0         67.31         90.72         5.72 o                         
   4   3   0         12.83          6.06         3.42 o                         
   5   3   0         81.03         72.02         8.37 o                         
   0   4   0       1222.39       1126.35        15.59 o                         
   1   4   0          0.44          1.75         1.14 o                         
   2   4   0        239.48        251.62         6.43 o                         
   3   4   0         98.04         94.76         4.74 o                         
   4   4   0        183.21        190.73        11.99 o                         
   5   4   0         16.59         14.28         5.28 o                         
   1   5   0         35.17         24.51         1.89 o                         
   2   5   0          0.75          0.09         1.46 o                         
   3   5   0        303.58        301.05         7.74 o                         
   4   5   0         31.18         35.50         6.87 o                         
   0   6   0          3.80          2.24         1.98 o                         
   1   6   0          0.02         -0.01         1.51 o                         
   2   6   0        120.24        121.04         6.24 o                         
   3   6   0          8.18          8.29         2.40 o                         
   4   6   0          2.17          1.15         3.11 o                         
   1   7   0        941.63        898.02        15.33 o                         
   2   7   0        146.92        149.91         6.49 o                         
   3   7   0         57.49         56.12         4.88 o                         
   4   7   0         32.71         26.59         9.66 o                         
   0   8   0       2694.54       2597.04        45.91 o                         
   1   8   0        364.41        367.53         9.34 o                         
   2   8   0        274.95        297.85        16.49 o                         
   3   8   0          1.94          2.60         4.14 o                         
   4   8   0         20.03         10.67         8.20 o                         
   1   9   0        357.84        356.61        10.31 o                         
   2   9   0         67.12         89.06        10.37 o                         
   3   9   0         37.57         21.87         7.96 o                         
   0  10   0         21.40         13.18         5.49 o                         
   1  10   0          6.20         12.22         3.27 o                         
   2  10   0         31.78         32.45         8.14 o                         
   3  10   0         29.23         27.27         8.10 o                         
   1  11   0        344.32        414.91        22.16 o                         
   2  11   0          9.53         18.86         7.64 o                         
   0  12   0        112.85        184.45        27.81 o                         
   1  12   0          0.02          2.71         4.19 o                         
   2  12   0         21.40         28.51         9.43 o                         
   1  13   0          6.50          2.26         6.40 o                         
  -5   1   1         64.37         61.01        10.24 o                         
  -4   1   1          6.99          6.98         3.71 o                         
  -3   1   1        220.20        224.05         7.09 o                         
  -2   1   1        927.05        908.78        11.45 o                         
  -1   1   1       4461.10       4472.96        34.37 o                         
   1   1   1        672.57        694.06         9.25 o                         
   2   1   1        320.52        323.56         8.26 o                         
   3   1   1          0.05          2.57         1.87 o                         
   4   1   1        120.95        116.41         7.38 o                         
   5   1   1         36.19         40.03         6.76 o                         
  -5   2   1        181.53        206.32        13.11 o                         
  -4   2   1          0.78         -1.68         2.62 o                         
  -3   2   1         81.36         92.64         5.52 o                         
  -2   2   1        339.10        308.27         5.71 o                         
  -1   2   1       1291.65       1259.67        14.84 o                         
   0   2   1       1553.45       1545.01        13.52 o                         
   1   2   1       3276.66       3195.10        32.34 o                         
   2   2   1         48.97         55.22         5.27 o                         
   3   2   1         28.68         32.14         3.56 o                         
   4   2   1          0.37         -0.62         2.15 o                         
   5   2   1          0.41          1.03         4.06 o                         
  -5   3   1         31.08         27.34         6.48 o                         
  -4   3   1          1.14          1.03         2.63 o                         
  -3   3   1         10.14          9.05         3.23 o                         
  -2   3   1        839.97        854.86        11.61 o                         
  -1   3   1         49.33         51.36         2.51 o                         
   0   3   1       1504.73       1486.47        14.28 o                         
   1   3   1        277.87        268.11         5.26 o                         
   2   3   1        134.60        151.54         7.35 o                         
   3   3   1        326.38        334.68         9.41 o                         
   4   3   1          1.56          1.52         3.19 o                         
   5   3   1         48.80         36.65         7.24 o                         
  -5   4   1         11.31          2.17         4.33 o                         
  -4   4   1          2.69          2.60         2.33 o                         
  -3   4   1        102.61        111.50         4.50 o                         
  -2   4   1          1.54          0.09         1.27 o                         
  -1   4   1         10.02         10.31         1.65 o                         
   0   4   1          3.16          2.42         0.98 o                         
   1   4   1          5.72          3.34         1.04 o                         
   2   4   1         94.64        113.65         5.69 o                         
   3   4   1          0.39         -1.60         1.60 o                         
   4   4   1         88.76         89.82        10.54 o                         
   5   4   1          0.37         -1.80         4.10 o                         
  -4   5   1         82.62         99.51         8.12 o                         
  -3   5   1          1.75          4.93         1.83 o                         
  -2   5   1         38.89         40.93         3.16 o                         
  -1   5   1        348.59        357.19         6.12 o                         
   0   5   1        129.28        138.82         3.94 o                         
   1   5   1        165.68        161.67         4.89 o                         
   2   5   1         12.10          8.42         2.30 o                         
   3   5   1        339.38        334.32         9.89 o                         
   4   5   1          0.44          4.74         3.46 o                         
  -4   6   1          0.60          0.30         3.05 o                         
  -3   6   1         72.37         76.19         4.21 o                         
  -2   6   1          4.26          2.41         2.10 o                         
  -1   6   1         95.01        115.43         4.33 o                         
   0   6   1        712.65        792.42        12.44 o                         
   1   6   1         69.08         80.38         4.31 o                         
   2   6   1         44.46         39.52         5.21 o                         
   3   6   1          0.49         -0.65         1.85 o                         
   4   6   1          0.01          1.20         3.52 o                         
  -4   7   1         11.86          3.45         6.22 o                         
  -3   7   1         20.21         17.46        11.02 o                         
  -2   7   1          2.31          0.86         3.30 o                         
  -1   7   1        313.43        309.87        12.69 o                         
   0   7   1        259.75        221.93         6.87 o                         
   1   7   1       1094.67       1009.49        25.39 o                         
   2   7   1         68.64         76.80         6.41 o                         
   3   7   1         63.60         64.27         5.11 o                         
   4   7   1         25.50         19.07        17.08 o                         
  -4   8   1         40.73         33.29        10.90 o                         
  -3   8   1          7.63          4.03         5.39 o                         
  -2   8   1        108.38        114.59        10.71 o                         
  -1   8   1         44.71         38.72         5.25 o                         
   0   8   1         65.20         72.53         4.80 o                         
   1   8   1        727.35        643.03        13.30 o                         
   2   8   1        424.50        424.19        12.61 o                         
   3   8   1          8.89         12.02         6.60 o                         
   4   8   1          5.40          3.82         7.36 o                         
  -3   9   1          2.92          1.36         5.02 o                         
  -2   9   1        127.43        139.88        15.68 o                         
  -1   9   1         24.75         27.39         5.70 o                         
   0   9   1         48.89         39.98         7.25 o                         
   1   9   1        231.60        239.18         9.61 o                         
   2   9   1         98.25        105.37         7.74 o                         
   3   9   1         21.67         22.41        13.12 o                         
  -3  10   1         86.16        109.78        13.24 o                         
  -2  10   1         74.41         90.59        16.26 o                         
  -1  10   1         86.81        110.78         9.65 o                         
   0  10   1          0.00         -1.89         3.19 o                         
   1  10   1        108.18        117.11         7.10 o                         
   2  10   1         17.09          7.67         5.96 o                         
   3  10   1         14.26          6.87         7.19 o                         
  -2  11   1        131.44        140.05        14.32 o                         
  -1  11   1         31.78         30.81         6.83 o                         
   0  11   1         90.38        100.41         8.90 o                         
   1  11   1          0.20         -1.59         3.47 o                         
   2  11   1          0.17          0.86         5.58 o                         
  -2  12   1         47.16         53.65        11.03 o                         
  -1  12   1         15.95         17.29         7.13 o                         
   0  12   1          1.28          0.27         4.23 o                         
   1  12   1         37.04         38.55        10.35 o                         
   2  12   1          2.66          2.33         6.44 o                         
  -1  13   1         22.09         16.10        14.15 o                         
   0  13   1          9.55          1.51         4.80 o                         
   1  13   1          2.21          5.79         7.71 o                         
  -5   0   2         39.80         31.99        13.18 o                         
  -4   0   2        179.64        193.38        15.35 o                         
  -3   0   2        558.24        576.45        11.01 o                         
  -2   0   2         84.36        140.37        24.15 o                         
  -1   0   2       2058.42       1959.96        19.22 o                         
   1   0   2       6900.64       6988.19       152.73 o                         
   2   0   2       1674.99       1643.54        26.64 o                         
   3   0   2        291.96        327.76        10.10 o                         
   4   0   2         96.60        107.21         8.11 o                         
   5   0   2        109.19         97.57        13.79 o                         
  -5   1   2        110.16        114.32         9.80 o                         
  -4   1   2          0.04         -1.11         2.49 o                         
  -3   1   2          1.76          2.19         1.65 o                         
  -2   1   2        442.47        434.12         7.25 o                         
  -1   1   2       3289.24       3401.65        28.38 o                         
   0   1   2         20.66         20.97         1.25 o                         
   1   1   2       2491.67       2482.18        30.68 o                         
   2   1   2       2093.91       2176.87        27.41 o                         
   3   1   2          4.03          2.90         1.40 o                         
   4   1   2         55.73         61.83         4.56 o                         
   5   1   2          1.45          0.61         4.30 o                         
  -5   2   2         41.76         33.46         9.44 o                         
  -4   2   2         17.96         20.39         8.30 o                         
  -3   2   2         24.27         25.84         4.86 o                         
  -2   2   2        190.59        172.23         3.74 o                         
  -1   2   2        438.67        386.16         5.36 o                         
   0   2   2         26.69         24.49         1.31 o                         
   1   2   2          8.16          7.55         1.53 o                         
   2   2   2        740.53        731.82        10.25 o                         
   3   2   2        154.86        154.23         7.63 o                         
   4   2   2         46.53         48.63         5.79 o                         
   5   2   2          1.23         -0.79         4.97 o                         
  -5   3   2          1.03         -0.48         3.77 o                         
  -4   3   2          8.29          6.59         4.23 o                         
  -3   3   2          0.60          1.08         2.36 o                         
  -2   3   2         20.78         23.96         2.38 o                         
  -1   3   2        382.53        385.14         5.65 o                         
   0   3   2       1375.17       1401.14        12.31 o                         
   1   3   2         52.76         47.65         3.06 o                         
   2   3   2        140.63        154.65         5.69 o                         
   3   3   2         25.36         27.32         3.52 o                         
   4   3   2         21.56         18.23         4.33 o                         
   5   3   2          3.19         -2.02         4.01 o                         
  -5   4   2         39.91         47.19         6.92 o                         
  -4   4   2         49.79         41.04         4.73 o                         
  -3   4   2        100.29        101.79         3.83 o                         
  -2   4   2        234.00        269.72         5.55 o                         
  -1   4   2       3127.45       3333.66        28.24 o                         
   0   4   2       1002.77        951.48        11.01 o                         
   1   4   2         91.00         89.30         3.24 o                         
   2   4   2        565.92        576.62         9.83 o                         
   3   4   2         11.74          7.11         2.51 o                         
   4   4   2         68.43         64.80         8.80 o                         
   5   4   2         27.04         22.53         8.59 o                         
  -4   5   2          7.32          4.18         3.39 o                         
  -3   5   2          7.16          5.27         1.79 o                         
  -2   5   2          3.08          4.58         1.15 o                         
  -1   5   2        148.60        171.05         3.69 o                         
   0   5   2        437.41        456.24         6.92 o                         
   1   5   2         78.51         65.37         3.36 o                         
   2   5   2        355.40        371.04         8.76 o                         
   3   5   2         22.69         19.83         3.80 o                         
   4   5   2         31.35         38.94         5.89 o                         
  -4   6   2        151.02        145.53         9.01 o                         
  -3   6   2         87.69         88.35         3.63 o                         
  -2   6   2          0.18          1.73         2.50 o                         
  -1   6   2        123.00        127.23         4.20 o                         
   0   6   2         72.25         85.95         4.44 o                         
   1   6   2        290.95        292.24        13.07 o                         
   2   6   2         18.14         16.72         3.23 o                         
   3   6   2         34.39         26.04         3.47 o                         
   4   6   2         39.65         40.18         5.97 o                         
  -4   7   2          5.28          6.44         5.51 o                         
  -3   7   2        379.70        399.75        16.92 o                         
  -2   7   2         32.03         28.64        11.42 o                         
  -1   7   2        141.73        131.89         6.36 o                         
   0   7   2        241.15        215.57         6.60 o                         
   1   7   2          8.15         10.75         2.89 o                         
   2   7   2         42.01         39.39         4.58 o                         
   3   7   2         27.58         32.86         4.07 o                         
   4   7   2        250.12        277.68        24.32 o                         
  -4   8   2         32.26         21.59        10.07 o                         
  -3   8   2        271.06        279.33        22.25 o                         
  -2   8   2        255.32        255.63        20.37 o                         
  -1   8   2         20.54         19.88         2.75 o                         
   0   8   2        348.75        348.41        10.87 o                         
   1   8   2          5.00          1.30         1.90 o                         
   2   8   2         32.40         34.89         5.35 o                         
   3   8   2        283.57        288.58        18.37 o                         
   4   8   2         38.52         62.91        13.42 o                         
  -3   9   2          1.62          5.31         5.45 o                         
  -2   9   2          0.53         -3.54         3.54 o                         
  -1   9   2         88.12         85.98        13.52 o                         
   0   9   2          6.09          4.17         2.86 o                         
   1   9   2        394.07        387.16        15.78 o                         
   2   9   2         32.93         20.72         4.44 o                         
   3   9   2         34.50         19.49         7.31 o                         
  -3  10   2          4.11          2.29         6.07 o                         
  -2  10   2          0.92          8.40         5.80 o                         
  -1  10   2         86.44         92.96         6.74 o                         
   0  10   2         23.57         13.96         3.96 o                         
   1  10   2         51.56         51.42         5.57 o                         
   2  10   2        122.02        151.83        14.16 o                         
   3  10   2          4.20          0.50         5.86 o                         
  -2  11   2         31.37         26.27         7.98 o                         
  -1  11   2          4.00          0.06         2.73 o                         
   0  11   2         29.70         27.61         5.65 o                         
   1  11   2          5.43          0.63         3.95 o                         
   2  11   2         41.09         27.26         8.51 o                         
  -2  12   2          9.92         17.24         8.40 o                         
  -1  12   2         13.76          7.12         5.78 o                         
   0  12   2          5.10          0.02         3.78 o                         
   1  12   2         33.60          9.02         8.34 o                         
   2  12   2          6.17          2.65         6.55 o                         
  -1  13   2          0.40          0.98        11.71 o                         
   0  13   2         28.43         11.87         6.04 o                         
  -5   1   3          6.97          9.69         4.63 o                         
  -4   1   3         14.58         12.15         3.64 o                         
  -3   1   3         61.49         66.18         4.15 o                         
  -2   1   3          1.48          0.94         1.04 o                         
  -1   1   3       1661.43       1569.52        15.26 o                         
   0   1   3        448.93        435.69         4.45 o                         
   1   1   3       3433.97       3519.48        42.29 o                         
   2   1   3        782.54        867.19        15.80 o                         
   3   1   3        322.28        322.05        14.26 o                         
   4   1   3         15.29         12.96         2.76 o                         
   5   1   3          4.99          7.41         4.76 o                         
  -5   2   3          3.10          0.49         3.85 o                         
  -4   2   3          4.73          3.23         2.26 o                         
  -3   2   3          0.66          1.06         2.05 o                         
  -2   2   3        351.87        349.25         5.63 o                         
  -1   2   3         36.36         36.84         1.51 o                         
   0   2   3         20.07         18.21         1.25 o                         
   1   2   3        114.10         95.19         4.65 o                         
   2   2   3        781.60        779.46        13.96 o                         
   3   2   3         24.96         28.01         3.57 o                         
   4   2   3        227.85        252.06         7.60 o                         
   5   2   3          0.17          0.61         4.42 o                         
  -5   3   3         12.04         10.70         5.60 o                         
  -4   3   3          0.57          0.78         2.57 o                         
  -3   3   3         25.06         29.25         3.32 o                         
  -2   3   3        570.23        577.25         7.82 o                         
  -1   3   3        448.12        475.99         6.88 o                         
   0   3   3       1618.06       1478.97        14.58 o                         
   1   3   3         94.11        110.94         3.91 o                         
   2   3   3         12.83         13.84         2.07 o                         
   3   3   3        502.62        507.16        17.42 o                         
   4   3   3         28.14         22.72         5.15 o                         
   5   3   3         17.96         22.70         7.15 o                         
  -5   4   3         84.27         77.48         8.18 o                         
  -4   4   3          0.96          1.54         2.31 o                         
  -3   4   3        260.76        255.11         5.95 o                         
  -2   4   3          0.26          0.22         0.92 o                         
  -1   4   3        493.43        524.91         7.96 o                         
   0   4   3          0.11         -0.36         0.73 o                         
   1   4   3        184.70        179.64         4.33 o                         
   2   4   3        189.53        196.63         5.98 o                         
   3   4   3         74.85         77.86         8.58 o                         
   4   4   3        100.49        103.15         6.43 o                         
   5   4   3         10.57         17.77         6.05 o                         
  -4   5   3          0.05         -2.51         2.57 o                         
  -3   5   3         80.90         78.04         4.40 o                         
  -2   5   3        458.10        449.38        13.67 o                         
  -1   5   3          1.97          0.07         1.05 o                         
   0   5   3        343.37        313.06         5.60 o                         
   1   5   3         77.36         78.89         3.93 o                         
   2   5   3        262.88        262.75         8.04 o                         
   3   5   3         16.23         10.85         2.68 o                         
   4   5   3         12.75          9.05         3.44 o                         
  -4   6   3          0.26          0.72         2.91 o                         
  -3   6   3          0.04         -1.60         2.83 o                         
  -2   6   3        308.78        283.34         9.51 o                         
  -1   6   3        237.68        242.56         8.04 o                         
   0   6   3       1238.16       1275.58        16.39 o                         
   1   6   3       1143.56       1172.11        21.20 o                         
   2   6   3          7.76          5.31         2.49 o                         
   3   6   3         35.45         38.10         4.62 o                         
   4   6   3        129.73        145.01         8.89 o                         
  -4   7   3        213.98        222.43        21.22 o                         
  -3   7   3          6.85          8.96         4.56 o                         
  -2   7   3         94.99         76.69        13.25 o                         
  -1   7   3         61.31         69.80         4.34 o                         
   0   7   3        360.78        360.36         9.49 o                         
   1   7   3        721.76        695.96        15.02 o                         
   2   7   3         44.22         43.81        12.51 o                         
   3   7   3         14.85         13.93         6.06 o                         
   4   7   3          0.04         -3.23         3.23 o                         
  -4   8   3         74.75         50.36        12.22 o                         
  -3   8   3         31.31         33.68         7.56 o                         
  -2   8   3          9.70         13.59         5.09 o                         
  -1   8   3         51.31         54.77         4.47 o                         
   0   8   3       1282.37       1185.37        22.88 o                         
   1   8   3         37.04         44.62         5.08 o                         
   2   8   3        415.43        422.84        18.23 o                         
   3   8   3         78.97         80.09        10.37 o                         
   4   8   3          0.77          9.08         8.61 o                         
  -3   9   3         23.03         12.60         6.45 o                         
  -2   9   3          1.90         -0.08         3.92 o                         
  -1   9   3        172.52        181.00        13.27 o                         
   0   9   3         42.00         44.79         5.33 o                         
   1   9   3         76.69         84.33         6.57 o                         
   2   9   3         43.69         41.99         5.74 o                         
   3   9   3        203.26        260.42        18.82 o                         
  -3  10   3          1.18          2.22         5.67 o                         
  -2  10   3        132.12        146.54        14.24 o                         
  -1  10   3         40.45         34.03         5.99 o                         
   0  10   3         16.72         19.95         4.51 o                         
   1  10   3         37.51         36.03         5.43 o                         
   2  10   3        280.32        263.88        18.37 o                         
   3  10   3        149.97        138.85        17.19 o                         
  -2  11   3         31.52         20.13         8.25 o                         
  -1  11   3          9.15         16.75         5.68 o                         
   0  11   3         16.10         29.75        12.69 o                         
   1  11   3         36.07         41.16         6.78 o                         
   2  11   3          8.72          4.70         6.33 o                         
  -2  12   3         39.21         18.80         8.50 o                         
  -1  12   3         38.07         50.59         8.25 o                         
   0  12   3         47.72         54.85         8.14 o                         
   1  12   3         19.06          9.83         7.34 o                         
   2  12   3         10.04          8.12         7.21 o                         
   0  13   3         23.34         20.02         9.51 o                         
  -5   0   4          1.51          7.64         5.97 o                         
  -4   0   4        241.61        220.04        14.41 o                         
  -3   0   4       1599.34       1624.43        58.55 o                         
  -2   0   4         54.27         66.18         3.75 o                         
  -1   0   4        771.13        794.18         9.81 o                         
   0   0   4          5.53          0.60         0.86 o                         
   1   0   4      50493.91      47435.00       583.39 o                         
   2   0   4       1331.85       1449.32        31.23 o                         
   3   0   4        640.19        619.39        16.23 o                         
   4   0   4         23.39         18.52         4.48 o                         
   5   0   4         27.93         16.07         8.10 o                         
  -5   1   4          0.03          0.39         3.83 o                         
  -4   1   4         46.64         45.90         8.34 o                         
  -3   1   4         13.27         11.53         2.55 o                         
  -2   1   4       1295.95       1303.99        15.61 o                         
  -1   1   4         36.04         40.52         1.65 o                         
   0   1   4       7076.93       7055.38        79.54 o                         
   1   1   4       4404.87       4423.66        46.84 o                         
   2   1   4       1275.37       1298.54        16.88 o                         
   3   1   4        148.99        148.26         5.72 o                         
   4   1   4         34.85         38.61         4.51 o                         
   5   1   4          6.65          6.79         4.91 o                         
  -5   2   4          1.73         -1.99         4.39 o                         
  -4   2   4         18.92         15.79         2.98 o                         
  -3   2   4          0.87         -1.29         1.29 o                         
  -2   2   4         26.29         26.65         1.78 o                         
  -1   2   4          4.50          5.91         0.82 o                         
   0   2   4          0.16          3.59         1.07 o                         
   1   2   4          0.03          0.71         1.09 o                         
   2   2   4        230.01        218.79         5.12 o                         
   3   2   4         49.14         49.98         3.72 o                         
   4   2   4        195.84        191.03         9.35 o                         
   5   2   4         21.05         16.01         5.70 o                         
  -5   3   4         59.61         69.21         7.71 o                         
  -4   3   4        180.41        177.37         9.64 o                         
  -3   3   4          2.75          2.04         1.56 o                         
  -2   3   4        825.74        803.81         9.84 o                         
  -1   3   4        101.51        102.78         3.09 o                         
   0   3   4         79.05        117.75         2.85 o                         
   1   3   4         45.94         38.75         2.82 o                         
   2   3   4         56.75         65.00         4.26 o                         
   3   3   4         57.70         51.02         4.37 o                         
   4   3   4          4.95          3.78         2.61 o                         
   5   3   4         18.43         18.81         7.23 o                         
  -5   4   4        144.34        127.32        22.07 o                         
  -4   4   4         63.72         58.99         6.63 o                         
  -3   4   4        558.89        554.15        12.17 o                         
  -2   4   4          6.84          7.29         1.17 o                         
  -1   4   4        882.44        917.08        11.49 o                         
   0   4   4          0.21          0.32         0.87 o                         
   1   4   4          6.21          6.40         1.48 o                         
   2   4   4        163.51        151.52         6.44 o                         
   3   4   4         50.77         50.66         6.48 o                         
   4   4   4          1.60          1.30         2.34 o                         
   5   4   4          9.23          3.47         4.95 o                         
  -4   5   4          0.61         -2.01         2.59 o                         
  -3   5   4         10.76          6.91         1.92 o                         
  -2   5   4       1280.81       1250.09        20.20 o                         
  -1   5   4         71.01         66.62         3.38 o                         
   0   5   4        335.55        365.07         8.65 o                         
   1   5   4        249.51        229.16         6.19 o                         
   2   5   4         76.89         78.99         5.49 o                         
   3   5   4          4.84          2.97         2.31 o                         
   4   5   4         36.47         30.69         5.80 o                         
  -4   6   4         88.47         78.40        19.40 o                         
  -3   6   4         47.11         35.14         5.18 o                         
  -2   6   4         46.11         49.90        11.76 o                         
  -1   6   4        115.55        114.30         6.62 o                         
   0   6   4        281.43        268.83         7.79 o                         
   1   6   4          0.17         -0.70         1.53 o                         
   2   6   4         29.11         30.94         5.23 o                         
   3   6   4          0.06         -0.16         2.43 o                         
   4   6   4         33.51         28.80         5.17 o                         
  -4   7   4         46.50         52.08        10.50 o                         
  -3   7   4         24.91         24.08         5.98 o                         
  -2   7   4        418.04        375.79        16.00 o                         
  -1   7   4         50.03         56.22         3.50 o                         
   0   7   4       1053.70        978.90        17.11 o                         
   1   7   4        166.77        159.77         7.32 o                         
   2   7   4         49.08         42.08         5.70 o                         
   3   7   4         26.15         24.93         8.18 o                         
   4   7   4          0.38          3.88         3.96 o                         
  -4   8   4         96.56         81.29        13.95 o                         
  -3   8   4        145.57        159.56        14.25 o                         
  -2   8   4         58.58         47.77         7.24 o                         
  -1   8   4       1257.27       1174.85        19.62 o                         
   0   8   4        150.68        162.63         9.37 o                         
   1   8   4        985.74        937.26        20.50 o                         
   2   8   4        584.57        595.97        17.84 o                         
   3   8   4          0.31         -1.74         3.86 o                         
   4   8   4          1.98          6.71         8.44 o                         
  -3   9   4         16.68         18.56         7.17 o                         
  -2   9   4        337.53        341.93        20.11 o                         
  -1   9   4         61.23         68.92         5.72 o                         
   0   9   4        254.43        236.22        10.86 o                         
   1   9   4         95.99        111.60         7.85 o                         
   2   9   4        128.29        127.95         9.82 o                         
   3   9   4         43.19         39.01         8.74 o                         
  -3  10   4          1.80          6.69         6.60 o                         
  -2  10   4          9.76          3.57         5.58 o                         
  -1  10   4         24.22         20.30         4.07 o                         
   0  10   4          0.00          2.10         3.05 o                         
   1  10   4         25.29         18.92         9.29 o                         
   2  10   4          6.93          1.02         5.62 o                         
   3  10   4          1.78         -5.36         5.36 o                         
  -2  11   4          7.75          2.50         5.85 o                         
  -1  11   4          0.03          0.33         4.18 o                         
   0  11   4        405.52        457.68        28.10 o                         
   1  11   4          0.08          3.28         4.50 o                         
   2  11   4         37.61         15.86        11.10 o                         
  -2  12   4          0.95          2.57         6.79 o                         
  -1  12   4          5.96          9.64         6.44 o                         
   0  12   4         22.09         18.03         6.99 o                         
   1  12   4         38.49         36.24        10.27 o                         
   2  12   4          6.76          5.21         6.15 o                         
   0  13   4          4.63          0.21         4.38 o                         
  -5   1   5         31.82         28.91         5.64 o                         
  -4   1   5         12.54          8.96         3.18 o                         
  -3   1   5          3.40          5.79         1.84 o                         
  -2   1   5         31.53         42.67         2.37 o                         
  -1   1   5         37.56         42.48         1.65 o                         
   0   1   5       3018.60       2947.54        23.94 o                         
   1   1   5        358.90        354.77         6.85 o                         
   2   1   5        183.29        215.25         6.30 o                         
   3   1   5         23.80         31.61         4.67 o                         
   4   1   5         84.18         88.84         5.96 o                         
   5   1   5         93.56        109.59        10.51 o                         
  -5   2   5          0.24         -0.49         3.70 o                         
  -4   2   5        277.65        284.91         8.72 o                         
  -3   2   5         40.18         36.11         2.72 o                         
  -2   2   5        611.95        557.53         7.71 o                         
  -1   2   5       1479.45       1470.00        12.54 o                         
   0   2   5       1694.38       1562.23        13.67 o                         
   1   2   5       2025.42       1934.34        21.79 o                         
   2   2   5        592.84        609.56        10.84 o                         
   3   2   5        230.02        243.91         8.28 o                         
   4   2   5         99.46        107.98         5.77 o                         
   5   2   5         43.52         34.99         7.94 o                         
  -5   3   5        471.11        475.30        19.37 o                         
  -4   3   5        134.03        141.62        11.69 o                         
  -3   3   5         31.81         27.40         2.70 o                         
  -2   3   5         11.08          9.70         1.30 o                         
  -1   3   5          6.60         13.24         1.41 o                         
   0   3   5       1388.28       1420.05        13.09 o                         
   1   3   5          9.44          7.63         1.48 o                         
   2   3   5        159.15        153.50         6.16 o                         
   3   3   5        160.45        160.99         6.65 o                         
   4   3   5          0.70         -0.59         2.49 o                         
   5   3   5         12.41          6.57         5.10 o                         
  -5   4   5          1.89          6.74         7.49 o                         
  -4   4   5          3.53          1.15         2.49 o                         
  -3   4   5          1.14          0.93         1.32 o                         
  -2   4   5        126.55        149.77         3.14 o                         
  -1   4   5        157.44        163.09         4.48 o                         
   0   4   5         15.73         15.80         1.97 o                         
   1   4   5         30.07         34.63         2.46 o                         
   2   4   5          0.83         -0.32         1.66 o                         
   3   4   5         57.26         57.38         6.31 o                         
   4   4   5          4.45          2.48         2.80 o                         
   5   4   5         35.32         34.38         6.88 o                         
  -4   5   5         42.32         39.56         5.05 o                         
  -3   5   5          0.55         -0.17         1.19 o                         
  -2   5   5          8.68         11.07         3.54 o                         
  -1   5   5        484.54        456.85         7.60 o                         
   0   5   5        192.25        228.42         7.42 o                         
   1   5   5         16.34         22.71         2.71 o                         
   2   5   5         94.11         96.92         6.75 o                         
   3   5   5          0.80         -1.21         2.23 o                         
   4   5   5         38.03         38.27         7.24 o                         
  -4   6   5         88.21         91.67         9.72 o                         
  -3   6   5          1.91         -1.02         3.03 o                         
  -2   6   5         38.87         51.81         5.54 o                         
  -1   6   5         11.95          5.06         2.23 o                         
   0   6   5         34.06         46.16         4.07 o                         
   1   6   5        399.80        427.03        11.77 o                         
   2   6   5         20.93         23.51         4.51 o                         
   3   6   5          5.44          1.97         2.97 o                         
   4   6   5         36.62         35.09         5.28 o                         
  -4   7   5         11.87         12.94         5.65 o                         
  -3   7   5        154.14        139.92        17.45 o                         
  -2   7   5         11.11          7.54         4.05 o                         
  -1   7   5         62.39         76.26         6.64 o                         
   0   7   5         65.31         55.95         4.59 o                         
   1   7   5        548.47        524.41        13.42 o                         
   2   7   5        779.96        792.77        25.61 o                         
   3   7   5          1.14          1.16         3.37 o                         
   4   7   5          0.06         -2.58         4.78 o                         
  -4   8   5         23.80          9.55         8.20 o                         
  -3   8   5         69.41         67.96         9.29 o                         
  -2   8   5        104.95         88.21         9.96 o                         
  -1   8   5        180.98        163.29        10.34 o                         
   0   8   5          3.36          6.41         5.31 o                         
   1   8   5          7.88         10.78         3.09 o                         
   2   8   5        183.46        154.20         9.92 o                         
   3   8   5        298.09        296.51        18.90 o                         
   4   8   5          5.50          8.25         8.20 o                         
  -3   9   5          6.48          3.37         5.70 o                         
  -2   9   5         11.88          5.50         4.96 o                         
  -1   9   5         16.13         22.60         5.06 o                         
   0   9   5        101.11        114.46         8.19 o                         
   1   9   5        100.78        108.28        12.18 o                         
   2   9   5         89.54         87.19         8.52 o                         
   3   9   5          7.41          8.90         5.37 o                         
  -3  10   5         64.99         71.84        11.15 o                         
  -2  10   5         12.18          0.93         4.96 o                         
  -1  10   5         72.23         59.60         7.40 o                         
   0  10   5          4.61          3.69         3.08 o                         
   1  10   5          7.49          7.64         4.50 o                         
   2  10   5          3.96          1.22         6.59 o                         
   3  10   5          3.89          9.99         6.34 o                         
  -2  11   5          0.27          0.77         5.47 o                         
  -1  11   5         36.76         56.46         9.23 o                         
   0  11   5        124.15        140.93        10.31 o                         
   1  11   5         10.50         10.31         6.77 o                         
   2  11   5         64.89         60.17        13.95 o                         
  -2  12   5          4.11          2.67         7.05 o                         
  -1  12   5        237.59        277.59        17.03 o                         
   0  12   5         53.52         57.76        11.83 o                         
   1  12   5         48.98         22.33         9.75 o                         
   2  12   5         45.73         65.30        10.18 o                         
   0  13   5          3.29         12.93         6.49 o                         
  -5   0   6         41.20         50.26        15.13 o                         
  -4   0   6          4.78          0.42         3.26 o                         
  -3   0   6        273.31        298.35        10.05 o                         
  -2   0   6          1.79         -1.03         1.03 o                         
  -1   0   6       3474.70       3320.24        34.75 o                         
   0   0   6        234.09        236.01         8.57 o                         
   1   0   6        225.26        194.71         6.14 o                         
   2   0   6       6675.64       6718.46       113.52 o                         
   3   0   6        335.48        350.43        11.94 o                         
   4   0   6         10.00          6.48         3.79 o                         
   5   0   6          0.03          0.17         6.21 o                         
  -5   1   6          1.90          2.15         3.87 o                         
  -4   1   6        317.53        332.89         9.62 o                         
  -3   1   6         21.60         21.74         2.44 o                         
  -2   1   6        618.43        577.55         7.39 o                         
  -1   1   6         23.24         18.54         1.32 o                         
   0   1   6        676.25        666.63         9.32 o                         
   1   1   6       1495.42       1510.65        17.77 o                         
   2   1   6        198.94        202.15         6.61 o                         
   3   1   6        950.18        965.82        16.86 o                         
   4   1   6         13.82         13.10         3.03 o                         
   5   1   6          6.72          3.81         4.93 o                         
  -5   2   6          0.09          0.66         3.86 o                         
  -4   2   6         23.50         23.29         3.54 o                         
  -3   2   6         79.16         94.14         4.42 o                         
  -2   2   6          8.70         13.27         1.31 o                         
  -1   2   6          0.02          0.69         0.63 o                         
   0   2   6         41.81         57.95         2.57 o                         
   1   2   6         36.63         35.95         2.64 o                         
   2   2   6        216.35        247.16         6.66 o                         
   3   2   6        467.81        465.58        12.94 o                         
   4   2   6         40.24         37.81         6.11 o                         
   5   2   6         40.10         45.25         6.47 o                         
  -5   3   6         12.68         14.00         7.21 o                         
  -4   3   6         22.92         24.34         3.24 o                         
  -3   3   6         99.90        111.87         4.36 o                         
  -2   3   6        206.78        201.13         4.49 o                         
  -1   3   6        431.20        460.62         7.71 o                         
   0   3   6        262.58        253.43         4.62 o                         
   1   3   6       2030.88       1988.23        21.64 o                         
   2   3   6         28.27         27.50         2.72 o                         
   3   3   6         92.09        104.63         6.38 o                         
   4   3   6         22.04         19.38         3.40 o                         
   5   3   6          2.14          6.97         4.46 o                         
  -5   4   6        316.06        316.20        39.04 o                         
  -4   4   6        140.65        140.58         8.76 o                         
  -3   4   6         77.40         82.27         3.63 o                         
  -2   4   6        232.94        232.54         6.59 o                         
  -1   4   6       3153.06       3228.20        30.17 o                         
   0   4   6       3836.36       4166.63        33.20 o                         
   1   4   6         49.27         59.34         3.64 o                         
   2   4   6        143.24        146.14         7.38 o                         
   3   4   6         47.43         51.68         3.94 o                         
   4   4   6         64.83         63.10         6.00 o                         
  -4   5   6        108.38        116.95        14.37 o                         
  -3   5   6        148.28        160.11         5.30 o                         
  -2   5   6        166.68        182.90         6.12 o                         
  -1   5   6        164.92        188.01         5.47 o                         
   0   5   6         38.41         44.63         2.98 o                         
   1   5   6        503.81        513.28        10.15 o                         
   2   5   6          9.32          6.13         2.61 o                         
   3   5   6        137.01        129.71         6.64 o                         
   4   5   6          0.36          3.00         3.31 o                         
  -4   6   6         11.95          3.51         4.20 o                         
  -3   6   6         82.96         79.44         6.18 o                         
  -2   6   6         52.09         45.24         6.97 o                         
  -1   6   6          3.59          2.59         1.90 o                         
   0   6   6          7.18          1.87         1.51 o                         
   1   6   6          8.29         10.53         3.14 o                         
   2   6   6        137.71        125.56        16.02 o                         
   3   6   6         55.27         55.93         5.48 o                         
   4   6   6         27.38         20.36         4.71 o                         
  -4   7   6         23.12         30.58        18.30 o                         
  -3   7   6          3.09          0.27         4.23 o                         
  -2   7   6         79.96         73.56        13.48 o                         
  -1   7   6         35.99         59.08         5.87 o                         
   0   7   6        540.19        498.51        11.92 o                         
   1   7   6        926.24        844.76        20.41 o                         
   2   7   6         75.77         67.94         7.47 o                         
   3   7   6         51.34         52.77         6.01 o                         
   4   7   6          3.63          0.31         4.18 o                         
  -4   8   6          1.14         -0.70         4.60 o                         
  -3   8   6          4.52         -0.75         4.60 o                         
  -2   8   6        179.75        163.90        13.66 o                         
  -1   8   6          7.24          3.87         3.39 o                         
   0   8   6        416.66        412.83        12.45 o                         
   1   8   6        276.27        263.61        11.69 o                         
   2   8   6        249.08        251.90        17.51 o                         
   3   8   6         13.61         12.75         5.35 o                         
   4   8   6         68.39         56.55        12.94 o                         
  -3   9   6         39.31         38.25         9.13 o                         
  -2   9   6         15.08          5.93        10.10 o                         
  -1   9   6          5.66          4.93         4.29 o                         
   0   9   6         63.67         62.40         5.78 o                         
   1   9   6         71.04         77.00         7.96 o                         
   2   9   6        283.60        274.65        21.15 o                         
   3   9   6         45.29         39.33         7.47 o                         
  -3  10   6         82.64         97.81        12.45 o                         
  -2  10   6         15.35         28.05         7.87 o                         
  -1  10   6         23.86         39.47         6.16 o                         
   0  10   6         14.93         16.05         3.98 o                         
   1  10   6         29.35         30.77         6.76 o                         
   2  10   6          6.78          1.63         5.01 o                         
   3  10   6         22.03         10.82         6.39 o                         
  -2  11   6         21.39         18.61         7.78 o                         
  -1  11   6         22.02         24.03         6.62 o                         
   0  11   6         57.55         61.39         7.15 o                         
   1  11   6         92.89         90.48         9.33 o                         
   2  11   6          6.81          5.11         5.92 o                         
  -2  12   6        109.36        131.95        15.02 o                         
  -1  12   6         73.68        103.89        10.99 o                         
   0  12   6         44.65         47.22        10.00 o                         
   1  12   6         16.19          4.80         4.95 o                         
   2  12   6         45.81         63.10        11.90 o                         
   0  13   6          0.01          2.05         5.51 o                         
  -5   1   7          7.78          7.48         5.30 o                         
  -4   1   7         72.92         78.52         5.81 o                         
  -3   1   7          6.65          5.21         1.95 o                         
  -2   1   7        443.04        481.05         5.40 o                         
  -1   1   7        235.77        230.80         3.63 o                         
   0   1   7        913.00        841.80         9.07 o                         
   1   1   7         17.06         20.42         2.01 o                         
   2   1   7       3103.87       3164.37        42.40 o                         
   3   1   7        232.62        239.64         8.36 o                         
   4   1   7          0.03         -1.27         2.26 o                         
   5   1   7          0.29         -0.22         4.43 o                         
  -5   2   7         39.95         61.00         8.90 o                         
  -4   2   7         27.17         26.49         4.43 o                         
  -3   2   7         78.09         90.15         4.50 o                         
  -2   2   7          3.77          1.58         0.73 o                         
  -1   2   7         24.01         27.03         1.20 o                         
   0   2   7        338.08        326.21         5.59 o                         
   1   2   7        360.89        373.19         7.46 o                         
   2   2   7         77.05         79.56         5.00 o                         
   3   2   7        443.84        467.13        12.22 o                         
   4   2   7         32.26         27.99         3.84 o                         
   5   2   7         12.79         10.66         4.53 o                         
  -5   3   7         17.43         20.23         6.56 o                         
  -4   3   7        289.49        310.26        12.63 o                         
  -3   3   7        128.40        127.84         4.62 o                         
  -2   3   7        173.90        163.31         3.89 o                         
  -1   3   7          8.42          4.18         0.68 o                         
   0   3   7       1024.50       1003.95        11.21 o                         
   1   3   7        293.11        290.67         6.76 o                         
   2   3   7        148.70        129.08         5.33 o                         
   3   3   7          0.31          0.30         1.93 o                         
   4   3   7        100.67         89.98         8.95 o                         
   5   3   7         42.08         41.13         6.89 o                         
  -5   4   7          6.90          8.78        11.71 o                         
  -4   4   7        178.39        187.68         8.80 o                         
  -3   4   7          1.48          0.57         1.23 o                         
  -2   4   7        275.74        273.96         6.42 o                         
  -1   4   7          0.03          2.53         1.11 o                         
   0   4   7        315.15        347.41         6.73 o                         
   1   4   7         68.96         75.30         4.00 o                         
   2   4   7         73.35         74.68         5.27 o                         
   3   4   7         72.67         62.37         5.05 o                         
   4   4   7         48.63         50.43         5.43 o                         
  -4   5   7         90.84        109.46         7.14 o                         
  -3   5   7          8.34          4.75         2.21 o                         
  -2   5   7         27.91         24.08         2.92 o                         
  -1   5   7         20.81         25.08         2.66 o                         
   0   5   7        141.10        162.58         4.25 o                         
   1   5   7         45.62         51.92         3.96 o                         
   2   5   7        192.67        173.65        11.57 o                         
   3   5   7         60.20         51.42         4.99 o                         
   4   5   7         12.64         12.99         4.22 o                         
  -4   6   7          2.28          2.75         4.23 o                         
  -3   6   7          1.46          0.81         2.90 o                         
  -2   6   7         36.86         29.33         5.88 o                         
  -1   6   7        124.41        131.94        10.35 o                         
   0   6   7         66.41         65.51         3.98 o                         
   1   6   7       1339.77       1291.34        20.83 o                         
   2   6   7        132.07        132.22         8.10 o                         
   3   6   7          4.37          6.64         3.00 o                         
   4   6   7          2.63          4.60         4.43 o                         
  -4   7   7         10.02          2.70         4.64 o                         
  -3   7   7        215.58        243.18        15.89 o                         
  -2   7   7         66.74         53.43         8.67 o                         
  -1   7   7          0.02          0.41         2.41 o                         
   0   7   7          0.31         -1.05         1.82 o                         
   1   7   7         27.70         23.21         3.42 o                         
   2   7   7        894.53        905.47        18.43 o                         
   3   7   7          6.66          9.36         4.14 o                         
   4   7   7         95.47         93.31         9.06 o                         
  -4   8   7         23.27         12.07         8.41 o                         
  -3   8   7        190.99        172.99        17.08 o                         
  -2   8   7         25.12         28.89         9.98 o                         
  -1   8   7         85.59         68.35         6.68 o                         
   0   8   7          0.00         -0.48         2.01 o                         
   1   8   7        468.87        458.11        18.88 o                         
   2   8   7         50.19         77.14         9.77 o                         
   3   8   7        297.29        315.54        15.64 o                         
   4   8   7        127.03        143.10        19.24 o                         
  -3   9   7          8.12          1.95         5.17 o                         
  -2   9   7         66.47         68.49         9.36 o                         
  -1   9   7          0.53          6.65         4.61 o                         
   0   9   7          2.69          0.58         3.42 o                         
   1   9   7          1.65          2.70         3.59 o                         
   2   9   7        277.34        300.95        77.34 o                         
   3   9   7        158.92        163.57        12.95 o                         
  -3  10   7          2.53         -1.22         5.78 o                         
  -2  10   7         11.69          9.40         6.02 o                         
  -1  10   7         96.46        105.21        10.57 o                         
   0  10   7         18.43         10.66         4.21 o                         
   1  10   7         35.67         35.32         6.06 o                         
   2  10   7          8.45         10.98         6.50 o                         
   3  10   7        222.92        220.68        17.61 o                         
  -2  11   7          0.66          4.83         6.16 o                         
  -1  11   7          0.09         -1.25         3.55 o                         
   0  11   7        111.29        128.20        12.47 o                         
   1  11   7          7.04         14.42         5.41 o                         
   2  11   7          0.23         -2.27         5.27 o                         
  -2  12   7          6.55          4.02         7.03 o                         
  -1  12   7         14.10          8.65         5.85 o                         
   0  12   7         11.29          9.78         5.62 o                         
   1  12   7        209.59        195.84        18.82 o                         
   0  13   7         87.84        116.38        15.78 o                         
  -5   0   8          0.01          3.46         5.49 o                         
  -4   0   8        105.91        122.07        11.49 o                         
  -3   0   8        447.42        510.14        13.57 o                         
  -2   0   8       2858.87       3106.40        35.21 o                         
  -1   0   8       3102.88       3176.07        34.92 o                         
   0   0   8        862.86        897.58        14.94 o                         
   1   0   8        185.42        205.96         7.25 o                         
   2   0   8       2964.89       3109.09        59.65 o                         
   3   0   8        656.62        650.53        37.33 o                         
   4   0   8        307.40        293.07        19.25 o                         
   5   0   8         78.43         62.25        12.16 o                         
  -5   1   8          8.37          2.90         4.85 o                         
  -4   1   8          0.05         -0.25         2.30 o                         
  -3   1   8        618.29        612.11        11.03 o                         
  -2   1   8          2.36          1.34         0.70 o                         
  -1   1   8        596.69        659.99         7.31 o                         
   0   1   8        236.71        205.66         4.28 o                         
   1   1   8       1168.79       1190.98        15.38 o                         
   2   1   8        921.67        925.26        14.55 o                         
   3   1   8          0.53         -0.76         1.82 o                         
   4   1   8        110.92        109.63         6.74 o                         
   5   1   8          0.14         -0.46         5.06 o                         
  -5   2   8        152.70        138.11        12.03 o                         
  -4   2   8          2.03          3.61         2.84 o                         
  -3   2   8          0.76          0.47         1.58 o                         
  -2   2   8          0.27          1.85         0.69 o                         
  -1   2   8         12.84         11.82         0.89 o                         
   0   2   8          0.10          0.09         0.82 o                         
   1   2   8        198.83        219.25         5.77 o                         
   2   2   8         22.58         20.59         2.61 o                         
   3   2   8         35.66         39.15         4.11 o                         
   4   2   8         49.59         58.03         5.31 o                         
   5   2   8        172.98        156.44        11.18 o                         
  -5   3   8         73.91         68.63        10.62 o                         
  -4   3   8         24.69         23.02         3.00 o                         
  -3   3   8        309.53        311.67         7.64 o                         
  -2   3   8         28.71         29.11         2.54 o                         
  -1   3   8        120.98        136.33         2.89 o                         
   0   3   8          8.98          7.71         1.37 o                         
   1   3   8         65.19         54.36         3.35 o                         
   2   3   8        134.97        149.63         5.80 o                         
   3   3   8         14.96         16.94         3.30 o                         
   4   3   8         71.47         70.50         5.72 o                         
   5   3   8          7.26          4.16         4.37 o                         
  -5   4   8         32.54         29.43        12.93 o                         
  -4   4   8        683.88        692.40        17.16 o                         
  -3   4   8         61.75         61.55         3.17 o                         
  -2   4   8        124.34        136.33         5.41 o                         
  -1   4   8        393.38        347.19         6.27 o                         
   0   4   8         73.20         83.93         3.67 o                         
   1   4   8        239.90        232.08         5.34 o                         
   2   4   8        412.47        398.43        10.39 o                         
   3   4   8         38.80         36.40         3.89 o                         
   4   4   8         11.03          9.08         3.38 o                         
  -4   5   8          1.30         -2.81         2.81 o                         
  -3   5   8          0.71         -0.78         1.92 o                         
  -2   5   8          8.12          1.80         2.02 o                         
  -1   5   8        419.03        387.53         8.49 o                         
   0   5   8         14.11         13.96         1.89 o                         
   1   5   8        205.27        248.02         7.09 o                         
   2   5   8          2.79          0.33         2.12 o                         
   3   5   8          0.60          0.31         2.33 o                         
   4   5   8         10.31          8.84         3.61 o                         
  -4   6   8         19.10         20.77         5.80 o                         
  -3   6   8        175.19        201.94        35.62 o                         
  -2   6   8        303.37        301.18        15.90 o                         
  -1   6   8        251.69        249.80        16.39 o                         
   0   6   8         21.54         23.19         2.62 o                         
   1   6   8        750.20        714.36        13.57 o                         
   2   6   8          1.34         -2.32         2.39 o                         
   3   6   8        176.82        186.63         8.93 o                         
   4   6   8         11.03          8.64         3.83 o                         
  -4   7   8          9.53         14.10         6.06 o                         
  -3   7   8        255.63        233.48        16.04 o                         
  -2   7   8        114.00        114.49         8.40 o                         
  -1   7   8        258.60        233.50        21.13 o                         
   0   7   8          0.07          1.69         2.17 o                         
   1   7   8        133.66        129.14         7.61 o                         
   2   7   8         76.71         73.03         7.09 o                         
   3   7   8         27.84         22.72         5.06 o                         
   4   7   8          8.97         17.02         6.54 o                         
  -4   8   8         51.26         37.82        10.20 o                         
  -3   8   8        138.18        103.04        11.25 o                         
  -2   8   8        153.64        146.52        20.10 o                         
  -1   8   8        570.67        535.05        18.58 o                         
   0   8   8       1056.13       1016.64        19.49 o                         
   1   8   8        160.80        162.90        10.17 o                         
   2   8   8         40.67         37.21         6.07 o                         
   3   8   8        306.31        318.71        16.98 o                         
   4   8   8         19.82         38.29        20.01 o                         
  -3   9   8          0.07          0.88         5.14 o                         
  -2   9   8         61.35         73.52        12.73 o                         
  -1   9   8        303.78        267.38        15.06 o                         
   0   9   8          8.35          5.20         2.93 o                         
   1   9   8        219.10        238.45        14.24 o                         
   2   9   8         15.64         12.13         5.79 o                         
   3   9   8          1.15          0.48         4.96 o                         
  -3  10   8         12.34         17.60         7.96 o                         
  -2  10   8         13.43         15.51         6.50 o                         
  -1  10   8         13.85         19.80         7.02 o                         
   0  10   8         10.76          5.78         3.19 o                         
   1  10   8          0.00         -0.61         3.39 o                         
   2  10   8          6.32          4.16         5.59 o                         
   3  10   8         16.03          6.83         6.27 o                         
  -2  11   8        102.87        112.81        13.94 o                         
  -1  11   8         15.20         17.00         7.73 o                         
   0  11   8         29.31         36.50         6.20 o                         
   1  11   8         42.69         35.34         7.65 o                         
   2  11   8          0.26          3.37         5.82 o                         
  -2  12   8         84.38        110.39        14.34 o                         
  -1  12   8          0.19          4.45         5.60 o                         
   0  12   8         28.63         20.66         7.50 o                         
   1  12   8         24.96         17.92         9.55 o                         
  -5   1   9          7.48          5.68         4.96 o                         
  -4   1   9          0.00         -1.56         2.17 o                         
  -3   1   9          0.26          5.21         2.04 o                         
  -2   1   9         28.08         35.00         1.98 o                         
  -1   1   9        465.38        386.20         5.39 o                         
   0   1   9         36.29         44.03         2.87 o                         
   1   1   9         34.43         36.30         2.80 o                         
   2   1   9        554.90        556.23        10.62 o                         
   3   1   9        380.72        382.20        11.55 o                         
   4   1   9          3.08          1.44         2.49 o                         
   5   1   9         80.21         74.03         9.44 o                         
  -5   2   9         51.11         46.15         7.80 o                         
  -4   2   9          5.03          5.62         2.62 o                         
  -3   2   9          9.04          6.14         1.47 o                         
  -2   2   9         34.80         39.03         2.59 o                         
  -1   2   9        299.96        320.52         5.83 o                         
   0   2   9        218.27        260.86         4.88 o                         
   1   2   9        328.93        314.52         7.23 o                         
   2   2   9         26.42         28.07         3.14 o                         
   3   2   9          1.34          1.19         2.12 o                         
   4   2   9        178.85        182.26         9.42 o                         
   5   2   9          3.73          2.87         4.60 o                         
  -5   3   9         77.28         85.45        14.71 o                         
  -4   3   9        460.76        445.88         9.71 o                         
  -3   3   9        360.87        364.65         7.31 o                         
  -2   3   9        178.91        170.24         3.45 o                         
  -1   3   9        226.30        230.91         3.79 o                         
   0   3   9         22.55         20.86         2.01 o                         
   1   3   9       1595.57       1629.41        21.28 o                         
   2   3   9        209.53        213.41         7.78 o                         
   3   3   9         42.12         42.10         4.93 o                         
   4   3   9        130.13        133.66         8.49 o                         
  -5   4   9        101.11        105.43        17.57 o                         
  -4   4   9          2.08          1.53         2.75 o                         
  -3   4   9         12.30         10.82         2.40 o                         
  -2   4   9          9.24          8.14         1.82 o                         
  -1   4   9        306.67        355.40         4.66 o                         
   0   4   9         71.25         74.11         4.02 o                         
   1   4   9         89.65         97.74         4.98 o                         
   2   4   9          7.38          7.46         2.59 o                         
   3   4   9         22.02         22.57         4.07 o                         
   4   4   9         69.29         73.11         7.02 o                         
  -4   5   9         30.52         33.54         5.61 o                         
  -3   5   9         62.59         58.06         4.29 o                         
  -2   5   9        106.89        120.18         6.66 o                         
  -1   5   9         29.57         45.25         3.83 o                         
   0   5   9         69.36         67.99         3.69 o                         
   1   5   9        217.89        256.64         7.38 o                         
   2   5   9          4.60          2.18         2.60 o                         
   3   5   9        199.19        205.47         7.94 o                         
   4   5   9          5.53         -3.52         3.52 o                         
  -4   6   9         10.50          4.33         3.79 o                         
  -3   6   9          1.37          3.32         2.99 o                         
  -2   6   9         73.60         65.32         7.54 o                         
  -1   6   9          0.53          0.79         2.32 o                         
   0   6   9        177.53        169.48         6.59 o                         
   1   6   9          0.30         -0.96         1.85 o                         
   2   6   9       1061.77       1070.69        36.60 o                         
   3   6   9         14.11         16.81         6.46 o                         
   4   6   9         17.88          6.06         5.08 o                         
  -4   7   9        200.18        208.92        20.17 o                         
  -3   7   9        117.15        121.25         9.06 o                         
  -2   7   9        581.39        557.78        17.69 o                         
  -1   7   9        142.49        180.64         9.33 o                         
   0   7   9        111.83        113.03         6.14 o                         
   1   7   9         12.86          6.46         4.48 o                         
   2   7   9        397.18        379.45        15.85 o                         
   3   7   9        670.42        677.17        22.36 o                         
   4   7   9          3.05          0.94         4.91 o                         
  -4   8   9          3.09         -1.15         7.27 o                         
  -3   8   9          4.99          3.33         4.97 o                         
  -2   8   9          0.19          1.03         4.28 o                         
  -1   8   9        480.98        417.01        16.93 o                         
   0   8   9         29.56         22.00         3.68 o                         
   1   8   9         77.31         84.58         7.24 o                         
   2   8   9         23.58         17.20         4.97 o                         
   3   8   9         75.53         84.42         8.92 o                         
  -3   9   9          3.77          1.64         5.48 o                         
  -2   9   9         18.30          7.33         6.67 o                         
  -1   9   9        117.86        116.19        10.85 o                         
   0   9   9         16.92         19.01         3.86 o                         
   1   9   9         19.87         20.81         4.84 o                         
   2   9   9          5.58          4.98         4.77 o                         
   3   9   9          3.52          1.18         5.00 o                         
  -3  10   9         29.34         44.19        11.22 o                         
  -2  10   9         36.45         29.95         8.16 o                         
  -1  10   9          7.39          5.34         4.01 o                         
   0  10   9         88.71         93.24         7.48 o                         
   1  10   9          0.05         -0.32         3.72 o                         
   2  10   9         23.26         17.62         8.95 o                         
   3  10   9         37.44         40.55        11.17 o                         
  -2  11   9          1.30          0.56         6.18 o                         
  -1  11   9          0.00         -1.96         4.47 o                         
   0  11   9          4.36          6.82         4.09 o                         
   1  11   9        111.14        134.01        10.86 o                         
   2  11   9          0.14          1.37         5.94 o                         
  -1  12   9         26.36         28.81         7.82 o                         
   0  12   9        149.42        159.05        15.24 o                         
   1  12   9          0.85         -1.94         4.91 o                         
  -5   0  10         47.23         57.09        15.13 o                         
  -4   0  10          0.00          0.02         3.32 o                         
  -3   0  10         73.70         77.05         5.97 o                         
  -2   0  10        278.78        268.57         5.16 o                         
  -1   0  10       2649.13       2686.69        31.14 o                         
   0   0  10       3465.49       3513.25        45.32 o                         
   1   0  10        207.24        199.89         6.92 o                         
   2   0  10        229.69        216.22        11.46 o                         
   3   0  10       1283.81       1344.35        45.87 o                         
   4   0  10          2.27          4.18         4.20 o                         
   5   0  10          1.95          1.76         6.72 o                         
  -5   1  10          3.22          3.25         5.51 o                         
  -4   1  10          0.01         -2.12         2.16 o                         
  -3   1  10        126.51        129.48         4.44 o                         
  -2   1  10         60.83         53.75         3.03 o                         
  -1   1  10        299.02        345.19         7.93 o                         
   0   1  10       2217.91       2288.85        22.45 o                         
   1   1  10          3.17          4.98         1.59 o                         
   2   1  10        152.73        162.12         6.91 o                         
   3   1  10         96.71         89.35         7.81 o                         
   4   1  10        298.13        297.86        12.69 o                         
   5   1  10          2.37         -2.92         4.70 o                         
  -5   2  10         63.72         60.77        19.52 o                         
  -4   2  10         34.06         36.45         5.99 o                         
  -3   2  10          4.51          2.95         2.11 o                         
  -2   2  10         82.14         81.49         3.54 o                         
  -1   2  10         70.85         88.40         2.33 o                         
   0   2  10         57.31         66.00         2.87 o                         
   1   2  10         47.28         54.17         3.61 o                         
   2   2  10         59.36         57.28         4.88 o                         
   3   2  10        229.74        235.87        11.68 o                         
   4   2  10        326.16        331.16        11.26 o                         
  -5   3  10         33.08         29.53         6.90 o                         
  -4   3  10         40.23         29.63         6.06 o                         
  -3   3  10        201.54        209.73        12.60 o                         
  -2   3  10        487.08        509.50         8.34 o                         
  -1   3  10        147.63        176.45         3.42 o                         
   0   3  10       1828.07       1855.82        19.61 o                         
   1   3  10          0.01          1.27         1.48 o                         
   2   3  10        177.32        173.81         8.37 o                         
   3   3  10          1.80         -0.71         2.29 o                         
   4   3  10         77.64         63.80         6.39 o                         
  -4   4  10        896.68        917.30        40.47 o                         
  -3   4  10        973.39        996.93        14.31 o                         
  -2   4  10         53.47         56.14         3.32 o                         
  -1   4  10       1686.23       1685.22        16.55 o                         
   0   4  10       1914.12       1958.63        21.10 o                         
   1   4  10       1647.55       1700.65        23.07 o                         
   2   4  10        466.00        487.66        12.09 o                         
   3   4  10          0.00         -0.37         1.89 o                         
   4   4  10          1.00          2.98         3.57 o                         
  -4   5  10         75.84         70.71        11.10 o                         
  -3   5  10        426.75        432.69        10.21 o                         
  -2   5  10        204.33        198.42         7.99 o                         
  -1   5  10          2.88          1.24         1.55 o                         
   0   5  10       1162.72       1240.44        16.60 o                         
   1   5  10         61.56         64.77         4.57 o                         
   2   5  10          0.80          3.81         2.98 o                         
   3   5  10         28.85         30.84         4.06 o                         
   4   5  10         15.49         15.40         4.80 o                         
  -4   6  10         22.91         16.79         7.97 o                         
  -3   6  10          4.19          0.79         2.82 o                         
  -2   6  10          0.01         -1.65         2.16 o                         
  -1   6  10        117.70        111.29        10.20 o                         
   0   6  10         16.52         17.89         2.95 o                         
   1   6  10         23.68         24.13         3.72 o                         
   2   6  10         17.49         12.46         3.79 o                         
   3   6  10         70.75         83.45         7.35 o                         
   4   6  10         50.84         46.75         6.80 o                         
  -4   7  10         14.58         11.59         7.49 o                         
  -3   7  10          0.01         -2.58         4.65 o                         
  -2   7  10         76.90         65.69         7.04 o                         
  -1   7  10          0.95         -1.00         2.61 o                         
   0   7  10        222.47        215.28         8.55 o                         
   1   7  10        130.96        123.59        11.84 o                         
   2   7  10        689.34        661.69        18.50 o                         
   3   7  10        169.08        188.49        11.49 o                         
   4   7  10          1.55          0.39         4.90 o                         
  -4   8  10          0.01         -3.96         6.18 o                         
  -3   8  10          2.64         -0.27         4.97 o                         
  -2   8  10         11.87         21.13         5.90 o                         
  -1   8  10          0.82          0.65         3.11 o                         
   0   8  10          5.05          7.17         2.85 o                         
   1   8  10        766.40        731.59        16.95 o                         
   2   8  10         67.52         76.53         8.20 o                         
   3   8  10         64.60         58.23         7.08 o                         
  -3   9  10         13.31         19.49         7.16 o                         
  -2   9  10        153.01        122.60        12.43 o                         
  -1   9  10          1.98          3.37         3.41 o                         
   0   9  10        279.83        267.22        10.79 o                         
   1   9  10          3.15          0.27         3.14 o                         
   2   9  10         26.06         14.36         5.86 o                         
   3   9  10         26.51         10.80         6.03 o                         
  -3  10  10          7.94         16.75         8.16 o                         
  -2  10  10        128.51        159.28        14.65 o                         
  -1  10  10          0.00          1.60         3.94 o                         
   0  10  10         33.01         40.30         6.06 o                         
   1  10  10         24.49         10.61         7.13 o                         
   2  10  10         58.10         65.64        11.41 o                         
   3  10  10         81.26         76.33        12.03 o                         
  -2  11  10         59.78         67.65        11.21 o                         
  -1  11  10         40.20         69.63         8.62 o                         
   0  11  10         99.15        125.88        13.16 o                         
   1  11  10         13.47          6.41         4.82 o                         
   2  11  10         35.55         34.55         9.15 o                         
  -1  12  10        365.05        449.35        21.09 o                         
   0  12  10         40.85         55.44         9.82 o                         
   1  12  10         33.51         22.25         7.61 o                         
  -5   1  11         27.68         22.37         8.61 o                         
  -4   1  11         58.86         68.82         5.60 o                         
  -3   1  11         82.62         89.28         4.22 o                         
  -2   1  11        122.90        127.99         3.72 o                         
  -1   1  11       1347.12       1457.77        12.71 o                         
   0   1  11         77.70         67.86         3.55 o                         
   1   1  11          8.13          3.46         1.68 o                         
   2   1  11          0.03          0.13         1.84 o                         
   3   1  11        609.83        621.83        19.63 o                         
   4   1  11        124.26        123.70         8.47 o                         
  -5   2  11         14.05         12.93         6.45 o                         
  -4   2  11         27.91         27.26         8.18 o                         
  -3   2  11         70.17         79.28         7.88 o                         
  -2   2  11        237.75        208.52         4.99 o                         
  -1   2  11        376.35        354.04         5.01 o                         
   0   2  11       2670.69       2765.20        23.83 o                         
   1   2  11        685.66        716.04        11.30 o                         
   2   2  11          1.79          2.96         2.62 o                         
   3   2  11        237.39        234.28        10.20 o                         
   4   2  11         68.27         71.84         7.16 o                         
  -5   3  11          3.95         -2.50         5.84 o                         
  -4   3  11         33.24         27.08         5.69 o                         
  -3   3  11        624.10        622.44        11.73 o                         
  -2   3  11        123.34        131.20         7.13 o                         
  -1   3  11        764.73        754.17         8.35 o                         
   0   3  11          1.39          0.46         1.10 o                         
   1   3  11        225.24        244.35         8.09 o                         
   2   3  11        144.99        149.64        10.71 o                         
   3   3  11          2.32          3.24         2.96 o                         
   4   3  11          6.51          7.35         3.88 o                         
  -4   4  11         15.07         15.41         7.56 o                         
  -3   4  11        201.49        205.67         8.08 o                         
  -2   4  11        204.50        192.46         5.83 o                         
  -1   4  11         47.08         51.88         2.95 o                         
   0   4  11         13.70          9.58         2.89 o                         
   1   4  11          1.16          2.96         2.01 o                         
   2   4  11         94.35        104.62         6.84 o                         
   3   4  11          3.41          1.77         2.27 o                         
   4   4  11          6.33          2.52         3.78 o                         
  -4   5  11         33.29         33.76        15.37 o                         
  -3   5  11         19.05         17.30         4.00 o                         
  -2   5  11          6.02          5.04         2.57 o                         
  -1   5  11        145.36        140.11         5.00 o                         
   0   5  11         16.15          9.26         2.13 o                         
   1   5  11        137.38        138.28        12.96 o                         
   2   5  11          3.64          0.12         2.64 o                         
   3   5  11          5.41          4.75         2.82 o                         
   4   5  11         44.25         47.07         6.49 o                         
  -4   6  11         36.40         42.37         9.79 o                         
  -3   6  11         17.10         21.60         3.72 o                         
  -2   6  11         62.60         57.94         5.61 o                         
  -1   6  11          8.60          9.44         2.63 o                         
   0   6  11         85.68         85.63         5.71 o                         
   1   6  11          4.58          5.62         2.59 o                         
   2   6  11        192.93        204.47        11.69 o                         
   3   6  11          0.16          0.81         3.34 o                         
   4   6  11          0.00          4.17         4.19 o                         
  -4   7  11          0.14         -2.45         6.13 o                         
  -3   7  11         79.01         71.00         7.34 o                         
  -2   7  11        285.05        279.23        11.59 o                         
  -1   7  11         56.05         43.66         6.17 o                         
   0   7  11         31.78         19.18         3.41 o                         
   1   7  11          4.80          3.19         3.49 o                         
   2   7  11         30.09         41.72         8.10 o                         
   3   7  11        205.12        220.90        11.99 o                         
   4   7  11         11.39          4.38         5.45 o                         
  -4   8  11         37.37         30.17        10.08 o                         
  -3   8  11         73.59         86.13        16.27 o                         
  -2   8  11         46.79         41.19         7.47 o                         
  -1   8  11         18.71          8.38         4.57 o                         
   0   8  11         77.72         58.52         6.64 o                         
   1   8  11         29.65         27.02         5.35 o                         
   2   8  11         49.53         38.64         5.98 o                         
   3   8  11         54.34         75.11         7.74 o                         
  -3   9  11          4.28         -1.89         6.45 o                         
  -2   9  11         76.92         92.43        19.76 o                         
  -1   9  11          0.00         -0.55         3.24 o                         
   0   9  11         37.80         33.51         4.98 o                         
   1   9  11        106.09        101.53         8.90 o                         
   2   9  11          3.14         -3.20         3.72 o                         
   3   9  11        145.75        172.86        16.08 o                         
  -3  10  11         10.20          2.09         6.51 o                         
  -2  10  11          0.32         -0.05         5.14 o                         
  -1  10  11          2.42          3.36         4.27 o                         
   0  10  11          2.17          6.95         4.21 o                         
   1  10  11         11.89          7.45         4.52 o                         
   2  10  11         51.20         54.54        11.37 o                         
   3  10  11          0.00          6.56         6.53 o                         
  -2  11  11         38.59         21.03         8.36 o                         
  -1  11  11          0.18         -2.32         4.02 o                         
   0  11  11          3.29          3.55         4.65 o                         
   1  11  11        122.46        149.68        11.77 o                         
   2  11  11         16.43         17.24         8.36 o                         
  -1  12  11          0.06         -1.26         5.16 o                         
   0  12  11          8.61          4.44         4.50 o                         
   1  12  11         20.85         14.07         6.39 o                         
  -5   0  12         46.75         76.61        17.57 o                         
  -4   0  12         36.38         36.33         5.39 o                         
  -3   0  12         92.17        101.35         6.23 o                         
  -2   0  12          0.02          0.45         1.47 o                         
  -1   0  12       3711.66       4099.21        46.02 o                         
   0   0  12        307.28        394.90        10.30 o                         
   1   0  12        407.56        373.69        10.35 o                         
   2   0  12         95.63         95.72         9.99 o                         
   3   0  12        437.51        576.56        22.27 o                         
   4   0  12        171.85        179.08        18.04 o                         
  -5   1  12          2.57          0.58         6.21 o                         
  -4   1  12         59.08         56.21         6.51 o                         
  -3   1  12         96.13        103.48         8.10 o                         
  -2   1  12       1828.84       1841.69        19.59 o                         
  -1   1  12         48.53         42.39         1.87 o                         
   0   1  12        335.26        332.32         6.53 o                         
   1   1  12         87.92         97.45         7.06 o                         
   2   1  12        175.54        184.04         7.58 o                         
   3   1  12         87.51         95.43         7.61 o                         
   4   1  12         49.85         44.69         6.95 o                         
  -5   2  12         86.42        106.30        14.03 o                         
  -4   2  12        164.76        163.11        13.03 o                         
  -3   2  12         58.14         70.84         5.51 o                         
  -2   2  12          4.91          6.34         1.84 o                         
  -1   2  12         21.69         25.62         3.33 o                         
   0   2  12         16.41         17.62         1.94 o                         
   1   2  12          0.87          0.06         1.51 o                         
   2   2  12        241.92        227.57        10.56 o                         
   3   2  12         28.15         27.94         4.51 o                         
   4   2  12         16.83         13.54         4.62 o                         
  -5   3  12         45.39         53.68        18.05 o                         
  -4   3  12        132.61        150.14        11.47 o                         
  -3   3  12         12.47         12.64         2.20 o                         
  -2   3  12         94.33        104.67         4.23 o                         
  -1   3  12         65.56         65.82         2.46 o                         
   0   3  12        668.98        707.91         9.37 o                         
   1   3  12         20.80         22.95         4.16 o                         
   2   3  12         17.16         13.70         4.23 o                         
   3   3  12        155.63        158.81         9.10 o                         
   4   3  12          6.05          6.66         3.93 o                         
  -4   4  12          0.52         -1.17         3.29 o                         
  -3   4  12        662.81        642.23        14.79 o                         
  -2   4  12        114.47        129.01        13.27 o                         
  -1   4  12        179.89        170.75         4.36 o                         
   0   4  12          5.77          5.90         1.70 o                         
   1   4  12        544.67        530.53        14.02 o                         
   2   4  12        158.45        162.72        10.42 o                         
   3   4  12         17.54         16.17         3.05 o                         
   4   4  12          0.77          0.96         3.70 o                         
  -4   5  12        322.00        304.96        20.10 o                         
  -3   5  12        149.92        162.35         9.54 o                         
  -2   5  12          9.80         10.18         2.76 o                         
  -1   5  12        195.43        209.18         5.42 o                         
   0   5  12         86.11         85.51         5.68 o                         
   1   5  12         40.37         34.76         4.13 o                         
   2   5  12          5.46          2.25         3.36 o                         
   3   5  12         57.32         56.26         8.38 o                         
   4   5  12         10.11         15.07         4.76 o                         
  -4   6  12         20.15         10.44         6.88 o                         
  -3   6  12          5.69          2.76         1.93 o                         
  -2   6  12        168.77        172.43         9.02 o                         
  -1   6  12         51.27         58.10         4.31 o                         
   0   6  12         97.70         90.29         5.85 o                         
   1   6  12         38.20         38.89         5.07 o                         
   2   6  12        295.73        318.53        12.27 o                         
   3   6  12         29.01         40.72         9.37 o                         
   4   6  12        167.34        176.65        11.92 o                         
  -4   7  12         16.85          6.50         7.27 o                         
  -3   7  12         13.02          5.08         4.55 o                         
  -2   7  12        197.29        180.70        11.13 o                         
  -1   7  12        191.89        179.05        10.25 o                         
   0   7  12         12.55         11.50         2.92 o                         
   1   7  12         14.24         15.53         3.79 o                         
   2   7  12          0.45         -0.01         3.26 o                         
   3   7  12          8.28          6.78         5.31 o                         
   4   7  12         21.75         24.02         7.46 o                         
  -4   8  12         23.59         22.54        15.37 o                         
  -3   8  12         69.09         77.24        13.25 o                         
  -2   8  12         38.01         61.57        10.10 o                         
  -1   8  12         33.63         16.95         6.18 o                         
   0   8  12        380.56        355.60        10.81 o                         
   1   8  12        178.73        194.04        10.41 o                         
   2   8  12        130.52        167.49        11.66 o                         
   3   8  12          0.32         -4.06         4.06 o                         
  -3   9  12         27.09         34.01         8.62 o                         
  -2   9  12         23.02         21.88         9.47 o                         
  -1   9  12         35.44         21.30        10.21 o                         
   0   9  12         51.25         47.12         6.84 o                         
   1   9  12         79.34         84.27         8.35 o                         
   2   9  12        127.35        136.71        11.41 o                         
   3   9  12          1.72          1.38         4.82 o                         
  -3  10  12          7.67          5.40         6.80 o                         
  -2  10  12          2.05          5.77         7.00 o                         
  -1  10  12          2.74          0.25         3.56 o                         
   0  10  12         49.28         40.32         7.94 o                         
   1  10  12          3.50         -1.42         4.11 o                         
   2  10  12         44.26         47.16         9.34 o                         
  -2  11  12        135.53        147.46        15.12 o                         
  -1  11  12        190.01        222.21        16.86 o                         
   0  11  12         61.42         90.12        11.36 o                         
   1  11  12        281.80        336.29        16.35 o                         
   2  11  12          4.43          1.52         7.03 o                         
  -1  12  12          0.00          1.15         5.56 o                         
   0  12  12         20.52         16.45         7.52 o                         
   1  12  12         93.31        112.68        13.59 o                         
  -5   1  13         68.75         80.05        12.94 o                         
  -4   1  13          0.39         -0.93         2.76 o                         
  -3   1  13          4.69          5.19         2.06 o                         
  -2   1  13         97.70        109.96         4.49 o                         
  -1   1  13         24.00         38.57         2.20 o                         
   0   1  13          3.18          1.07         1.37 o                         
   1   1  13         70.29         70.73         4.29 o                         
   2   1  13        107.00         97.80         6.05 o                         
   3   1  13        128.65        141.25        10.00 o                         
   4   1  13        372.88        371.85        13.39 o                         
  -5   2  13          7.11          4.00         6.80 o                         
  -4   2  13         42.96         44.22         5.99 o                         
  -3   2  13          4.94          6.58         2.25 o                         
  -2   2  13         81.77         83.34         3.56 o                         
  -1   2  13         17.56         11.60         2.08 o                         
   0   2  13        141.86        161.41         5.79 o                         
   1   2  13        405.30        426.17         9.52 o                         
   2   2  13         25.64         23.57         4.72 o                         
   3   2  13        368.12        391.77        13.29 o                         
   4   2  13          0.90          4.00         3.51 o                         
  -4   3  13         59.24         62.62        10.16 o                         
  -3   3  13        562.04        559.85        10.22 o                         
  -2   3  13        218.41        200.03         4.83 o                         
  -1   3  13        805.86        717.94         9.13 o                         
   0   3  13         93.58        105.58         4.14 o                         
   1   3  13        199.36        209.29         8.74 o                         
   2   3  13        425.10        423.90        12.62 o                         
   3   3  13          0.03          3.06         2.65 o                         
   4   3  13          6.22         -0.99         3.36 o                         
  -4   4  13        285.89        288.39        12.53 o                         
  -3   4  13          0.11         -0.83         2.35 o                         
  -2   4  13         86.74         90.86        13.36 o                         
  -1   4  13         16.06         13.35         1.98 o                         
   0   4  13        187.32        224.66         8.69 o                         
   1   4  13          0.76          0.91         2.35 o                         
   2   4  13        157.56        146.48        10.91 o                         
   3   4  13          8.21          5.22         3.17 o                         
   4   4  13         34.06         34.77         6.01 o                         
  -4   5  13         16.58         13.49         7.22 o                         
  -3   5  13          0.19          2.34         3.19 o                         
  -2   5  13         79.71         75.79         5.87 o                         
  -1   5  13        134.06        139.86         4.49 o                         
   0   5  13        137.50        112.72         6.76 o                         
   1   5  13        145.21        157.66        10.03 o                         
   2   5  13        312.26        320.32        12.84 o                         
   3   5  13         20.73         13.43         4.21 o                         
   4   5  13        125.49        127.00        11.70 o                         
  -4   6  13          1.24          3.42         5.96 o                         
  -3   6  13         28.14         15.10         5.29 o                         
  -2   6  13         92.76        103.49        10.00 o                         
  -1   6  13        579.39        503.36         7.97 o                         
   0   6  13        258.09        257.50         8.95 o                         
   1   6  13          4.01          5.11         2.77 o                         
   2   6  13          2.56          5.94         3.34 o                         
   3   6  13       1006.24       1059.18        26.32 o                         
   4   6  13         15.07          9.97         5.12 o                         
  -4   7  13         29.74         42.75        10.47 o                         
  -3   7  13        181.60        185.68        14.22 o                         
  -2   7  13         71.08         81.58         9.29 o                         
  -1   7  13        437.29        395.73        13.17 o                         
   0   7  13          4.17          1.04         2.47 o                         
   1   7  13          0.01          1.42         2.74 o                         
   2   7  13         14.78          8.14         4.30 o                         
   3   7  13         42.76         51.15         8.64 o                         
   4   7  13        472.30        508.84        23.52 o                         
  -3   8  13          4.32          7.81         7.76 o                         
  -2   8  13          5.45          2.19         4.56 o                         
  -1   8  13         72.74         71.56         9.43 o                         
   0   8  13        398.70        353.28        10.87 o                         
   1   8  13          3.33         -0.08         2.67 o                         
   2   8  13        156.93        161.47        12.96 o                         
   3   8  13         15.57          6.77         5.39 o                         
  -3   9  13          0.37          3.03         6.17 o                         
  -2   9  13          2.16         -0.42         5.86 o                         
  -1   9  13          1.51         -0.99         3.43 o                         
   0   9  13        157.76        131.92         9.17 o                         
   1   9  13         18.33         19.02         4.65 o                         
   2   9  13         81.16         66.32         8.27 o                         
   3   9  13          8.05          0.65         5.35 o                         
  -3  10  13          0.20         -0.24         6.31 o                         
  -2  10  13          4.27          5.28         6.21 o                         
  -1  10  13         11.68         19.06         6.06 o                         
   0  10  13         40.19         30.25        12.40 o                         
   1  10  13          3.83          4.38         4.24 o                         
   2  10  13          0.68          3.50         5.95 o                         
  -2  11  13         69.62         94.33        13.06 o                         
  -1  11  13         30.63         34.15         7.28 o                         
   0  11  13         17.98         21.73        11.41 o                         
   1  11  13         19.20          9.67         5.39 o                         
   2  11  13          8.81         17.30         7.86 o                         
  -1  12  13          0.36         -0.49         5.10 o                         
   0  12  13         19.57         31.57         8.92 o                         
   1  12  13          7.79          4.17         7.08 o                         
  -5   0  14         34.80         12.69        11.71 o                         
  -4   0  14        104.92        120.04        19.03 o                         
  -2   0  14         31.65         31.32         8.61 o                         
  -1   0  14        101.59         84.86         4.39 o                         
   0   0  14       1556.90       1615.65        27.40 o                         
   1   0  14        129.03        101.87         7.44 o                         
   2   0  14        153.13        148.71         8.60 o                         
   3   0  14         11.15         23.84         6.80 o                         
   4   0  14         58.41         69.96         9.31 o                         
  -5   1  14         11.27          9.63        12.20 o                         
  -4   1  14          2.87         -0.17         2.68 o                         
  -3   1  14         15.24         16.38         2.67 o                         
  -2   1  14         22.36         25.70         3.39 o                         
  -1   1  14        206.16        201.33         4.36 o                         
   0   1  14          2.04          1.65         1.32 o                         
   1   1  14       1163.78       1192.11        21.94 o                         
   2   1  14          0.02          1.80         2.47 o                         
   3   1  14          1.94          4.12         3.05 o                         
   4   1  14        131.99        139.00         9.52 o                         
  -5   2  14         30.61         18.21         8.41 o                         
  -4   2  14        177.36        186.83        14.82 o                         
  -3   2  14        116.26        131.50         6.97 o                         
  -2   2  14          9.43          7.76         1.63 o                         
  -1   2  14          5.00          5.70         1.28 o                         
   0   2  14         31.00         38.74         2.96 o                         
   1   2  14          7.33         10.82         2.64 o                         
   2   2  14         23.80         20.09         3.94 o                         
   3   2  14         37.83         42.77         5.77 o                         
   4   2  14         89.78         97.59        13.57 o                         
  -4   3  14        164.96        177.46        11.57 o                         
  -3   3  14        682.32        665.83        11.56 o                         
  -2   3  14        148.96        150.52         4.62 o                         
  -1   3  14        697.72        706.67        11.63 o                         
   0   3  14          0.97         -0.33         1.25 o                         
   1   3  14        253.89        234.62         7.71 o                         
   2   3  14         28.62         21.69         7.64 o                         
   3   3  14         17.69         20.10         5.45 o                         
   4   3  14         19.58         18.06         4.83 o                         
  -4   4  14          0.89         -2.26         3.03 o                         
  -3   4  14        939.42        927.39        16.37 o                         
  -2   4  14       4417.93       4409.51        57.77 o                         
  -1   4  14          4.95          4.09         1.38 o                         
   0   4  14        168.51        178.59         6.28 o                         
   1   4  14         29.53         39.24         5.72 o                         
   2   4  14        314.01        305.55        13.30 o                         
   3   4  14        143.58        140.44         8.50 o                         
   4   4  14         60.29         56.19         7.25 o                         
  -4   5  14          2.66          0.85         5.86 o                         
  -3   5  14        702.94        783.02        25.26 o                         
  -2   5  14        468.65        442.17        29.77 o                         
  -1   5  14        164.90        166.78         5.09 o                         
   0   5  14        123.69        119.67         7.51 o                         
   1   5  14        389.53        418.20        15.87 o                         
   2   5  14          4.42          4.94         3.20 o                         
   3   5  14         50.98         57.23         6.54 o                         
   4   5  14          3.52          1.28         4.26 o                         
  -4   6  14          0.93          0.83         6.13 o                         
  -3   6  14          1.62          3.99         4.60 o                         
  -2   6  14         15.44         13.39         3.09 o                         
  -1   6  14          0.00          1.05         1.12 o                         
   0   6  14        304.33        288.64        12.03 o                         
   1   6  14         38.22         45.24         5.18 o                         
   2   6  14         14.75         11.19         4.40 o                         
   3   6  14        145.53        150.75        11.43 o                         
   4   6  14         44.10         30.35         7.58 o                         
  -4   7  14         14.88          9.15         7.49 o                         
  -3   7  14        133.43        160.36        13.37 o                         
  -2   7  14         19.81         12.72         4.45 o                         
  -1   7  14        267.92        227.28         9.13 o                         
   0   7  14          5.57          6.02         2.70 o                         
   1   7  14         33.91         35.87         4.95 o                         
   2   7  14          0.69          1.61         3.58 o                         
   3   7  14        218.26        210.68        14.01 o                         
  -3   8  14          0.34         -5.09         5.39 o                         
  -2   8  14         86.67         91.34         8.50 o                         
  -1   8  14         32.16         27.29         8.06 o                         
   0   8  14          0.07         -1.92         2.35 o                         
   1   8  14         97.01        109.14         8.20 o                         
   2   8  14        444.49        457.81        21.06 o                         
   3   8  14         17.37          8.37         5.80 o                         
  -3   9  14         99.90         97.39        12.27 o                         
  -2   9  14         40.07         37.49        11.06 o                         
  -1   9  14        151.04        140.23        16.55 o                         
   0   9  14         15.28         25.38         6.69 o                         
   1   9  14        352.20        353.55        14.65 o                         
   2   9  14         13.14         17.08         5.89 o                         
   3   9  14          7.84         11.00         6.64 o                         
  -3  10  14          2.60          1.66         6.17 o                         
  -2  10  14          1.04          1.04         5.70 o                         
  -1  10  14          1.24         -1.94         3.46 o                         
   0  10  14         35.55         36.42         6.48 o                         
   1  10  14          1.56         -0.96         3.98 o                         
   2  10  14         29.75         16.73         7.50 o                         
  -2  11  14          0.03         -2.41         5.99 o                         
  -1  11  14        130.20        150.84        12.88 o                         
   0  11  14          0.00          0.09         3.70 o                         
   1  11  14         28.54         22.34         6.59 o                         
   2  11  14         10.90          2.81         6.77 o                         
  -1  12  14          2.71          1.22         5.54 o                         
   0  12  14        286.09        389.87        36.35 o                         
  -5   1  15         64.87         38.55        10.17 o                         
  -4   1  15         10.43          9.19         3.53 o                         
  -3   1  15        172.98        194.08         9.89 o                         
  -2   1  15         17.51         11.70         2.10 o                         
  -1   1  15        329.01        307.87         5.74 o                         
   0   1  15        578.50        615.76        10.26 o                         
   1   1  15        601.23        611.17        13.26 o                         
   2   1  15         13.39          6.89         2.22 o                         
   3   1  15        117.81        119.74        10.94 o                         
   4   1  15         36.96         19.47         8.59 o                         
  -4   2  15          3.85          2.60         3.37 o                         
  -3   2  15          4.61          3.67         1.93 o                         
  -2   2  15        275.48        268.29         9.53 o                         
  -1   2  15          2.69          2.02         1.11 o                         
   0   2  15        497.57        508.24         9.43 o                         
   1   2  15        579.96        551.74        12.71 o                         
   2   2  15        255.91        257.95         9.98 o                         
   3   2  15         19.98         14.61         3.99 o                         
   4   2  15         17.62         23.33         5.95 o                         
  -4   3  15          9.34          9.92         4.57 o                         
  -3   3  15        181.87        180.26         7.27 o                         
  -2   3  15        169.31        159.71         4.91 o                         
  -1   3  15         59.69         56.06         3.61 o                         
   0   3  15         97.97        118.70         5.86 o                         
   1   3  15        139.05        152.31         8.53 o                         
   2   3  15         58.15         48.72         6.62 o                         
   3   3  15        248.30        221.85        15.17 o                         
   4   3  15         24.89         33.88         8.96 o                         
  -4   4  15         98.53        114.25         9.04 o                         
  -3   4  15          0.22          2.05         2.16 o                         
  -2   4  15        170.96        171.52         5.88 o                         
  -1   4  15        455.84        432.60        12.86 o                         
   0   4  15         48.14         47.90         4.30 o                         
   1   4  15          2.64          0.85         3.00 o                         
   2   4  15          0.35          5.04         3.95 o                         
   3   4  15          2.54          1.46         3.18 o                         
   4   4  15          0.08         -2.66         3.43 o                         
  -4   5  15         30.40         10.91         6.72 o                         
  -3   5  15         33.57         38.68         6.45 o                         
  -2   5  15        183.90        176.62        12.92 o                         
  -1   5  15         29.38         26.39         2.56 o                         
   0   5  15        191.03        175.85         6.81 o                         
   1   5  15         46.66         42.70         5.29 o                         
   2   5  15         15.49         16.65         5.35 o                         
   3   5  15          0.23          1.24         4.00 o                         
   4   5  15         12.03         -0.05         4.08 o                         
  -4   6  15         47.60         45.56        10.08 o                         
  -3   6  15          0.15          1.73         4.17 o                         
  -2   6  15          5.60          9.81         6.20 o                         
  -1   6  15        420.94        386.69        11.41 o                         
   0   6  15         11.95          7.01         2.86 o                         
   1   6  15          0.09         -1.68         2.13 o                         
   2   6  15          0.07          3.05         3.46 o                         
   3   6  15          0.00         -1.77         3.55 o                         
   4   6  15         25.84         12.28         5.56 o                         
  -4   7  15        186.30        196.87        19.91 o                         
  -3   7  15          0.26          1.83         4.74 o                         
  -2   7  15        460.20        439.36        22.12 o                         
  -1   7  15        426.41        406.72         9.55 o                         
   0   7  15         12.62         13.58         2.92 o                         
   1   7  15        186.75        196.16        17.12 o                         
   2   7  15         23.38         12.65         4.70 o                         
   3   7  15         19.93         12.13         5.44 o                         
  -3   8  15         36.12         33.07         8.60 o                         
  -2   8  15         38.32         37.76         6.54 o                         
  -1   8  15          1.70          3.80         4.26 o                         
   0   8  15          9.77          4.77         3.26 o                         
   1   8  15         53.73         57.85         7.39 o                         
   2   8  15         22.63         23.22         5.69 o                         
   3   8  15         25.51          9.75         5.95 o                         
  -3   9  15         23.43         16.80         7.60 o                         
  -2   9  15          0.00          3.58         4.91 o                         
  -1   9  15         58.21         71.10        11.24 o                         
   0   9  15         40.45         41.87         9.93 o                         
   1   9  15         83.60         73.91        12.76 o                         
   2   9  15         19.07         26.52         9.13 o                         
   3   9  15         10.49          4.58         5.62 o                         
  -2  10  15         79.94         95.29        12.55 o                         
  -1  10  15          6.36          3.82         4.65 o                         
   0  10  15          5.99          2.87         3.98 o                         
   1  10  15          5.31          6.42         4.68 o                         
   2  10  15          3.03          0.48         4.95 o                         
  -2  11  15        180.03        187.84        17.84 o                         
  -1  11  15          5.13          3.41         5.01 o                         
   0  11  15         20.06          7.06         4.33 o                         
   1  11  15          0.80         -0.96         4.93 o                         
   0  12  15         22.52         29.64         9.18 o                         
  -4   0  16         98.85         85.39        17.08 o                         
  -3   0  16        365.21        368.90        24.89 o                         
  -2   0  16        218.80        230.10        11.60 o                         
  -1   0  16        599.15        592.20        12.98 o                         
   0   0  16       2640.92       2826.99        42.08 o                         
   1   0  16        394.80        311.97        12.84 o                         
   2   0  16        570.47        587.70        17.12 o                         
   3   0  16          0.00         -1.46         5.37 o                         
   4   0  16        217.08        243.86        36.60 o                         
  -4   1  16          3.45         -1.22         4.49 o                         
  -3   1  16        158.96        194.95         8.69 o                         
  -2   1  16         90.32        113.03         6.06 o                         
  -1   1  16        663.21        660.06        10.33 o                         
   0   1  16          4.71          9.19         2.64 o                         
   1   1  16        148.41        134.26         7.34 o                         
   2   1  16         27.06         24.65         3.22 o                         
   3   1  16         13.01         13.09         4.34 o                         
   4   1  16         53.70         53.10         6.62 o                         
  -4   2  16         95.81        105.73         8.62 o                         
  -3   2  16         75.18         77.71         3.88 o                         
  -2   2  16        178.51        178.14         6.41 o                         
  -1   2  16        174.77        166.66         5.56 o                         
   0   2  16          3.29          2.53         1.73 o                         
   1   2  16         23.53         19.53         4.37 o                         
   2   2  16          1.48          0.24         3.23 o                         
   3   2  16         81.01         78.41         7.78 o                         
   4   2  16         28.55         36.87         7.20 o                         
  -4   3  16         20.02         16.37         5.80 o                         
  -3   3  16         14.79         10.84         2.37 o                         
  -2   3  16          0.01         -1.22         1.34 o                         
  -1   3  16        185.69        158.82         8.17 o                         
   0   3  16        482.36        438.86        11.13 o                         
   1   3  16        419.48        449.93        25.07 o                         
   2   3  16         80.52         97.03         7.97 o                         
   3   3  16          2.88          4.13         3.26 o                         
   4   3  16          1.10         -0.95         3.70 o                         
  -4   4  16        131.47        152.24        19.44 o                         
  -3   4  16          0.15         -0.18         2.35 o                         
  -2   4  16          0.25          0.34         1.53 o                         
  -1   4  16          6.56          7.06         1.97 o                         
   0   4  16        540.44        498.11        14.35 o                         
   1   4  16        449.17        425.41        14.18 o                         
   2   4  16        387.38        372.72        18.80 o                         
   3   4  16          6.28          5.39         3.43 o                         
   4   4  16         31.33         21.37         5.83 o                         
  -4   5  16          3.46         -1.10         5.24 o                         
  -3   5  16        259.80        262.80        13.15 o                         
  -2   5  16         57.30         70.46         8.03 o                         
  -1   5  16        414.13        403.67         8.76 o                         
   0   5  16        309.58        325.58        13.41 o                         
   1   5  16         25.69         23.52         6.34 o                         
   2   5  16          5.05          3.45         3.84 o                         
   3   5  16          0.36          3.66         3.69 o                         
   4   5  16          0.03         -0.40         4.05 o                         
  -4   6  16          0.50          2.77         5.74 o                         
  -3   6  16         38.37         39.67         7.67 o                         
  -2   6  16         85.16         76.11         5.54 o                         
  -1   6  16         54.80         48.19         3.42 o                         
   0   6  16        128.26        120.86        10.75 o                         
   1   6  16          2.59         -0.87         2.88 o                         
   2   6  16          0.68          1.85         3.35 o                         
   3   6  16         66.07         67.43        12.97 o                         
   4   6  16         31.59         21.40         6.50 o                         
  -4   7  16         22.23         13.63         8.09 o                         
  -3   7  16          3.16          1.58         4.85 o                         
  -2   7  16         35.74         37.32         7.25 o                         
  -1   7  16          4.12          2.14         1.44 o                         
   0   7  16         64.68         60.29         5.97 o                         
   1   7  16        137.30        142.55         9.05 o                         
   2   7  16         23.03         20.39         5.47 o                         
   3   7  16          5.69          2.09         4.80 o                         
  -3   8  16         78.45        106.65        12.35 o                         
  -2   8  16          0.03          2.44         4.69 o                         
  -1   8  16          5.27          8.86         5.21 o                         
   0   8  16          1.86         -0.82         2.30 o                         
   1   8  16         43.28         41.94         5.89 o                         
   2   8  16         14.76         10.96         5.03 o                         
   3   8  16         36.89         34.39         8.80 o                         
  -3   9  16          3.11          9.18         7.07 o                         
  -2   9  16         32.24         43.75         9.01 o                         
  -1   9  16          7.51          0.01         4.19 o                         
   0   9  16         57.59         49.34         5.94 o                         
   1   9  16         22.60         22.05         5.29 o                         
   2   9  16         13.52          4.02         5.66 o                         
   3   9  16         13.40         12.93         6.86 o                         
  -2  10  16          0.10         -3.49         5.51 o                         
  -1  10  16         35.23         53.15         8.73 o                         
   0  10  16         53.56         52.38         9.02 o                         
   1  10  16         58.18         70.02         7.52 o                         
   2  10  16         23.61         19.57         7.07 o                         
  -2  11  16        107.16        115.01        14.72 o                         
  -1  11  16         15.28         12.77         6.63 o                         
   0  11  16         36.68         57.58        10.50 o                         
   1  11  16         63.85         83.16        15.42 o                         
  -4   1  17        293.87        297.50        19.11 o                         
  -3   1  17         62.56         79.57         9.79 o                         
  -2   1  17        327.33        350.98         8.02 o                         
  -1   1  17        170.70        189.88         6.53 o                         
   0   1  17          8.47          9.27         2.68 o                         
   1   1  17        327.74        311.47         9.83 o                         
   2   1  17         33.47         24.90         4.72 o                         
   3   1  17         70.99         81.82         8.24 o                         
   4   1  17         21.19         30.49         7.60 o                         
  -4   2  17          0.64         -2.24         2.93 o                         
  -3   2  17         12.85         11.02         2.21 o                         
  -2   2  17        137.19        134.12         6.04 o                         
  -1   2  17         90.88         95.35         4.72 o                         
   0   2  17         27.48         26.21         3.16 o                         
   1   2  17          8.54          7.00         3.14 o                         
   2   2  17        830.45        830.60        19.69 o                         
   3   2  17          6.71         12.25         7.95 o                         
   4   2  17         66.24         62.42         7.36 o                         
  -4   3  17          5.72          3.98         4.05 o                         
  -3   3  17         11.85          8.21         2.29 o                         
  -2   3  17        834.96        825.32        14.53 o                         
  -1   3  17        267.52        229.48         6.87 o                         
   0   3  17        725.20        673.10        14.52 o                         
   1   3  17        370.92        354.56        12.07 o                         
   2   3  17        137.72        123.75        10.68 o                         
   3   3  17         52.26         50.67         5.38 o                         
   4   3  17         41.37         25.73         5.94 o                         
  -4   4  17         17.46         19.52         4.84 o                         
  -3   4  17        253.29        249.71         8.40 o                         
  -2   4  17         21.97         26.22         4.23 o                         
  -1   4  17         93.41         95.73         5.40 o                         
   0   4  17         80.69         80.79         5.33 o                         
   1   4  17         21.24         25.32         4.64 o                         
   2   4  17          0.66          4.28         3.60 o                         
   3   4  17         47.87         38.75        10.49 o                         
   4   4  17          7.78          3.22         4.62 o                         
  -4   5  17          7.19          8.60         6.65 o                         
  -3   5  17         91.13         82.61         8.98 o                         
  -2   5  17          9.11          5.74         2.75 o                         
  -1   5  17        477.85        416.25         9.63 o                         
   0   5  17         63.54         68.49         5.78 o                         
   1   5  17        581.00        573.68        16.82 o                         
   2   5  17        143.58        142.40        12.20 o                         
   3   5  17        138.79        121.14        10.84 o                         
   4   5  17         92.81         77.94         8.76 o                         
  -4   6  17         14.36         10.00        10.00 o                         
  -3   6  17          8.85          6.40         4.85 o                         
  -2   6  17          5.28         -1.74         4.09 o                         
  -1   6  17          2.30          2.31         1.94 o                         
   0   6  17       1131.94       1018.64        20.20 o                         
   1   6  17         74.49         71.46         7.40 o                         
   2   6  17         84.43         77.15        10.99 o                         
   3   6  17          2.79          2.09         4.21 o                         
  -3   7  17         23.95         21.06         6.75 o                         
  -2   7  17         13.86         10.10         3.66 o                         
  -1   7  17         25.18         25.43         3.58 o                         
   0   7  17         97.29         81.82         6.35 o                         
   1   7  17        179.15        167.31        10.26 o                         
   2   7  17          4.65         10.21         4.86 o                         
   3   7  17          6.66          2.84         5.10 o                         
  -3   8  17         77.19         93.75        14.52 o                         
  -2   8  17          9.22         14.85         7.75 o                         
  -1   8  17          0.01         -4.65         5.14 o                         
   0   8  17          2.90          2.62         2.90 o                         
   1   8  17         40.80         29.91         5.04 o                         
   2   8  17          2.94          4.63         4.93 o                         
   3   8  17         27.47         20.73         6.77 o                         
  -3   9  17          0.39         -2.56         5.70 o                         
  -2   9  17          1.87          1.12         5.36 o                         
  -1   9  17         20.12          9.99         5.96 o                         
   0   9  17         72.53         79.63         6.86 o                         
   1   9  17         42.48         33.82         5.79 o                         
   2   9  17          0.34         -0.35         4.57 o                         
  -2  10  17         19.51         14.37         7.74 o                         
  -1  10  17         17.24          7.65         5.88 o                         
   0  10  17          5.99          4.48         5.00 o                         
   1  10  17         21.54         14.43         5.12 o                         
   2  10  17         23.79         12.63         6.39 o                         
  -1  11  17         30.97         46.52         9.54 o                         
   0  11  17         81.54         83.44        13.57 o                         
   1  11  17         24.72         43.29         8.01 o                         
  -4   0  18        124.39        125.41        19.52 o                         
  -3   0  18        107.30         74.66        14.15 o                         
  -2   0  18         25.52         14.29         4.99 o                         
  -1   0  18          9.77         11.92         3.12 o                         
   0   0  18        283.21        293.57        15.35 o                         
   1   0  18        141.60        161.73        13.79 o                         
   2   0  18          4.34          5.64         3.99 o                         
   3   0  18         30.75         14.50         7.81 o                         
   4   0  18         11.67          9.76         7.94 o                         
  -4   1  18        152.43        136.45        20.98 o                         
  -3   1  18         34.77         37.67         6.59 o                         
  -2   1  18         26.10         18.56         4.44 o                         
  -1   1  18        245.62        250.45         6.27 o                         
   0   1  18        275.87        288.26        11.90 o                         
   1   1  18          1.52          1.93         2.71 o                         
   2   1  18         88.66         97.02         7.96 o                         
   3   1  18         48.55         51.63         6.96 o                         
   4   1  18          7.03          4.23         4.79 o                         
  -4   2  18          7.25          7.50         6.31 o                         
  -3   2  18        285.31        278.82         7.77 o                         
  -2   2  18         31.19         44.74         5.04 o                         
  -1   2  18         40.81         41.61         3.46 o                         
   0   2  18         35.06         43.74         4.96 o                         
   1   2  18         34.24         42.45         5.42 o                         
   2   2  18        111.84        112.69        10.05 o                         
   3   2  18         64.91         73.73         7.88 o                         
   4   2  18         28.14         35.99         6.54 o                         
  -4   3  18        178.99        170.81        10.46 o                         
  -3   3  18        258.91        258.70        12.18 o                         
  -2   3  18       1165.54       1090.10        17.73 o                         
  -1   3  18        105.26        111.54         5.64 o                         
   0   3  18         95.47        118.33         9.54 o                         
   1   3  18         34.74         33.31         5.88 o                         
   2   3  18         36.91         38.65        10.25 o                         
   3   3  18         14.84          7.69         3.92 o                         
   4   3  18         17.84         18.62         5.58 o                         
  -4   4  18         18.62         28.78         7.74 o                         
  -3   4  18        148.75        158.76         8.03 o                         
  -2   4  18        297.47        296.32         9.54 o                         
  -1   4  18       4701.60       4565.43        55.41 o                         
   0   4  18         49.22         58.53         5.23 o                         
   1   4  18        304.72        291.79        12.06 o                         
   2   4  18          1.01          4.34         4.31 o                         
   3   4  18         38.21         41.01         9.64 o                         
   4   4  18         37.13         26.15         6.36 o                         
  -4   5  18         45.18         55.75        10.56 o                         
  -3   5  18          9.58         -0.30         4.94 o                         
  -2   5  18        904.22        810.59        22.12 o                         
  -1   5  18          2.95          3.02         2.01 o                         
   0   5  18        109.89        126.26         9.40 o                         
   1   5  18          0.17          1.53         2.84 o                         
   2   5  18          1.17          8.08         4.27 o                         
   3   5  18         16.71         20.81         5.51 o                         
   4   5  18          2.76          2.78         4.65 o                         
  -4   6  18          1.37         -0.49         6.31 o                         
  -3   6  18          6.08          4.67         4.85 o                         
  -2   6  18         12.88         14.68         5.36 o                         
  -1   6  18         34.20         41.34         3.75 o                         
   0   6  18          0.15          1.13         3.38 o                         
   1   6  18        121.95        116.19         9.53 o                         
   2   6  18          1.30         -0.16         3.45 o                         
   3   6  18         14.79          4.12         5.00 o                         
  -3   7  18          2.54          2.08         4.91 o                         
  -2   7  18        250.95        229.26        12.93 o                         
  -1   7  18         14.09          7.50         2.04 o                         
   0   7  18         53.30         42.48         4.90 o                         
   1   7  18         56.16         59.10         7.08 o                         
   2   7  18          9.22         10.24         5.48 o                         
   3   7  18          2.18          3.37         5.37 o                         
  -3   8  18         85.32        106.83        14.04 o                         
  -2   8  18         31.48         20.43         6.71 o                         
  -1   8  18         78.72         81.36         8.43 o                         
   0   8  18          3.03          0.27         2.92 o                         
   1   8  18         25.49         40.47         7.82 o                         
   2   8  18         63.10         76.96        12.73 o                         
   3   8  18        120.19        133.81        12.79 o                         
  -3   9  18          6.67         11.04         7.50 o                         
  -2   9  18         32.29         26.70         8.24 o                         
  -1   9  18          2.19         -0.47         4.56 o                         
   0   9  18          8.77          8.52         3.99 o                         
   1   9  18          3.67          0.30         4.00 o                         
   2   9  18         97.62         81.03         9.69 o                         
  -2  10  18          0.51          3.53         6.39 o                         
  -1  10  18         64.86         89.77        12.65 o                         
   0  10  18         30.80         16.26         8.90 o                         
   1  10  18          4.14          2.40         4.48 o                         
   2  10  18         41.59         32.80         7.78 o                         
  -1  11  18         21.25         27.65         9.82 o                         
   0  11  18          0.37         -0.60         5.14 o                         
   1  11  18         24.88         22.80         6.95 o                         
  -4   1  19         43.57         43.91         9.14 o                         
  -3   1  19         20.42         22.08         4.44 o                         
  -2   1  19        337.34        298.69         8.34 o                         
  -1   1  19          2.84          4.13         1.79 o                         
   0   1  19         75.10         77.03         8.79 o                         
   1   1  19         84.15        102.76        13.18 o                         
   2   1  19        142.07        149.12         7.88 o                         
   3   1  19         11.71         14.19         6.69 o                         
   4   1  19        149.09        137.74        12.09 o                         
  -4   2  19          0.00         -3.42         6.83 o                         
  -3   2  19         38.12         37.67         3.82 o                         
  -2   2  19          1.04         -0.14         1.86 o                         
  -1   2  19         40.29         30.50         2.79 o                         
   0   2  19         20.83         29.81         4.65 o                         
   1   2  19          9.75         11.15         4.23 o                         
   2   2  19         65.28         72.91         8.56 o                         
   3   2  19        139.49        141.74        13.24 o                         
   4   2  19          0.08          0.47         4.65 o                         
  -4   3  19         38.78         48.02        11.47 o                         
  -3   3  19         10.51          7.02         2.57 o                         
  -2   3  19        296.42        279.19         8.03 o                         
  -1   3  19         75.67         73.60         5.23 o                         
   0   3  19        252.48        228.48        10.71 o                         
   1   3  19         14.51         14.70         6.32 o                         
   2   3  19         19.74         22.91         7.47 o                         
   3   3  19         87.45         85.88         9.35 o                         
   4   3  19        140.73        147.66        11.32 o                         
  -4   4  19          0.39          4.49         5.39 o                         
  -3   4  19        128.01        140.88         8.45 o                         
  -2   4  19         42.55         29.94         4.13 o                         
  -1   4  19        124.21        119.62         7.40 o                         
   0   4  19        118.84        130.88         9.06 o                         
   1   4  19        104.25        108.96         9.62 o                         
   2   4  19          3.12         -0.25         3.71 o                         
   3   4  19         33.27         24.67         6.68 o                         
   4   4  19         14.45          9.95         5.54 o                         
  -4   5  19          4.02          0.86         5.84 o                         
  -3   5  19         13.98          9.28         5.29 o                         
  -2   5  19         90.01         86.21         7.47 o                         
  -1   5  19        382.61        362.35        10.08 o                         
   0   5  19         46.11         60.45         6.49 o                         
   1   5  19          2.00          1.70         3.95 o                         
   2   5  19        202.11        228.08        21.00 o                         
   3   5  19        115.38        104.35        13.21 o                         
  -4   6  19         26.99         21.04         8.65 o                         
  -3   6  19          0.03          0.14         4.14 o                         
  -2   6  19          6.39          3.53         6.87 o                         
  -1   6  19        104.80         94.79         6.02 o                         
   0   6  19        363.94        370.11        15.50 o                         
   1   6  19        194.21        209.06        12.84 o                         
   2   6  19        218.72        243.87        14.32 o                         
   3   6  19         14.06         10.74         5.81 o                         
  -3   7  19        202.87        232.49        16.87 o                         
  -2   7  19          0.10          2.15         5.91 o                         
  -1   7  19        419.87        420.82        16.73 o                         
   0   7  19        165.88        178.00        10.00 o                         
   1   7  19         17.49         12.65         4.53 o                         
   2   7  19         26.51         22.49         6.19 o                         
   3   7  19          0.31         -3.09         4.79 o                         
  -3   8  19          9.91          3.99         6.19 o                         
  -2   8  19          0.07         -2.09         4.81 o                         
  -1   8  19         12.80         12.52         7.90 o                         
   0   8  19         47.25         35.71         5.02 o                         
   1   8  19         11.74         12.98         4.44 o                         
   2   8  19         26.98         13.20         7.25 o                         
   3   8  19          0.20         -2.16         5.52 o                         
  -3   9  19          7.79          2.15         7.84 o                         
  -2   9  19         60.25         46.08         9.60 o                         
  -1   9  19          0.55          0.36         4.74 o                         
   0   9  19         36.40         29.16         5.50 o                         
   1   9  19          1.03         -2.70         3.72 o                         
   2   9  19         39.36         28.40         7.30 o                         
  -2  10  19         93.10        141.75        35.13 o                         
  -1  10  19        124.31        162.00        14.14 o                         
   0  10  19          5.29         -2.29         3.69 o                         
   1  10  19          2.89         -2.02         4.20 o                         
   2  10  19         52.97         69.84        10.33 o                         
  -1  11  19        187.74        222.55        40.99 o                         
   0  11  19         70.25         95.88        13.01 o                         
   1  11  19         15.46         14.60         6.50 o                         
  -4   0  20          6.99         17.08        11.22 o                         
  -3   0  20        598.49        520.54        15.44 o                         
  -2   0  20        774.18        672.51        23.97 o                         
  -1   0  20        286.43        283.67        10.84 o                         
   0   0  20        287.88        257.84        19.94 o                         
   1   0  20        926.50        909.71        30.15 o                         
   2   0  20         95.90        120.60        10.65 o                         
   3   0  20         88.22        140.05        21.47 o                         
   4   0  20          0.18         -5.12         6.90 o                         
  -4   1  20         38.74         27.88        13.66 o                         
  -3   1  20         32.45         26.29         5.39 o                         
  -2   1  20        140.40        114.67         6.90 o                         
  -1   1  20          5.42          4.39         1.96 o                         
   0   1  20         14.32         15.45         4.60 o                         
   1   1  20        168.29        178.87        15.02 o                         
   2   1  20          5.93          5.89         2.76 o                         
   3   1  20         68.89         71.01        10.44 o                         
   4   1  20          0.01          7.68         5.29 o                         
  -4   2  20          6.97          3.47         6.18 o                         
  -3   2  20         28.36         34.15         4.40 o                         
  -2   2  20         25.13         24.93         3.59 o                         
  -1   2  20        197.28        192.62         6.82 o                         
   0   2  20        399.85        383.64        12.70 o                         
   1   2  20         72.45         75.11         8.53 o                         
   2   2  20         18.73         17.78         5.44 o                         
   3   2  20          4.63          6.44         4.30 o                         
   4   2  20          0.06          0.95         5.34 o                         
  -4   3  20         15.18         21.62         7.97 o                         
  -3   3  20         19.17         13.94         3.33 o                         
  -2   3  20         63.47         63.37         4.63 o                         
  -1   3  20        280.03        258.75         8.57 o                         
   0   3  20        239.67        227.81        10.96 o                         
   1   3  20        354.95        385.60        19.18 o                         
   2   3  20         21.66         22.05         6.07 o                         
   3   3  20          9.88          6.93         3.94 o                         
   4   3  20          6.81         11.26         5.43 o                         
  -4   4  20        113.24        112.72        22.45 o                         
  -3   4  20          1.36          0.36         2.42 o                         
  -2   4  20         73.10         80.40         6.37 o                         
  -1   4  20        146.52        131.08         6.63 o                         
   0   4  20        294.77        275.93        16.45 o                         
   1   4  20        345.53        337.62        14.26 o                         
   2   4  20         81.60        109.56        11.36 o                         
   3   4  20         16.58         12.95         5.54 o                         
   4   4  20          0.41         -4.26         4.55 o                         
  -4   5  20         73.97         78.62        11.55 o                         
  -3   5  20          6.53          4.30         4.65 o                         
  -2   5  20        235.07        216.60         8.38 o                         
  -1   5  20        133.68        143.18         8.21 o                         
   0   5  20        838.15        764.54        22.64 o                         
   1   5  20         94.70        109.42         9.12 o                         
   2   5  20         47.04         53.09         8.34 o                         
   3   5  20         20.71         17.85         6.12 o                         
  -3   6  20          0.22          0.32         4.60 o                         
  -2   6  20          3.24         -4.88         5.18 o                         
  -1   6  20         40.19         35.42         3.79 o                         
   0   6  20        119.34        119.27         9.52 o                         
   1   6  20        170.83        206.66        13.29 o                         
   2   6  20          2.02          1.46         3.79 o                         
   3   6  20          5.46          3.80         5.46 o                         
  -3   7  20          1.52          1.15         5.36 o                         
  -2   7  20         10.65          4.83         7.07 o                         
  -1   7  20        105.06         96.76         6.95 o                         
   0   7  20          5.03          1.87         3.10 o                         
   1   7  20         33.76         28.54         5.22 o                         
   2   7  20         64.31         55.85         9.38 o                         
   3   7  20          1.53         -2.48         5.83 o                         
  -3   8  20        120.45        160.52        15.17 o                         
  -2   8  20        145.00        187.64        20.69 o                         
  -1   8  20          0.07          1.15         2.41 o                         
   0   8  20         24.81         20.17         4.82 o                         
   1   8  20          0.29         -0.35         3.72 o                         
   2   8  20         19.42         11.82         5.52 o                         
  -2   9  20          4.97          3.41         7.58 o                         
  -1   9  20         88.10        127.34        21.96 o                         
   0   9  20          1.09         -0.32         4.09 o                         
   1   9  20         79.52         95.68         8.87 o                         
   2   9  20         20.69          7.68         6.06 o                         
  -2  10  20          5.84          0.53         8.57 o                         
  -1  10  20         17.13         26.87         8.85 o                         
   0  10  20         28.65         41.42        12.41 o                         
   1  10  20          0.40          0.44         4.51 o                         
  -1  11  20        151.32        155.17        20.98 o                         
   0  11  20         28.65         29.63         9.38 o                         
  -4   1  21         19.03         25.19        10.98 o                         
  -3   1  21        197.50        194.08        11.30 o                         
  -2   1  21        181.50        191.19         7.79 o                         
  -1   1  21        460.90        468.84        11.77 o                         
   0   1  21          0.75          1.71         2.77 o                         
   1   1  21          2.37          1.60         3.08 o                         
   2   1  21        106.62        115.37         8.47 o                         
   3   1  21          2.59          2.79         3.63 o                         
   4   1  21         20.96          9.83         6.22 o                         
  -4   2  21          3.10          4.06         6.88 o                         
  -3   2  21         14.42         16.63         8.06 o                         
  -2   2  21          7.20          2.99         2.32 o                         
  -1   2  21       1234.79       1193.03        18.53 o                         
   0   2  21        277.59        272.91        12.40 o                         
   1   2  21          1.62          1.15         3.61 o                         
   2   2  21         66.04         81.73         9.76 o                         
   3   2  21        345.64        388.68        17.45 o                         
   4   2  21          2.77          5.87         5.25 o                         
  -4   3  21         75.60        123.46        23.91 o                         
  -3   3  21          0.05          0.54         2.91 o                         
  -2   3  21          4.68          3.15         2.46 o                         
  -1   3  21        316.40        316.14        21.49 o                         
   0   3  21        915.97        898.77        22.57 o                         
   1   3  21        127.73        121.28        11.30 o                         
   2   3  21          6.19          5.56         4.63 o                         
   3   3  21          0.26         -1.92         3.83 o                         
   4   3  21         10.99         11.26         5.61 o                         
  -4   4  21          0.12         -1.46        10.25 o                         
  -3   4  21          1.44          1.07         3.06 o                         
  -2   4  21         58.36         54.10        15.17 o                         
  -1   4  21         46.34         45.73         4.49 o                         
   0   4  21         23.66         21.45         7.04 o                         
   1   4  21        210.30        220.64        18.46 o                         
   2   4  21         10.28         10.64         5.50 o                         
   3   4  21          0.22         -2.61         5.24 o                         
  -4   5  21          1.11         -4.39         8.30 o                         
  -3   5  21          0.66         -4.46         6.34 o                         
  -2   5  21         47.42         42.20        11.33 o                         
  -1   5  21         40.43         46.98         4.67 o                         
   0   5  21       1226.40       1163.40        25.91 o                         
   1   5  21        121.18        124.34        10.11 o                         
   2   5  21        218.23        237.85        16.81 o                         
   3   5  21         33.08         16.11         6.27 o                         
  -3   6  21         40.02         42.07        20.01 o                         
  -2   6  21          0.50         -0.37         4.00 o                         
  -1   6  21        135.76        137.03         9.36 o                         
   0   6  21          1.49         -2.63         2.63 o                         
   1   6  21        837.50        839.38        26.17 o                         
   2   6  21          9.11         11.00         5.26 o                         
   3   6  21         23.61         24.57         7.09 o                         
  -3   7  21         24.42         12.72        13.18 o                         
  -2   7  21         81.76         50.75        16.10 o                         
  -1   7  21          2.04          3.26         2.34 o                         
   0   7  21        108.17        118.44        11.99 o                         
   1   7  21         19.03         16.05         4.48 o                         
   2   7  21         64.88         48.32         7.80 o                         
   3   7  21          5.41          1.33         5.34 o                         
  -3   8  21          0.00          1.25         5.99 o                         
  -2   8  21        133.36        157.08        26.11 o                         
  -1   8  21         29.27         34.51         5.95 o                         
   0   8  21          3.24          3.02         3.62 o                         
   1   8  21          9.53          3.46         4.30 o                         
   2   8  21          0.37          4.82         5.39 o                         
  -2   9  21         66.26         59.54        14.64 o                         
  -1   9  21         22.64         21.02        10.28 o                         
   0   9  21         21.65         15.10         5.17 o                         
   1   9  21         37.45         29.90         7.75 o                         
   2   9  21          9.27          9.73         6.53 o                         
  -1  10  21         95.38        103.77        11.57 o                         
   0  10  21         12.17          0.82         4.07 o                         
   1  10  21          0.11         -2.15         4.34 o                         
  -4   0  22        149.94        145.41        24.40 o                         
  -3   0  22         15.01         11.71         4.58 o                         
  -2   0  22         27.75         17.79         6.03 o                         
  -1   0  22          0.42          1.97         2.15 o                         
   0   0  22        422.55        381.32        17.92 o                         
   1   0  22        557.82        618.74        34.16 o                         
   2   0  22         94.15         94.33        21.71 o                         
   3   0  22         42.74         50.47        10.68 o                         
   4   0  22          0.08         -2.44         9.27 o                         
  -4   1  22          1.11         11.71         9.76 o                         
  -3   1  22        273.73        262.40        15.46 o                         
  -2   1  22         48.03         51.73         6.78 o                         
  -1   1  22        368.36        324.36         7.90 o                         
   0   1  22        262.72        265.99        12.18 o                         
   1   1  22         81.91         86.00         9.94 o                         
   2   1  22          6.31         10.51         3.83 o                         
   3   1  22         15.60          6.99         5.11 o                         
   4   1  22         62.76         42.91         9.72 o                         
  -4   2  22          9.27         12.73         7.76 o                         
  -3   2  22          2.87          2.03         2.63 o                         
  -2   2  22        144.72        136.39         7.92 o                         
  -1   2  22         77.61         78.56         6.68 o                         
   0   2  22         50.94         57.76         8.44 o                         
   1   2  22          9.29          7.40         4.48 o                         
   2   2  22         38.79         38.14         8.69 o                         
   3   2  22        147.28        136.43        11.66 o                         
   4   2  22         28.42         19.00        12.40 o                         
  -4   3  22         24.16         18.71         7.74 o                         
  -3   3  22        270.62        271.22        10.71 o                         
  -2   3  22        107.45        101.21         8.24 o                         
  -1   3  22        378.95        352.47        11.48 o                         
   0   3  22        435.24        426.93        14.04 o                         
   1   3  22         38.31         45.51         8.43 o                         
   2   3  22        192.35        147.95        13.48 o                         
   3   3  22         38.22         52.96         8.12 o                         
  -4   4  22        182.84        267.89        35.62 o                         
  -3   4  22         33.44         49.12        10.17 o                         
  -2   4  22        341.70        353.28        12.10 o                         
  -1   4  22        105.70        103.25         7.50 o                         
   0   4  22        948.58        912.46        22.00 o                         
   1   4  22        149.40        183.00        13.58 o                         
   2   4  22        280.12        328.59        19.88 o                         
   3   4  22         25.30         18.43         6.34 o                         
  -4   5  22         14.91          4.39        11.71 o                         
  -3   5  22        143.98        118.37        15.47 o                         
  -2   5  22          0.01         -0.76         2.73 o                         
  -1   5  22        412.27        369.91        11.11 o                         
   0   5  22         79.61         89.84        12.82 o                         
   1   5  22          0.71          0.51         2.94 o                         
   2   5  22         29.46         19.61         8.30 o                         
   3   5  22         10.89         11.98         5.70 o                         
  -3   6  22          0.01         -3.31         6.32 o                         
  -2   6  22          0.17          0.89         7.23 o                         
  -1   6  22         11.90         10.06         3.22 o                         
   0   6  22          5.79          2.65         4.01 o                         
   1   6  22         13.87         13.69         5.35 o                         
   2   6  22          4.15          5.98         5.31 o                         
   3   6  22         35.60         27.44         8.13 o                         
  -3   7  22          4.93          5.20         8.67 o                         
  -2   7  22          4.51         -4.40         6.38 o                         
  -1   7  22         60.65         39.99         4.38 o                         
   0   7  22         12.58          3.75         4.31 o                         
   1   7  22          2.44          2.93         3.74 o                         
   2   7  22         64.36         66.49        14.05 o                         
   3   7  22         10.32         12.61         6.31 o                         
  -3   8  22          0.58          2.64         7.22 o                         
  -2   8  22          9.37          5.41         8.10 o                         
  -1   8  22         79.24         77.24         7.96 o                         
   0   8  22          1.09          4.39         3.61 o                         
   1   8  22          2.69          5.23         4.64 o                         
   2   8  22         10.88          5.89         5.69 o                         
  -2   9  22          2.57          5.68         9.37 o                         
  -1   9  22          0.18          4.15         7.94 o                         
   0   9  22         44.92         37.06         5.93 o                         
   1   9  22          4.99          6.25         4.72 o                         
   2   9  22         12.08          9.11         6.68 o                         
  -1  10  22         49.59         29.44        18.59 o                         
   0  10  22        107.95        125.45        11.53 o                         
   1  10  22          0.63         -1.39         4.60 o                         
  -4   1  23          0.85         -0.17         5.97 o                         
  -3   1  23         65.44         57.26        11.31 o                         
  -2   1  23         76.61        110.50         6.64 o                         
  -1   1  23        654.58        570.95        12.44 o                         
   0   1  23        230.63        236.77        12.28 o                         
   1   1  23          7.43          1.80         3.47 o                         
   2   1  23         77.06         89.85         8.83 o                         
   3   1  23          1.56          1.66         4.40 o                         
  -4   2  23          9.06          1.26         6.53 o                         
  -3   2  23         20.54          9.84         5.89 o                         
  -2   2  23         71.74         64.77         6.76 o                         
  -1   2  23         58.29         66.21        11.58 o                         
   0   2  23        133.33        135.01         9.76 o                         
   1   2  23         22.21         11.49         6.38 o                         
   2   2  23         31.37         30.02         6.32 o                         
   3   2  23         88.19         93.76        10.08 o                         
  -4   3  23          0.50          3.12         7.91 o                         
  -3   3  23          0.34          6.31         4.50 o                         
  -2   3  23          4.44         -0.27         3.07 o                         
  -1   3  23         35.28         32.05         6.44 o                         
   0   3  23        356.18        335.61        15.42 o                         
   1   3  23        214.97        216.91        15.00 o                         
   2   3  23          8.01          7.16         4.97 o                         
   3   3  23         19.31         19.14         6.08 o                         
  -4   4  23         35.58         23.42        15.13 o                         
  -3   4  23          7.11          5.71         6.72 o                         
  -2   4  23        104.56        116.94         8.42 o                         
  -1   4  23         19.76         16.08         4.02 o                         
   0   4  23         28.43         28.20         5.63 o                         
   1   4  23         12.91         14.38         5.13 o                         
   2   4  23         28.36         25.09        13.64 o                         
   3   4  23          3.21          5.34         4.69 o                         
  -3   5  23         12.66          8.24        11.47 o                         
  -2   5  23         14.75         16.25         4.03 o                         
  -1   5  23         66.98         68.13        11.97 o                         
   0   5  23         47.78         50.79         8.31 o                         
   1   5  23          0.49          4.49         4.13 o                         
   2   5  23         73.64         98.67        14.86 o                         
   3   5  23        306.62        318.89        22.05 o                         
  -3   6  23          6.51          3.32         7.71 o                         
  -2   6  23         13.28         21.27         6.03 o                         
  -1   6  23          5.59          7.32         3.14 o                         
   0   6  23         79.18         79.07         9.30 o                         
   1   6  23         24.03         27.92        12.28 o                         
   2   6  23        371.36        444.97        21.84 o                         
   3   6  23        119.37        127.16        16.71 o                         
  -3   7  23          1.11         -4.53         7.15 o                         
  -2   7  23         91.56        114.94        16.91 o                         
  -1   7  23         47.49         55.98         7.73 o                         
   0   7  23         33.22         36.37         7.54 o                         
   1   7  23          5.72         -1.58         3.47 o                         
   2   7  23         18.15         14.01         5.93 o                         
  -2   8  23         71.02         81.07        15.33 o                         
  -1   8  23          0.04          0.83         2.61 o                         
   0   8  23        103.27        114.04        11.19 o                         
   1   8  23         72.49         68.93         7.92 o                         
   2   8  23          6.92         14.02         6.68 o                         
  -2   9  23          0.51          2.16         8.20 o                         
  -1   9  23         80.39        103.31        10.42 o                         
   0   9  23         13.82          9.19         4.47 o                         
   1   9  23         93.11        108.51         9.80 o                         
  -1  10  23        234.31        285.95        39.53 o                         
   0  10  23        232.81        274.80        16.64 o                         
  -4   0  24         10.24          3.90        10.25 o                         
  -3   0  24        136.47        148.84        12.34 o                         
  -2   0  24       1215.45       1103.85       114.43 o                         
  -1   0  24        481.43        400.85        12.00 o                         
   0   0  24         50.21         53.21        13.18 o                         
   1   0  24         79.60         83.74        12.69 o                         
   2   0  24        156.95        169.12        17.90 o                         
   3   0  24          6.24          4.14         7.02 o                         
  -4   1  24         19.79         21.88         9.10 o                         
  -3   1  24         78.65         60.97         6.06 o                         
  -2   1  24        238.40        216.49         8.77 o                         
  -1   1  24         51.25         53.44         4.13 o                         
   0   1  24          7.89          5.57         3.42 o                         
   1   1  24          6.10          7.14         3.90 o                         
   2   1  24        112.75        117.96        12.04 o                         
   3   1  24          4.44          2.95         5.09 o                         
  -4   2  24          3.25          6.78         7.62 o                         
  -3   2  24         24.26          6.67         7.04 o                         
  -2   2  24          0.64          2.86         2.87 o                         
  -1   2  24         14.41         14.58         3.71 o                         
   0   2  24         55.93         40.58         7.61 o                         
   1   2  24        333.18        347.85        16.01 o                         
   2   2  24        182.83        191.13        16.34 o                         
   3   2  24          0.84          4.04         5.28 o                         
  -4   3  24          1.24         -7.32         8.78 o                         
  -3   3  24         26.80         18.05         6.20 o                         
  -2   3  24        141.44        151.79        10.10 o                         
  -1   3  24        109.46        117.22         8.16 o                         
   0   3  24        347.11        360.77        14.06 o                         
   1   3  24          2.29          5.26         3.99 o                         
   2   3  24         93.29         94.68        11.85 o                         
   3   3  24          3.99          9.81         5.44 o                         
  -3   4  24          2.72          6.53         7.22 o                         
  -2   4  24        104.50        127.01        11.05 o                         
  -1   4  24        186.12        194.53        10.56 o                         
   0   4  24          0.08         -0.83         3.12 o                         
   1   4  24        371.48        368.77        20.10 o                         
   2   4  24        135.95        118.09        21.96 o                         
   3   4  24         13.36          8.10         5.96 o                         
  -3   5  24        207.04        188.40        20.49 o                         
  -2   5  24         13.41         14.03         6.32 o                         
  -1   5  24        130.45        139.03         9.38 o                         
   0   5  24        226.85        239.51        14.04 o                         
   1   5  24        232.21        222.73        16.74 o                         
   2   5  24         46.85         52.82         9.31 o                         
   3   5  24         29.96         32.90         9.93 o                         
  -3   6  24         20.60         18.54        13.66 o                         
  -2   6  24         35.70         31.30         7.61 o                         
  -1   6  24         18.56         11.44         4.56 o                         
   0   6  24          0.86          3.51         3.89 o                         
   1   6  24        373.09        415.54        23.07 o                         
   2   6  24         73.99         76.27        11.08 o                         
   3   6  24         15.45          1.82         5.71 o                         
  -3   7  24        125.14        144.17        18.78 o                         
  -2   7  24         18.85         16.69         9.45 o                         
  -1   7  24          0.28          0.72         3.55 o                         
   0   7  24         45.44         42.56         8.38 o                         
   1   7  24          0.32          1.66         4.38 o                         
   2   7  24         76.31         77.25         9.82 o                         
  -2   8  24        263.80        313.63        28.27 o                         
  -1   8  24         78.54         85.94         8.53 o                         
   0   8  24         98.25        114.23         8.92 o                         
   1   8  24         20.30         29.49         6.28 o                         
   2   8  24          0.47          2.21         5.69 o                         
  -2   9  24          1.48          3.82         9.01 o                         
  -1   9  24         14.37          9.21         6.06 o                         
   0   9  24         33.72         19.21         8.28 o                         
   1   9  24          4.14          0.75         4.72 o                         
   0  10  24         19.75         16.14         6.61 o                         
  -4   1  25          7.60          3.44         7.07 o                         
  -3   1  25          6.51          3.79         3.22 o                         
  -2   1  25         21.08         16.16         3.55 o                         
  -1   1  25        136.84        140.07         8.93 o                         
   0   1  25         80.90         83.56        11.53 o                         
   1   1  25          0.07          0.27         3.87 o                         
   2   1  25          2.25          1.69         3.87 o                         
   3   1  25          1.12          1.68         4.64 o                         
  -4   2  25          4.89          5.14         7.71 o                         
  -3   2  25          0.01          1.79         2.71 o                         
  -2   2  25         27.51         24.91         6.90 o                         
  -1   2  25         31.94         34.52         6.09 o                         
   0   2  25        776.93        822.15        26.10 o                         
   1   2  25          0.84          2.93         4.11 o                         
   2   2  25         23.92         28.77         6.54 o                         
   3   2  25          2.04          1.98         5.06 o                         
  -4   3  25         42.90         49.28        19.52 o                         
  -3   3  25        158.82        182.49        13.43 o                         
  -2   3  25          5.59          1.71         5.52 o                         
  -1   3  25          7.58          8.73         3.40 o                         
   0   3  25          3.38          5.38         3.95 o                         
   1   3  25        824.51        821.08        34.46 o                         
   2   3  25          1.83          5.00         6.93 o                         
   3   3  25         94.04        104.67        12.99 o                         
  -3   4  25          2.51          4.17         7.07 o                         
  -2   4  25          1.02          2.25         3.86 o                         
  -1   4  25         14.05         11.90         3.96 o                         
   0   4  25          8.80          8.35         3.95 o                         
   1   4  25         10.05         16.04         5.60 o                         
   2   4  25         61.84         55.82         9.47 o                         
   3   4  25         25.56         22.97         7.39 o                         
  -3   5  25         36.52         44.05        12.02 o                         
  -2   5  25          9.13          8.28         5.17 o                         
  -1   5  25          0.01         -2.17         2.96 o                         
   0   5  25          8.90         12.43         4.60 o                         
   1   5  25        850.85        799.82        32.17 o                         
   2   5  25        167.36        156.14        18.11 o                         
   3   5  25          0.18         -2.16         4.86 o                         
  -3   6  25         11.44         10.74         8.63 o                         
  -2   6  25          0.28          0.06         4.50 o                         
  -1   6  25         14.21         18.32         4.69 o                         
   0   6  25        142.01        134.58        14.00 o                         
   1   6  25         59.21         60.20        18.67 o                         
   2   6  25        288.41        292.13        20.34 o                         
  -3   7  25        116.02        128.19        17.77 o                         
  -2   7  25          5.89          9.11         5.65 o                         
  -1   7  25        217.44        238.20        26.60 o                         
   0   7  25         20.52         19.73         5.85 o                         
   1   7  25        125.43        140.29        14.56 o                         
   2   7  25          0.75         -3.70         5.04 o                         
  -2   8  25          0.34          7.42         8.91 o                         
  -1   8  25         24.78          5.32         5.18 o                         
   0   8  25         97.84        104.76         8.91 o                         
   1   8  25          7.70         12.59         5.46 o                         
   2   8  25          5.83         10.93         6.67 o                         
  -1   9  25        172.59        169.87        31.47 o                         
   0   9  25          3.68          5.96         4.35 o                         
   1   9  25          4.37         10.76         5.75 o                         
  -4   0  26        123.67        127.85        22.93 o                         
  -3   0  26          2.95         11.22         9.76 o                         
  -2   0  26         18.82         12.56         6.45 o                         
  -1   0  26         40.85         25.83         4.58 o                         
   0   0  26         70.49         69.96        12.93 o                         
   1   0  26        414.19        391.33        21.17 o                         
   2   0  26        412.36        442.10        35.13 o                         
   3   0  26         56.84         54.65        12.41 o                         
  -4   1  26         13.28         22.60         9.64 o                         
  -3   1  26          2.78         -0.71         3.24 o                         
  -2   1  26         25.10         29.95         3.88 o                         
  -1   1  26          7.20          7.73         2.71 o                         
   0   1  26        219.00        230.39        12.32 o                         
   1   1  26         14.43         13.23         4.71 o                         
   2   1  26          0.50         -4.13         5.62 o                         
   3   1  26         97.87         86.21        13.15 o                         
  -3   2  26         11.31          3.88         3.08 o                         
  -2   2  26         16.74         12.28         3.69 o                         
  -1   2  26         14.99          4.90         3.18 o                         
   0   2  26        269.42        236.20        14.10 o                         
   1   2  26         50.67         65.00        10.49 o                         
   2   2  26        109.97        103.24        12.24 o                         
   3   2  26          7.09          7.31         5.69 o                         
  -3   3  26         68.39         60.45         8.52 o                         
  -2   3  26         20.77         21.11         6.23 o                         
  -1   3  26         14.26         14.82         4.10 o                         
   0   3  26         32.47         34.78         6.13 o                         
   1   3  26        168.78        152.26        13.16 o                         
   2   3  26         89.35         98.50        10.13 o                         
   3   3  26        155.72        157.95        15.35 o                         
  -3   4  26         53.50         61.47        11.94 o                         
  -2   4  26        207.92        245.80        16.15 o                         
  -1   4  26        122.04        131.87         9.22 o                         
   0   4  26        138.89        146.08        11.13 o                         
   1   4  26         45.70         41.11        19.93 o                         
   2   4  26         98.57         89.51        13.28 o                         
   3   4  26         54.79         43.70         8.98 o                         
  -3   5  26          6.71          4.79         7.91 o                         
  -2   5  26         15.98         14.66         6.03 o                         
  -1   5  26         66.01         71.42         8.30 o                         
   0   5  26        219.35        193.49        13.07 o                         
   1   5  26          1.25          5.12         5.18 o                         
   2   5  26         70.41         64.90        13.23 o                         
   3   5  26          3.49         -2.18         5.16 o                         
  -3   6  26         30.53         31.76        11.87 o                         
  -2   6  26          7.78          4.44         5.56 o                         
  -1   6  26         10.78         13.86         4.44 o                         
   0   6  26         23.25         25.64         6.05 o                         
   1   6  26          0.35          3.34         5.26 o                         
   2   6  26          0.20         -4.41         5.53 o                         
  -2   7  26         85.72        121.85        16.59 o                         
  -1   7  26          0.12          1.69         3.70 o                         
   0   7  26          0.31         -1.20         4.18 o                         
   1   7  26          9.06         11.82         7.03 o                         
   2   7  26          0.18         -1.80         5.18 o                         
  -2   8  26          0.15          3.60         8.54 o                         
  -1   8  26         37.01         58.43         9.99 o                         
   0   8  26         50.22         57.35         6.88 o                         
   1   8  26          7.77          8.36         6.22 o                         
  -1   9  26         22.45          9.05         4.84 o                         
   0   9  26         10.08          4.99         4.95 o                         
  -3   1  27          1.39          1.15         5.02 o                         
  -2   1  27         21.00         19.05         3.75 o                         
  -1   1  27          0.13          0.78         2.65 o                         
   0   1  27        780.04        746.36        20.25 o                         
   1   1  27        185.71        220.01        14.30 o                         
   2   1  27         20.74         20.99         7.36 o                         
   3   1  27         80.15         81.50        10.53 o                         
  -3   2  27          3.84          0.42         3.32 o                         
  -2   2  27         53.87         44.56         5.65 o                         
  -1   2  27         51.65         53.64         6.42 o                         
   0   2  27         39.84         23.83         5.35 o                         
   1   2  27        710.94        740.93        30.56 o                         
   2   2  27         61.57         64.69         8.42 o                         
   3   2  27          1.54          0.54         5.72 o                         
  -3   3  27         48.21         47.03         8.67 o                         
  -2   3  27         20.14         20.01         6.29 o                         
  -1   3  27          0.93          2.63         3.41 o                         
   0   3  27         32.25         52.51         6.84 o                         
   1   3  27        250.34        260.98        17.78 o                         
   2   3  27        247.01        286.68        19.71 o                         
   3   3  27          6.44          1.24         5.60 o                         
  -3   4  27          9.49          7.42         8.26 o                         
  -2   4  27         27.49         21.72         6.48 o                         
  -1   4  27         11.71         15.81         4.50 o                         
   0   4  27         16.78         17.89         5.39 o                         
   1   4  27          0.53          6.39         5.36 o                         
   2   4  27         13.95         11.23         7.40 o                         
   3   4  27          0.00          3.52         5.65 o                         
  -3   5  27          4.14          3.62         8.10 o                         
  -2   5  27         20.86         32.40         7.67 o                         
  -1   5  27         63.63         63.13        10.64 o                         
   0   5  27          3.94          0.19         4.82 o                         
   1   5  27          4.71          0.35         5.02 o                         
   2   5  27         43.04         35.68         9.15 o                         
  -3   6  27          1.93          3.95        15.13 o                         
  -2   6  27         85.12         78.66        10.02 o                         
  -1   6  27         45.16         51.93        11.87 o                         
   0   6  27         10.08          7.73         4.74 o                         
   1   6  27         15.06         20.81         7.60 o                         
   2   6  27         10.10         12.02         7.34 o                         
  -2   7  27         21.91         15.87         6.79 o                         
  -1   7  27         76.83         87.93        11.46 o                         
   0   7  27         71.59         86.51         9.64 o                         
   1   7  27          0.48         -3.47         5.59 o                         
   2   7  27          4.81         -0.50         5.63 o                         
  -2   8  27         22.64         17.36        11.72 o                         
  -1   8  27         21.34          6.23         4.53 o                         
   0   8  27         44.76         43.38         6.51 o                         
   1   8  27         89.01         85.59        10.13 o                         
   0   9  27        182.20        192.75        17.12 o                         
  -3   0  28         11.72         18.74         7.15 o                         
  -2   0  28        165.32        196.72        24.15 o                         
  -1   0  28        388.44        346.32        15.67 o                         
   0   0  28        127.12        111.64        13.89 o                         
   1   0  28        147.35        163.34        17.22 o                         
   2   0  28        147.07        200.22        20.91 o                         
   3   0  28         49.55         51.77        20.49 o                         
  -3   1  28          6.47          3.98         4.08 o                         
  -2   1  28          0.03         -2.04         2.25 o                         
  -1   1  28        383.77        354.50        13.16 o                         
   0   1  28         11.18          4.19         3.88 o                         
   1   1  28        243.69        268.48        15.71 o                         
   2   1  28          8.53          6.00         5.22 o                         
   3   1  28          9.22          5.30         6.26 o                         
  -3   2  28         41.60         65.83        11.28 o                         
  -2   2  28         63.43         75.62         9.02 o                         
  -1   2  28          1.02          0.10         2.99 o                         
   0   2  28          2.33          3.96         3.75 o                         
   1   2  28          2.77          8.09         4.59 o                         
   2   2  28        203.24        220.51        17.19 o                         
   3   2  28        105.48         85.42        10.63 o                         
  -3   3  28         14.12          4.32         4.82 o                         
  -2   3  28         10.13          7.79         5.51 o                         
  -1   3  28        237.43        261.35        12.17 o                         
   0   3  28         27.19         36.81         6.75 o                         
   1   3  28         51.50         37.84        13.42 o                         
   2   3  28        128.27        134.13        17.33 o                         
   3   3  28         11.57         11.48         7.15 o                         
  -3   4  28          2.66         -2.74         6.67 o                         
  -2   4  28         35.45         28.48         7.19 o                         
  -1   4  28         25.69         30.71         9.30 o                         
   0   4  28        159.84        163.31        26.48 o                         
   1   4  28         24.90         33.73         8.06 o                         
   2   4  28         22.41         21.90         7.86 o                         
  -3   5  28          1.53          0.98         8.28 o                         
  -2   5  28         75.89         71.88         9.74 o                         
  -1   5  28        182.77        213.09        17.59 o                         
   0   5  28         37.58         37.15         6.85 o                         
   1   5  28         26.14         18.06         8.40 o                         
   2   5  28          0.86          3.39         6.12 o                         
  -2   6  28         31.99         24.71         9.04 o                         
  -1   6  28         47.37         41.52         8.79 o                         
   0   6  28          0.01          0.24         4.37 o                         
   1   6  28          9.92         16.57         7.38 o                         
   2   6  28        322.22        313.98        27.60 o                         
  -2   7  28         67.29         94.13        11.36 o                         
  -1   7  28          8.43          1.59         4.07 o                         
   0   7  28         22.65         16.97         6.37 o                         
   1   7  28          7.73         14.26         7.70 o                         
  -1   8  28        105.82        130.96        14.26 o                         
   0   8  28          2.57         -0.60         4.26 o                         
   1   8  28        173.82        201.52        17.61 o                         
  -3   1  29          2.42          2.59         4.12 o                         
  -2   1  29         16.28          5.07         3.10 o                         
  -1   1  29         11.40          9.58         3.63 o                         
   0   1  29         15.17         16.90         8.21 o                         
   1   1  29         28.94         29.14         7.47 o                         
   2   1  29         83.41        107.70        11.24 o                         
   3   1  29          2.16         -1.48         5.60 o                         
  -3   2  29          8.47         10.86         6.14 o                         
  -2   2  29         22.64         24.64         6.97 o                         
  -1   2  29         73.31         80.49         6.61 o                         
   0   2  29         65.85         66.20         8.80 o                         
   1   2  29         28.51         27.96         6.18 o                         
   2   2  29         20.89         13.58         6.35 o                         
  -3   3  29         96.94        110.69        15.37 o                         
  -2   3  29         85.70        110.37        16.31 o                         
  -1   3  29         28.56         45.12         6.11 o                         
   0   3  29          0.99          0.81         5.22 o                         
   1   3  29         12.27         10.33         5.81 o                         
   2   3  29        143.35        153.42        13.14 o                         
  -3   4  29         10.60          4.39         8.28 o                         
  -2   4  29         12.01         13.36         8.89 o                         
  -1   4  29          0.19         -2.57         3.15 o                         
   0   4  29         12.89         12.54         5.02 o                         
   1   4  29          0.74         -4.52         4.68 o                         
   2   4  29          5.03          7.49         7.00 o                         
  -2   5  29         88.18         89.18        10.92 o                         
  -1   5  29          3.29          0.91         3.48 o                         
   0   5  29          0.57         -0.89         4.04 o                         
   1   5  29         12.41          5.11         7.83 o                         
   2   5  29        172.40        155.75        30.16 o                         
  -2   6  29          4.10         -2.96         5.60 o                         
  -1   6  29         24.01         15.57         7.69 o                         
   0   6  29         54.11         58.90        11.20 o                         
   1   6  29          1.37         -1.04         6.07 o                         
   2   6  29         96.89         87.49        19.36 o                         
  -2   7  29        142.74        170.07        15.48 o                         
  -1   7  29          6.96         -0.38         5.90 o                         
   0   7  29        193.04        242.36        15.92 o                         
   1   7  29          0.40         -0.63         6.59 o                         
  -1   8  29          6.93          4.34         6.89 o                         
   0   8  29          9.38          3.50         4.64 o                         
  -3   0  30        108.26        122.97        23.42 o                         
  -2   0  30        199.67        262.05        28.55 o                         
  -1   0  30          3.36          6.25         4.50 o                         
   0   0  30        154.85        177.27        18.68 o                         
   1   0  30          5.61         -2.77         6.10 o                         
   2   0  30          6.05          2.16         6.65 o                         
  -3   1  30        145.50        172.02        14.12 o                         
  -2   1  30         14.55          7.69         4.12 o                         
  -1   1  30         20.38         21.29         4.79 o                         
   0   1  30          0.55          6.34         4.93 o                         
   1   1  30          6.67         16.88         5.85 o                         
   2   1  30          5.32         11.33         6.21 o                         
  -3   2  30         21.76         14.10        10.62 o                         
  -2   2  30          3.52          3.73         4.71 o                         
  -1   2  30          7.58          3.40         3.88 o                         
   0   2  30          1.69          5.97         4.87 o                         
   1   2  30        174.13        138.74        13.71 o                         
   2   2  30         51.21         45.13         8.33 o                         
  -3   3  30         41.65         45.93        18.05 o                         
  -2   3  30         48.19         53.11         8.94 o                         
  -1   3  30         45.37         42.77        10.87 o                         
   0   3  30          7.73         11.26         6.19 o                         
   1   3  30         10.66          0.19         6.63 o                         
   2   3  30         52.78         30.05         7.77 o                         
  -3   4  30          1.00         -4.20         7.57 o                         
  -2   4  30          5.80         20.48         7.01 o                         
  -1   4  30         30.76          5.97         3.68 o                         
   0   4  30          0.00          3.57         4.43 o                         
   1   4  30         33.95         28.51         8.67 o                         
   2   4  30         43.01         43.23         8.71 o                         
  -2   5  30         18.44         11.51         7.08 o                         
  -1   5  30         20.89          8.24         5.30 o                         
   0   5  30         88.83         87.73         9.63 o                         
   1   5  30        120.80        111.95        13.62 o                         
   2   5  30          8.06          1.32         6.73 o                         
  -2   6  30         56.17         46.22        13.44 o                         
  -1   6  30          9.56          5.34         4.06 o                         
   0   6  30          2.94         -3.01         4.72 o                         
   1   6  30         47.16         40.04         9.83 o                         
  -1   7  30        146.89        212.65        19.64 o                         
   0   7  30         17.48         13.10         6.57 o                         
   1   7  30          0.55          5.68         7.19 o                         
  -3   1  31        212.85        254.36        18.62 o                         
  -2   1  31          0.18          1.95         3.38 o                         
  -1   1  31         47.10         71.54         7.61 o                         
   0   1  31         58.72         52.57         7.44 o                         
   1   1  31        346.71        368.72        18.90 o                         
   2   1  31          0.01          0.74         4.81 o                         
  -3   2  31          0.04          1.48         6.05 o                         
  -2   2  31        110.44        152.81        14.01 o                         
  -1   2  31        237.50        255.51        12.72 o                         
   0   2  31        120.23        125.39        12.42 o                         
   1   2  31          0.01          0.60         4.59 o                         
   2   2  31        463.74        511.04        22.61 o                         
  -3   3  31         12.52         11.71        12.69 o                         
  -2   3  31         53.17         69.98        10.44 o                         
  -1   3  31         11.02          4.21         5.99 o                         
   0   3  31         16.79         11.37         5.16 o                         
   1   3  31         25.04         35.00        28.30 o                         
   2   3  31         11.96          9.56         6.17 o                         
  -2   4  31          1.22          1.21         5.95 o                         
  -1   4  31         20.19          8.91         5.32 o                         
   0   4  31          0.29         -3.98         4.14 o                         
   1   4  31         33.32         30.03         8.56 o                         
   2   4  31          2.24          0.70         5.44 o                         
  -2   5  31          6.64         -0.53         6.23 o                         
  -1   5  31          0.08          2.48         3.83 o                         
   0   5  31         53.74         45.84        10.08 o                         
   1   5  31         63.79         68.73        20.34 o                         
  -2   6  31         10.24          7.36         8.67 o                         
  -1   6  31        157.54        164.05        23.60 o                         
   0   6  31        158.34        173.48        13.94 o                         
   1   6  31          0.05          3.16         6.77 o                         
  -1   7  31        163.28        179.74        17.10 o                         
   0   7  31        122.63        122.98        11.95 o                         
  -2   0  32         12.40         11.47         8.10 o                         
  -1   0  32         43.23         57.02         9.74 o                         
   0   0  32          0.61          1.22         5.96 o                         
   1   0  32         56.49         77.69        16.59 o                         
   2   0  32         12.96         12.00         8.93 o                         
  -3   1  32         38.42         16.63         6.82 o                         
  -2   1  32         16.54         17.62         4.91 o                         
  -1   1  32         25.16         44.26         6.00 o                         
   0   1  32         86.33         73.67        12.18 o                         
   1   1  32          2.41          4.96         4.88 o                         
   2   1  32        163.62        160.81        14.29 o                         
  -2   2  32         54.91         82.74        11.13 o                         
  -1   2  32         97.79         98.33        12.55 o                         
   0   2  32          0.01          4.01         4.45 o                         
   1   2  32          0.01         -2.03         4.61 o                         
   2   2  32         39.65         25.84         8.31 o                         
  -2   3  32         24.86          8.11         6.28 o                         
  -1   3  32         10.69          5.48         4.05 o                         
   0   3  32         73.53         72.77        10.09 o                         
   1   3  32          0.12         -0.68         4.77 o                         
   2   3  32          4.68          4.98         6.19 o                         
  -2   4  32          3.14         -4.75         5.60 o                         
  -1   4  32          0.89          2.39         5.28 o                         
   0   4  32         18.57          8.33         5.51 o                         
   1   4  32        103.88        111.61        18.37 o                         
  -2   5  32          7.60         -2.11         6.12 o                         
  -1   5  32         13.12          6.27         4.33 o                         
   0   5  32        133.83        155.23        13.17 o                         
   1   5  32         55.47         60.27        11.13 o                         
  -1   6  32         22.28         12.65         7.72 o                         
   0   6  32          0.29          1.41         5.20 o                         
  -2   1  33          2.97          2.50         5.22 o                         
  -1   1  33         39.71         56.49        16.19 o                         
   0   1  33          9.16          0.16         4.37 o                         
   1   1  33          9.75          8.22         5.51 o                         
   2   1  33         51.75         55.19         9.52 o                         
  -2   2  33          3.08          2.70         4.43 o                         
  -1   2  33          5.30          3.10         3.58 o                         
   0   2  33         37.45         45.30         7.65 o                         
   1   2  33         44.54         37.30        10.78 o                         
   2   2  33          0.38         -4.95         5.55 o                         
  -2   3  33        146.72        145.98        14.54 o                         
  -1   3  33          0.88          0.83         4.25 o                         
   0   3  33        100.87        107.53        17.33 o                         
   1   3  33          0.31         -0.39         5.16 o                         
  -2   4  33         10.00         16.26         8.11 o                         
  -1   4  33          0.41          0.68         4.13 o                         
   0   4  33          0.33          0.34         4.87 o                         
   1   4  33          0.66         -1.81         6.88 o                         
  -1   5  33         20.12         22.44         9.26 o                         
   0   5  33         21.99         33.85         7.90 o                         
   1   5  33          3.77          0.78         7.09 o                         
   0   6  33          6.41         11.19         6.97 o                         
  -2   0  34         20.05          8.43         8.54 o                         
  -1   0  34        163.07        128.13        41.72 o                         
   0   0  34         14.69         -1.19         6.13 o                         
   1   0  34         28.50         31.74        22.45 o                         
  -2   1  34        348.96        410.14        29.39 o                         
  -1   1  34         17.47         15.43         6.95 o                         
   0   1  34          3.40          4.48         5.17 o                         
   1   1  34          2.09         -4.11         5.07 o                         
  -2   2  34         45.04         53.57        12.22 o                         
  -1   2  34         53.97         73.47        14.44 o                         
   0   2  34          2.55          0.50         6.03 o                         
   1   2  34          4.59          0.66         5.36 o                         
  -2   3  34          0.81         14.86         7.81 o                         
  -1   3  34         31.86         13.82         8.48 o                         
   0   3  34         13.14         13.97         6.87 o                         
   1   3  34         15.40          8.54         6.87 o                         
  -1   4  34         29.42         39.21        10.23 o                         
   0   4  34         14.09         13.26         6.90 o                         
   1   4  34          2.96         -4.07         7.03 o                         
  -1   5  34          3.99          2.34         7.23 o                         
   0   5  34          1.08          5.32         5.70 o                         
  -2   1  35        382.17        520.16        23.29 o                         
  -1   1  35          1.68          2.52         4.40 o                         
   0   1  35         76.00         75.93        11.23 o                         
   1   1  35         18.59         18.50         7.45 o                         
  -1   2  35        115.55        130.57        12.06 o                         
   0   2  35         36.25         33.82        10.99 o                         
   1   2  35        136.90        139.73        13.14 o                         
  -1   3  35          7.17         -0.85         6.62 o                         
   0   3  35         41.77         44.52         8.12 o                         
   1   3  35          5.31          6.18         6.64 o                         
  -1   4  35          5.60          8.92         7.26 o                         
   0   4  35          2.40         -2.88         6.28 o                         
  -1   0  36         13.24          3.06         6.34 o                         
   0   0  36        270.83        326.94        40.99 o                         
   1   0  36         17.83         19.27        10.64 o                         
  -1   1  36         85.97         96.99        33.91 o                         
   0   1  36          1.67          2.83         5.63 o                         
  -1   2  36         25.66         25.35         7.62 o                         
   0   2  36         72.34         83.18        11.76 o                         
  -1   3  36         12.13         34.44        11.37 o                         
   0   3  36         23.45         32.36         7.62 o                         
   0   1  37        162.92        184.73        14.80 o                         
                                                                                
